# Supplementary material for: SmD1 Modulates the miRNA Pathway Independently of Its Pre-mRNA Splicing Function
Source: PLoS Genet. 2015 Aug 26;11(8):e1005475. doi: 10.1371/journal.pgen.1005475 (PMC4550278; doi:10.1371/journal.pgen.1005475)
Supplement: S1 Table — (XLSX) [file pgen.1005475.s014.xlsx]

## Sheet: mirs
S1 Table. Read counts of various class of endogenous siRNAs and miRNAs in cells depleted of Drosha, Dcr-2 or SmD1.
gene	BC242	BC248	RZ-lib-10	RZ-lib-12	RZ-lib-13	RZ-lib-15	RZ-lib-9
	FFLuc_KD	drosha_day6_KD	dcr2_KD	smd1_KD	smd1_KD	FFLuc_KD	FFLuc_KD
dme-bantam-3p	738232	665185	4165688	2263691	1746493	2326207	2370995
dme-bantam-5p	13282	4202	86179	43768	26087	63715	70567
dme-let-7-3p	0	0	6	1	8	0	0
dme-let-7-5p	114	55	199	1341	684	123	128
dme-miR-1-3p	4	0	0	0	0	0	1
dme-miR-1-5p	0	0	0	0	0	0	0
dme-miR-10-3p	0	1	8	12	4	2	2
dme-miR-10-5p	4	0	46	53	33	41	55
dme-miR-100-3p	2	0	18	6	4	0	0
dme-miR-100-5p	10	5	8	12	15	4	0
dme-miR-1000-3p	0	0	0	0	0	2	0
dme-miR-1000-5p	13	1	16	16	20	2	12
dme-miR-1001-3p	0	0	0	0	0	0	0
dme-miR-1001-5p	0	0	0	0	0	0	0
dme-miR-1002-3p	0	0	0	0	0	0	0
dme-miR-1002-5p	1	0	0	0	1	0	1
dme-miR-1003-3p	545	554	927	196	145	221	454
dme-miR-1003-5p	379	295	651	52	64	38	33
dme-miR-1004-3p	0	0	0	0	0	0	1
dme-miR-1005-3p	6	43	36	10	5	3	8
dme-miR-1006-3p	46	107	234	76	66	113	104
dme-miR-1006-5p	39	84	122	6	11	10	15
dme-miR-1007-3p	10	45	49	32	11	8	12
dme-miR-1007-5p	5	4	7	2	1	0	1
dme-miR-1008-3p	33	82	30	9	10	11	22
dme-miR-1009-3p	0	1	2	2	1	2	1
dme-miR-1010-3p	49	85	684	547	257	8	7
dme-miR-1010-5p	24	26	1481	240	184	22	10
dme-miR-1011-3p	0	0	0	0	0	0	0
dme-miR-1012-3p	144	286	755	129	130	163	219
dme-miR-1012-5p	144	235	3654	201	193	509	597
dme-miR-1013-3p	156	759	616	205	109	282	304
dme-miR-1014-3p	0	0	0	0	0	0	0
dme-miR-1014-5p	0	0	0	0	0	0	0
dme-miR-1015-3p	5	2	1	0	2	0	0
dme-miR-1016-3p	43	56	18	3	2	2	5
dme-miR-1016-5p	52	68	12	2	5	8	13
dme-miR-1017-3p	0	0	0	0	0	0	0
dme-miR-11-3p	75623	23657	314285	140911	77998	231806	229203
dme-miR-11-5p	285	36	51424	15849	22663	37213	33993
dme-miR-12-3p	5	3	171	4	16	22	21
dme-miR-12-5p	368	78	787	247	187	327	324
dme-miR-124-3p	2	1	0	0	0	0	0
dme-miR-124-5p	0	0	0	0	0	0	1
dme-miR-125-3p	0	0	17	27	34	3	1
dme-miR-125-5p	4	1	19	86	64	4	4
dme-miR-133-3p	7	3	7	4	5	3	3
dme-miR-133-5p	0	0	0	0	0	0	0
dme-miR-137-3p	4	2	3	3	2	2	2
dme-miR-137-5p	1	0	2	0	2	0	0
dme-miR-13a-3p	735	49	2	1	1	0	1
dme-miR-13a-5p	19	0	0	0	0	1	0
dme-miR-13b-1-5p	0	0	3	0	1	1	0
dme-miR-13b-2-5p	5147	824	2204	188	242	365	344
dme-miR-13b-3p	135342	41325	10931	5124	4417	6702	9018
dme-miR-14-3p	778	474	207420	115736	58906	63711	76860
dme-miR-14-5p	28378	7338	42559	8214	11724	10369	10107
dme-miR-184-3p	333515	217937	880755	359049	305314	858315	880556
dme-miR-184-5p	3724	2150	8762	530	1086	306	488
dme-miR-190-3p	73	3	57	5	3	10	18
dme-miR-190-5p	15	2	3651	459	551	127	197
dme-miR-193-3p	0	0	0	0	0	0	1
dme-miR-193-5p	3	0	1	4	8	2	6
dme-miR-210-3p	3	0	2	3	1	2	1
dme-miR-210-5p	0	0	0	1	0	0	0
dme-miR-219-3p	0	0	0	0	0	0	0
dme-miR-219-5p	0	0	0	0	0	0	0
dme-miR-2279-3p	0	0	0	0	0	0	0
dme-miR-2279-5p	0	0	0	0	0	0	0
dme-miR-2280-3p	0	0	0	0	0	0	0
dme-miR-2280-5p	0	0	0	0	0	0	0
dme-miR-2281-3p	0	0	0	0	0	0	0
dme-miR-2281-5p	0	0	0	0	0	0	0
dme-miR-2282-3p	1	0	3	2	3	5	5
dme-miR-2283-3p	2	0	5	3	4	4	5
dme-miR-2283-5p	2	0	13	1	2	1	1
dme-miR-2489-3p	56	136	75	46	22	32	26
dme-miR-2489-5p	0	1	0	0	1	0	0
dme-miR-2490-3p	0	0	0	0	0	0	0
dme-miR-2490-5p	0	0	0	0	0	0	0
dme-miR-2491-3p	0	0	0	2	1	0	0
dme-miR-2491-5p	0	0	0	0	0	1	1
dme-miR-2492-3p	0	0	2	1	0	1	0
dme-miR-2492-5p	0	0	0	0	0	0	0
dme-miR-2493-3p	5	1	22	3	4	7	8
dme-miR-2493-5p	1	0	0	0	0	0	0
dme-miR-2494-3p	0	1	0	0	0	0	0
dme-miR-2494-5p	0	0	0	0	0	0	0
dme-miR-2495-3p	0	0	0	0	0	0	0
dme-miR-2495-5p	0	0	0	0	0	0	0
dme-miR-2496-3p	0	0	0	0	0	0	0
dme-miR-2496-5p	0	3	0	0	0	0	0
dme-miR-2497-3p	73	142	2	3	2	3	2
dme-miR-2497-5p	18	17	3	1	0	0	0
dme-miR-2498-3p	0	0	0	0	0	0	0
dme-miR-2498-5p	0	0	0	0	0	0	0
dme-miR-2499-3p	0	0	0	0	0	0	0
dme-miR-2499-5p	0	0	0	1	0	0	0
dme-miR-2500-3p	2	8	22	6	5	12	9
dme-miR-2500-5p	22	27	259	120	69	25	33
dme-miR-2501-3p	0	0	2	1	0	1	0
dme-miR-2501-5p	3	14	39	6	10	3	2
dme-miR-252-3p	23	6	12	2	2	0	0
dme-miR-252-5p	4549	853	1008	435	301	261	288
dme-miR-2535b-3p	9	9	96	27	16	10	15
dme-miR-263a-3p	50	40	754	74	195	129	144
dme-miR-263a-5p	2970	2212	18493	11822	4958	938	1118
dme-miR-263b-3p	0	0	0	0	0	0	0
dme-miR-263b-5p	1	0	0	0	0	0	0
dme-miR-274-3p	0	0	0	0	0	0	0
dme-miR-274-5p	0	0	3	6	12	0	1
dme-miR-275-3p	72649	36559	32418	15298	13520	7912	7371
dme-miR-275-5p	1658	1430	6527	950	3319	681	708
dme-miR-276a-3p	22585	13764	116715	44940	35317	111640	105088
dme-miR-276a-5p	10679	4062	234	19	27	45	39
dme-miR-276b-3p	94	5	90	41	26	69	88
dme-miR-276b-5p	10705	4181	187	24	21	32	58
dme-miR-277-3p	4426	383	38893	19598	16586	33762	28882
dme-miR-277-5p	3115	726	7056	649	832	1831	1992
dme-miR-278-3p	49	12	530	313	81	45	61
dme-miR-278-5p	4	1	1040	115	38	44	54
dme-miR-279-3p	14991	13116	72145	28894	18088	32743	39051
dme-miR-279-5p	1948	677	228	11	11	0	7
dme-miR-280-5p	0	0	0	0	0	0	0
dme-miR-281-1-5p	85	9	680	265	126	681	710
dme-miR-281-2-5p	324	14	7183	2472	861	3116	3003
dme-miR-281-3p	200	26	366	93	78	218	196
dme-miR-282-3p	14350	10402	906	192	310	411	524
dme-miR-282-5p	17054	14990	21487	7814	7253	27105	48051
dme-miR-283-3p	18	2	618	11	31	65	65
dme-miR-283-5p	181	22	3070	973	532	724	971
dme-miR-284-3p	3	0	260	38	29	12	64
dme-miR-284-5p	11	2	357	192	25	3	4
dme-miR-285-3p	0	1	0	0	0	0	0
dme-miR-285-5p	0	2	1	0	0	0	0
dme-miR-286-3p	13	0	906	187	83	264	250
dme-miR-286-5p	2	0	4	0	0	0	2
dme-miR-287-3p	0	0	0	0	0	0	0
dme-miR-288-3p	0	0	0	0	0	0	0
dme-miR-289-5p	0	0	0	0	0	0	0
dme-miR-2a-1-5p	985	119	1353	85	210	482	486
dme-miR-2a-2-5p	9210	788	2005	354	523	488	593
dme-miR-2a-3p	241642	26462	18025	7209	7572	7359	16272
dme-miR-2b-1-5p	14	2	325	52	57	19	26
dme-miR-2b-2-5p	2632	276	4711	1332	1273	2013	1980
dme-miR-2b-3p	196744	21021	64749	23701	18305	26688	26725
dme-miR-2c-3p	490	111	210	110	74	93	95
dme-miR-2c-5p	0	0	2	0	0	0	0
dme-miR-3-3p	104	3	11	1	4	1	5
dme-miR-3-5p	0	0	0	0	0	0	0
dme-miR-303-3p	0	0	4	1	2	0	1
dme-miR-303-5p	5	6	0	1	2	0	0
dme-miR-304-3p	179	15	54	6	9	26	31
dme-miR-304-5p	165	29	49	23	34	35	33
dme-miR-305-3p	2351	1390	251362	22859	24402	40186	38921
dme-miR-305-5p	5424	6284	19080	7123	6886	11229	11244
dme-miR-306-3p	43	26	766	173	326	394	441
dme-miR-306-5p	3554	1781	13861	9247	5762	14412	13059
dme-miR-307a-3p	3240	992	269	92	58	105	209
dme-miR-307a-5p	74	48	10	0	4	4	4
dme-miR-307b-3p	5	1	9	1	1	3	1
dme-miR-307b-5p	0	0	0	0	0	0	0
dme-miR-308-3p	806	510	997	531	641	600	655
dme-miR-308-5p	2455	414	6662	409	469	1144	1204
dme-miR-309-3p	0	0	0	0	0	0	0
dme-miR-309-5p	1	1	0	0	0	0	1
dme-miR-310-3p	0	0	1	0	0	1	0
dme-miR-310-5p	1	0	0	0	0	0	0
dme-miR-311-3p	0	0	15	22	11	7	12
dme-miR-311-5p	0	0	0	0	0	0	0
dme-miR-312-3p	7	0	47	46	15	15	14
dme-miR-312-5p	1	0	0	0	0	0	0
dme-miR-313-3p	1	0	5	1	1	0	1
dme-miR-313-5p	3	0	0	0	0	0	0
dme-miR-314-3p	8	28	3	2	1	3	2
dme-miR-314-5p	0	0	0	1	0	0	1
dme-miR-315-3p	0	2	2	2	6	0	0
dme-miR-315-5p	3	0	422	572	463	118	127
dme-miR-316-3p	0	0	0	0	0	0	0
dme-miR-316-5p	0	0	1	0	1	1	3
dme-miR-317-3p	15470	21079	319286	199203	200569	201398	308857
dme-miR-317-5p	1608	2256	230	89	216	61	89
dme-miR-318-3p	371	12	3616	983	454	2080	1978
dme-miR-318-5p	1	0	1	0	1	1	0
dme-miR-31a-3p	1	0	0	0	0	0	1
dme-miR-31a-5p	91	15	253	106	76	173	147
dme-miR-31b-3p	0	0	0	0	0	0	0
dme-miR-31b-5p	3	1	35	13	1	8	20
dme-miR-33-3p	1364	185	2437	278	283	417	663
dme-miR-33-5p	52733	6699	358399	107902	65572	225046	211948
dme-miR-34-3p	3286	752	5862	3799	3499	2380	2894
dme-miR-34-5p	140695	56619	3217	2629	2032	1933	1853
dme-miR-3641-3p	0	3	47	21	20	3	13
dme-miR-3641-5p	4	2	2	0	0	0	0
dme-miR-3642-3p	0	0	1	1	3	0	1
dme-miR-3642-5p	6	6	1	0	0	0	0
dme-miR-3643-3p	0	1	0	0	0	1	1
dme-miR-3643-5p	0	0	1	0	0	0	2
dme-miR-3644-3p	0	0	0	0	0	1	1
dme-miR-3644-5p	0	0	10	0	0	1	0
dme-miR-3645-3p	3	5	4	0	0	1	2
dme-miR-3645-5p	1	2	4	4	1	0	0
dme-miR-375-3p	0	0	14	1	1	16	18
dme-miR-375-5p	0	0	1	0	0	0	0
dme-miR-4-3p	5	0	2	0	2	1	0
dme-miR-4-5p	0	2	7	2	0	2	1
dme-miR-4908-3p	0	0	0	0	0	0	0
dme-miR-4909-3p	0	0	0	1	0	0	0
dme-miR-4910-5p	13	17	6	3	2	0	2
dme-miR-4911-3p	0	2	0	0	0	0	0
dme-miR-4912-5p	1	1	0	0	0	1	3
dme-miR-4913-3p	1	14	3	1	0	0	0
dme-miR-4914-5p	1	7	0	0	0	0	0
dme-miR-4915-5p	0	0	0	0	0	0	0
dme-miR-4916-3p	0	0	1	1	0	0	0
dme-miR-4917-3p	0	0	0	0	0	0	0
dme-miR-4918-5p	2	0	0	0	0	0	0
dme-miR-4919-5p	0	1	0	0	0	0	0
dme-miR-4939-3p	0	0	0	0	0	0	0
dme-miR-4940-3p	0	0	0	0	0	0	0
dme-miR-4940-5p	0	0	0	0	0	0	0
dme-miR-4941-3p	0	0	0	0	1	0	0
dme-miR-4941-5p	4	2	6	6	7	2	2
dme-miR-4942-3p	3	8	6	2	2	1	1
dme-miR-4943-3p	8	0	20	17	18	9	22
dme-miR-4943-5p	0	0	0	2	3	0	0
dme-miR-4944-3p	0	0	0	0	0	0	0
dme-miR-4944-5p	0	0	0	0	0	0	0
dme-miR-4945-5p	0	0	0	0	0	0	0
dme-miR-4946-5p	0	0	0	0	0	0	0
dme-miR-4947-5p	0	0	0	0	0	0	0
dme-miR-4948-3p	4	1	21	2	2	4	2
dme-miR-4948-5p	2	0	1	0	0	0	1
dme-miR-4949-3p	24	3	0	0	0	0	0
dme-miR-4949-5p	1	0	0	1	0	0	0
dme-miR-4950-3p	2	1	46	27	23	1	0
dme-miR-4950-5p	0	0	0	0	0	0	0
dme-miR-4951-3p	4	2	2	4	4	1	1
dme-miR-4951-5p	4	12	73	89	73	30	35
dme-miR-4952-3p	1	0	2	0	0	1	0
dme-miR-4952-5p	1	0	0	0	0	1	1
dme-miR-4953-3p	0	0	8	14	3	7	4
dme-miR-4954-3p	2	1	5	0	2	0	1
dme-miR-4954-5p	3	1	0	0	0	0	0
dme-miR-4955-3p	0	0	0	0	0	0	0
dme-miR-4955-5p	0	0	1	0	0	0	0
dme-miR-4956-3p	2	2	6	3	3	6	2
dme-miR-4956-5p	0	0	9	1	2	5	3
dme-miR-4957-3p	4	28	1	0	0	0	0
dme-miR-4957-5p	0	2	1	0	0	2	0
dme-miR-4958-3p	0	0	0	0	0	0	0
dme-miR-4958-5p	1	1	0	0	0	0	0
dme-miR-4959-5p	1	0	0	0	0	0	0
dme-miR-4960-3p	0	0	2	0	1	0	0
dme-miR-4961-3p	2	2	0	3	1	1	0
dme-miR-4961-5p	0	1	13	7	2	4	0
dme-miR-4962-3p	0	0	4	3	1	2	1
dme-miR-4962-5p	2	0	2	0	0	0	0
dme-miR-4963-3p	4	1	19	13	16	12	8
dme-miR-4963-5p	0	0	0	0	0	0	0
dme-miR-4964-3p	0	0	1	0	0	0	0
dme-miR-4965-3p	0	0	0	0	0	0	1
dme-miR-4965-5p	0	0	1	0	0	0	0
dme-miR-4966-3p	0	0	0	0	0	0	0
dme-miR-4966-5p	0	0	0	0	0	0	0
dme-miR-4967-3p	1	1	1	0	0	0	0
dme-miR-4967-5p	0	0	0	0	1	0	0
dme-miR-4968-5p	33	1	6	0	3	0	2
dme-miR-4969-3p	0	0	8	0	1	0	4
dme-miR-4969-5p	8	2	82	9	11	2	1
dme-miR-4970-5p	4	0	0	1	0	0	0
dme-miR-4971-5p	1	2	2	0	1	1	0
dme-miR-4972-3p	0	0	1	0	0	0	0
dme-miR-4972-5p	0	0	0	0	0	0	0
dme-miR-4973-3p	0	0	0	0	0	0	0
dme-miR-4973-5p	0	0	0	0	0	0	0
dme-miR-4974-3p	0	0	4	0	0	1	1
dme-miR-4974-5p	1	0	9	3	4	2	3
dme-miR-4975-5p	0	0	0	0	0	0	0
dme-miR-4976-3p	1	0	0	0	0	0	0
dme-miR-4976-5p	0	0	2	1	11	2	3
dme-miR-4977-3p	1	0	0	0	0	0	0
dme-miR-4977-5p	1	1	0	0	0	0	1
dme-miR-4978-5p	0	0	0	1	1	0	0
dme-miR-4979-3p	0	0	0	0	0	0	0
dme-miR-4979-5p	0	0	0	0	0	0	0
dme-miR-4980-3p	0	1	0	0	0	0	0
dme-miR-4981-3p	0	0	0	0	0	0	0
dme-miR-4982-3p	14	12	0	0	0	0	1
dme-miR-4982-5p	0	0	0	0	0	0	0
dme-miR-4983-3p	0	0	0	0	0	0	0
dme-miR-4983-5p	0	0	0	0	1	0	0
dme-miR-4984-3p	3	0	10	2	2	7	3
dme-miR-4984-5p	0	0	2	2	1	0	1
dme-miR-4985-3p	1	0	0	0	0	0	1
dme-miR-4985-5p	0	0	2	0	1	3	1
dme-miR-4986-3p	0	0	0	0	0	0	0
dme-miR-4986-5p	0	0	0	0	0	0	0
dme-miR-4987-3p	1	1	3	5	2	0	0
dme-miR-4987-5p	1	1	0	0	0	0	0
dme-miR-5-3p	0	1	0	0	0	0	0
dme-miR-5-5p	29	1	152	50	17	61	61
dme-miR-6-1-5p	0	0	10	0	0	1	1
dme-miR-6-2-5p	0	0	0	0	0	0	1
dme-miR-6-3-5p	0	0	1	0	0	0	0
dme-miR-6-3p	5	0	59	20	11	38	36
dme-miR-7-3p	26	5	436	18	12	21	18
dme-miR-7-5p	984	105	43	7	15	1	0
dme-miR-79-3p	10406	3329	81	40	36	30	39
dme-miR-79-5p	148	41	115	19	40	33	23
dme-miR-8-3p	110285	45105	116107	56551	38673	99298	95969
dme-miR-8-5p	9230	2573	2680	926	1489	1885	1963
dme-miR-87-3p	33	1	7	3	0	0	0
dme-miR-87-5p	1	0	20	1	3	1	1
dme-miR-927-3p	0	0	4	2	1	3	0
dme-miR-927-5p	0	0	3	1	0	2	0
dme-miR-929-3p	4	1	1	0	0	0	0
dme-miR-929-5p	154	14	6	19	14	2	2
dme-miR-92a-3p	5	3	20	23	10	5	4
dme-miR-92a-5p	3	4	0	0	0	0	0
dme-miR-92b-3p	34	9	1227	682	372	239	228
dme-miR-92b-5p	1	0	0	0	0	0	0
dme-miR-932-3p	1	0	16	1	4	0	0
dme-miR-932-5p	16	0	8	0	0	2	1
dme-miR-954-3p	2	0	2	0	2	0	0
dme-miR-954-5p	19	6	12	6	1	1	3
dme-miR-955-3p	1	1	1	0	0	0	0
dme-miR-955-5p	1	1	0	0	0	0	0
dme-miR-956-3p	4	5	1243	821	381	660	604
dme-miR-956-5p	0	0	0	0	0	1	0
dme-miR-957-3p	1	0	18	3	0	4	2
dme-miR-957-5p	0	0	2	0	0	0	0
dme-miR-958-3p	1	0	0	0	0	0	0
dme-miR-958-5p	0	0	1	0	1	0	1
dme-miR-959-3p	0	0	47	9	6	0	2
dme-miR-959-5p	0	2	33	6	1	2	1
dme-miR-960-3p	0	0	2	2	0	0	0
dme-miR-960-5p	1	1	75	29	31	1	4
dme-miR-961-3p	0	0	2	3	0	0	0
dme-miR-961-5p	0	2	157	29	32	1	3
dme-miR-962-3p	0	0	0	0	0	0	0
dme-miR-962-5p	2	5	17	5	6	0	0
dme-miR-963-3p	0	0	16	8	4	0	0
dme-miR-963-5p	0	0	20	6	2	0	0
dme-miR-964-3p	0	0	12	1	6	0	0
dme-miR-964-5p	0	3	18	12	4	0	1
dme-miR-965-3p	1248	199	573	351	267	208	383
dme-miR-965-5p	250	42	3961	375	375	398	374
dme-miR-966-3p	1	1	9	3	9	1	0
dme-miR-966-5p	112	8	269	136	177	25	27
dme-miR-967-3p	1	0	18	2	1	2	8
dme-miR-967-5p	8	0	85	36	16	15	17
dme-miR-968-3p	0	0	0	0	0	0	0
dme-miR-968-5p	0	0	2	1	0	0	0
dme-miR-969-3p	2	54	1	3	3	1	1
dme-miR-969-5p	0	0	0	0	0	0	0
dme-miR-970-3p	6633	1346	20918	8132	5508	10776	10638
dme-miR-970-5p	88	14	171	14	9	3	1
dme-miR-971-3p	0	0	0	0	0	0	0
dme-miR-971-5p	0	0	0	0	0	0	0
dme-miR-972-3p	0	0	1	0	0	0	1
dme-miR-972-5p	0	0	0	0	0	0	0
dme-miR-973-3p	0	0	0	0	0	0	0
dme-miR-973-5p	0	0	0	0	0	0	0
dme-miR-974-3p	0	0	0	1	0	0	0
dme-miR-974-5p	0	0	1	0	1	0	0
dme-miR-975-3p	0	0	0	0	0	0	0
dme-miR-975-5p	0	0	1	0	0	0	0
dme-miR-976-3p	0	0	8	1	1	7	2
dme-miR-976-5p	0	0	0	0	0	0	0
dme-miR-977-3p	3	0	1	0	0	0	0
dme-miR-977-5p	0	0	0	2	1	1	0
dme-miR-978-3p	1	0	0	0	1	0	0
dme-miR-978-5p	0	0	0	0	0	0	0
dme-miR-979-3p	1	0	1	0	0	0	0
dme-miR-979-5p	0	0	0	0	0	0	0
dme-miR-980-3p	112843	67662	2984	652	794	3175	3721
dme-miR-980-5p	72	6	685	120	136	158	220
dme-miR-981-3p	0	1	11	4	4	11	11
dme-miR-981-5p	0	0	4	2	5	6	5
dme-miR-982-3p	1	0	2	1	3	0	2
dme-miR-982-5p	21	3	623	191	225	54	56
dme-miR-983-3p	55	9	5	3	4	2	5
dme-miR-983-5p	37	11	132	49	79	40	39
dme-miR-984-3p	60	19	8	2	4	2	4
dme-miR-984-5p	95	13	31	8	12	4	9
dme-miR-985-3p	0	0	0	0	0	1	0
dme-miR-985-5p	0	0	0	0	0	0	0
dme-miR-986-3p	40	2	97	1	11	0	12
dme-miR-986-5p	2195	120	13705	5902	2030	5069	4555
dme-miR-987-3p	6	0	29	6	9	4	15
dme-miR-987-5p	2721	330	6795	3049	1730	1553	1625
dme-miR-988-3p	799	311	1303	357	238	350	484
dme-miR-988-5p	1002	334	4791	269	502	724	674
dme-miR-989-3p	44	16	5	1	1	5	3
dme-miR-989-5p	1	0	0	0	0	0	0
dme-miR-990-3p	0	0	0	0	0	0	0
dme-miR-990-5p	0	0	0	0	0	0	0
dme-miR-991-3p	1	0	0	3	2	3	0
dme-miR-991-5p	0	0	0	0	0	0	0
dme-miR-992-3p	0	0	0	0	0	0	0
dme-miR-992-5p	0	0	0	0	0	0	0
dme-miR-993-3p	0	0	0	0	0	0	1
dme-miR-993-5p	0	0	0	0	0	0	2
dme-miR-994-3p	0	0	13	2	1	0	1
dme-miR-994-5p	223	26	262	63	47	287	275
dme-miR-995-3p	58571	13829	371497	128451	109329	127932	259062
dme-miR-995-5p	1236	253	166	27	78	152	146
dme-miR-996-3p	116790	66806	109113	38266	23701	68752	69098
dme-miR-996-5p	10164	5775	37468	4145	8620	5521	5211
dme-miR-997-3p	0	0	0	0	0	0	0
dme-miR-997-5p	0	0	0	0	0	0	0
dme-miR-998-3p	5805	722	544	161	116	332	510
dme-miR-998-5p	509	68	21239	1508	985	3290	3556
dme-miR-999-3p	2388	409	24774	8057	6910	21321	18490
dme-miR-999-5p	251	29	28	0	5	6	3
dme-miR-9a-3p	0	0	0	0	0	0	0
dme-miR-9a-5p	17	4	6	3	3	9	4
dme-miR-9b-3p	363	97	5938	2275	1354	1427	2809
dme-miR-9b-5p	8235	2730	9988	5445	3724	9520	8519
dme-miR-9c-3p	3	1	21	10	11	8	21
dme-miR-9c-5p	2452	196	37631	21557	16024	37017	33852
dme-miR-iab-4-3p	0	0	0	0	0	0	0
dme-miR-iab-4-5p	0	0	0	2	4	0	0
dme-miR-iab-8-3p	0	0	0	0	0	0	0
dme-miR-iab-8-5p	0	0	0	0	0	0	0

## Sheet: hpRNAs_pri-mirs
gene	BC242	BC248	RZ-lib-10	RZ-lib-12	RZ-lib-13	RZ-lib-15	RZ-lib-9
	FFLuc_KD	drosha_day6_KD	dcr2_KD	smd1_KD	smd1_KD	FFLuc_KD	FFLuc_KD
downstream_of_Koi	536	665	59	304	101	263	308
hp-CG18854	47330	65602	21426	46763	22522	45627	52264
hp-CG32207	1618	2295	85	292	150	236	294
hp-CG4068	107064	142728	16813	25324	12490	29068	38880
hp-CR32205	1679	2316	90	300	145	264	306
hp-pncr009	1910	2738	89	315	168	273	326
hpRNA1	1	0	0	0	0	0	0

## Sheet: TEs
id	BC242	BC248	RZ-lib-10	RZ-lib-12	RZ-lib-13	RZ-lib-15	RZ-lib-9
	FFLuc_KD	drosha_day6_KD	dcr2_KD	smd1_KD	smd1_KD	FFLuc_KD	FFLuc_KD
ACCORD2_I@TE	408	281	212	137	168	55	113
ACCORD2_LTR@TE	1	5	4	2	1	1	0
ACCORD_I@TE	50	49	21	174	253	26	21
ACCORD_LTR@TE	10	14	9	54	60	6	10
BATUMI_I@TE	1568	1763	1028	2205	1205	1106	1199
BATUMI_LTR@TE	16	7	3	3	5	5	1
BEL_I@TE	20070	39246	25983	24582	10436	17610	20948
BEL_LTR@TE	1649	3044	2020	2075	1095	1503	1822
BLASTOPIA_I@TE	4112	3334	2321	4311	2406	2970	3405
BLASTOPIA_LTR@TE	355	288	253	517	254	271	316
BLOOD_I@TE	49513	67448	79640	44040	27405	44991	54288
BLOOD_LTR@TE	9997	9618	12781	9092	5567	10238	11381
BS2@TE	394	677	269	558	558	294	334
BS3_DM@TE	89	73	49	162	191	38	30
BS4_DM@TE	12	9	4	3	0	1	1
BS@TE	128	86	84	189	352	91	88
BURDOCK_I@TE	1981	2522	1547	2424	1301	1499	1887
BURDOCK_LTR@TE	136	151	115	204	105	122	158
Baggins1@TE	818	1244	2035	3469	2681	3072	3382
Bilbo@TE	0	0	0	0	0	0	0
CIRCE@TE	403	453	33	113	167	29	31
Copia2_I@TE	1046	1252	221	358	504	270	305
Copia2_LTR_DM@TE	10	25	61	48	19	70	56
Copia_I@TE	27330	36037	31237	94907	79834	19994	22795
Copia_LTR@TE	2887	4878	1272	2892	2617	787	1037
DIVER2_I@TE	332	670	209	273	329	157	197
DIVER2_LTR@TE	11	14	3	11	18	5	7
DIVER_I@TE	27050	32603	21067	14336	8061	16751	19319
DIVER_LTR@TE	1212	1783	452	473	369	486	540
DM1731_I@TE	442022	295247	143349	375809	228171	192788	212171
DM1731_LTR@TE	30063	18520	15145	38610	22017	21754	24505
DM176_I@TE	7090	6505	12853	20087	13377	5767	6685
DM176_LTR@TE	1275	1139	2167	3664	1979	1381	1693
DM297_I@TE	28375	27714	21920	48041	31110	25625	30052
DM297_LTR@TE	8594	9747	14350	18501	9462	10734	13105
DM412@TE	10177	8395	2651	5309	2915	5918	7153
DM412B_LTR@TE	1119	925	247	566	266	666	800
DMCR1A@TE	1320	1212	995	6406	4992	993	1082
DMLTR5@TE	7	15	19	213	201	7	13
DMRT1A@TE	199	284	54	338	389	66	56
DMRT1B@TE	526	3612	212	361	315	146	177
DMRT1C@TE	228	465	132	130	136	50	48
DMTOM1_LTR@TE	10	17	1	7	9	4	4
DNAREP1_DM@TE	5669	7056	4076	7748	7840	3095	3880
DOC2_DM@TE	108	143	39	323	348	34	56
DOC3_DM@TE	322	488	131	224	301	104	174
DOC4_DM@TE	76	79	41	53	79	12	31
DOC5_DM@TE	147	253	32	115	85	60	58
DOC6_DM@TE	11296	16236	9398	10937	6422	9693	11536
DOC@TE	585	664	853	7483	5507	368	460
FROGGER_I@TE	34	49	10	36	29	12	16
FROGGER_LTR@TE	2	0	0	1	0	0	0
FW2_DM@TE	672	824	299	549	851	1186	1148
FW3_DM@TE	21	39	20	37	49	0	8
FW_DM@TE	1287	1340	1095	2504	2453	1496	1535
G2_DM@TE	294	347	120	99	157	39	45
G3_DM@TE	41	33	8	9	3	10	9
G4_DM@TE	32	55	20	108	91	35	37
G5A_DM@TE	157	142	118	126	124	50	55
G5_DM@TE	215	291	130	313	288	83	74
G6_DM@TE	488	98	62	77	51	53	67
G7_DM@TE	18	13	1	11	12	2	0
GTWIN_I@TE	1182	1470	645	585	827	363	449
GTWIN_LTR@TE	130	116	103	167	116	164	144
G_DM@TE	5140	775	52	56	86	65	73
Gypsy10_I@TE	199	387	331	403	452	138	100
Gypsy10_LTR@TE	7	10	4	72	65	1	5
Gypsy11_I@TE	47	91	14	28	48	12	32
Gypsy11_LTR@TE	37	10	5	8	7	4	11
Gypsy12A_LTR@TE	108	82	32	531	323	25	36
Gypsy12_I@TE	316	712	526	864	1371	115	170
Gypsy12_LTR@TE	168	191	68	89	238	39	53
Gypsy2_I@TE	652	558	359	326	298	152	196
Gypsy2_LTR@TE	4338	4268	6077	10940	18689	17023	17106
Gypsy3_I@TE	302	335	113	219	189	78	89
Gypsy3_LTR@TE	48	25	17	30	23	9	8
Gypsy4_I@TE	737	642	336	661	654	302	321
Gypsy4_LTR@TE	0	4	1	5	7	0	0
Gypsy5_I@TE	186	296	253	119	124	99	97
Gypsy5_LTR@TE	11	28	11	8	3	4	4
Gypsy6A_LTR@TE	35	40	10	40	25	6	6
Gypsy6_I@TE	1089	1122	497	1083	714	215	330
Gypsy6_LTR@TE	11	13	3	30	25	5	5
Gypsy7_I@TE	46	32	9	45	39	6	7
Gypsy7_LTR@TE	3	3	8	3	3	0	1
Gypsy8_I@TE	495	528	383	797	941	545	542
Gypsy8_LTR@TE	615	630	1028	1440	2101	1815	1713
Gypsy9_I@TE	198	125	17	197	216	14	14
Gypsy9_LTR@TE	3	6	15	16	16	1	1
Gypsy_DS@TE	1	1	4	8	3	2	1
Gypsy_I@TE	117920	152827	138453	145182	99090	99338	113783
Gypsy_LTR@TE	10882	14091	11914	17343	12265	14251	16034
HELENA@TE	0	0	0	0	4	0	0
HELENA_RT@TE	46	116	39	74	139	27	35
HETA@TE	1172	916	1110	2456	1607	674	729
HMSBEAGLE_I@TE	552	1146	438	313	420	121	155
IDEFIX_I@TE	283	305	417	382	506	310	388
IDEFIX_LTR@TE	72	24	19	35	31	19	23
IVK_DM@TE	72	56	157	295	473	210	228
I_DM@TE	81	64	48	858	577	58	56
Invader1_I@TE	139	98	158	89	55	42	45
Invader1_LTR@TE	93	157	667	577	413	571	530
Invader2_I@TE	195	206	60	162	123	27	51
Invader2_LTR@TE	7	7	3	15	16	1	1
Invader3_I@TE	224	224	172	232	296	99	411
Invader3_LTR@TE	5	5	1	4	3	2	3
Invader4_I@TE	156	208	113	460	377	95	111
Invader4_LTR@TE	79	89	72	124	113	56	59
Invader5_I@TE	54	33	12	14	41	9	16
Invader5_LTR@TE	35	32	5	3	13	7	10
Invader6_I@TE	100	221	26	239	221	29	31
Invader6_LTR@TE	6	7	17	4	2	8	2
Jockey2@TE	81	127	117	120	110	83	110
LINEJ1_DM@TE	13134	18784	10448	13104	8102	10756	12567
MAX_I@TE	295	302	186	895	331	79	111
MAX_LTR@TE	17	26	2	9	19	3	3
MDG1_I@TE	173804	148621	143526	355806	195453	122802	141126
MDG1_LTR@TE	7134	8073	8450	11506	6357	7813	9111
MDG3_I@TE	6116	6686	24186	13478	11095	4135	4991
MDG3_LTR@TE	1191	1638	2521	2862	2377	908	1109
MICROPIA_I@TE	285	310	78	196	211	63	80
MICROPIA_LTR@TE	112	168	307	332	210	230	235
NINJA_I@TE	1117	1369	468	11053	8948	200	266
NINJA_LTR@TE	18	12	6	7	7	6	3
NOMAD_I@TE	114224	80167	449	1682	1748	226	267
NOMAD_LTR@TE	28	30	53	332	359	31	45
OSVALDO_I@TE	47	38	20	20	15	51	51
OSVALDO_LTR@TE	2	0	0	0	0	0	0
PENELOPE@TE	43	30	20	91	70	19	18
QUASIMODO_I@TE	214	124	383	862	936	394	468
QUASIMODO_LTR@TE	39	33	17	46	30	17	16
R1-2_DM@TE	90	90	142	326	451	170	183
R1_DM@TE	2873	4585	1922	2527	2721	3338	3592
R2B_DM@TE	0	1	0	0	0	0	0
R2_DM@TE	2614	5552	2942	3376	3448	2651	2743
ROOA_I@TE	548	1033	248	678	623	196	231
ROOA_LTR@TE	15	13	29	155	119	7	15
ROO_I@TE	19542	29850	20613	15777	9616	13865	16991
ROO_LTR@TE	1956	2718	1256	1282	847	1153	1267
ROVER-I_DM@TE	207	333	195	345	603	113	138
ROVER-LTR_DM@TE	9	12	2	2	5	2	2
STALKER4_I@TE	2590	3362	2893	5404	3233	2513	2909
STALKER4_LTR@TE	253	272	86	208	118	101	129
Stalker2_I@TE	2766	5471	4416	5157	2754	2391	2938
Stalker2_LTR@TE	273	521	404	434	255	248	313
Stalker3_LTR@TE	35	55	11	12	11	21	11
T412LTR@TE	3333	2607	668	1473	740	1781	2221
TABOR_I@TE	280	186	1108	431	452	495	480
TABOR_LTR@TE	3	0	0	11	8	0	0
TAHRE@TE	165	124	176	283	246	138	133
TART@TE	2003	1726	1223	2094	1349	1105	1252
TART_B1@TE	9309	9297	3997	5925	4033	5550	6470
TIRANT_I@TE	4673	9388	3743	7342	4954	3407	4092
TIRANT_LTR@TE	947	1411	1419	3006	2136	1441	1494
TOM_I@TE	73	45	35	130	116	55	71
TRAM_I@TE	15	12	0	3	0	1	0
TRANSPAC_I@TE	31	26	11	38	31	24	15
TRANSPAC_LTR@TE	0	5	9	8	8	3	8
TV1I@TE	42	39	56	168	257	18	26
Ulysses_I@TE	29	25	4	10	8	9	9
ZAM_I@TE	4516	721	62	97	83	49	59
ZAM_LTR@TE	18	19	2	35	47	12	11

## Sheet: 3pcisnats
3p-CIS-NAT id	BC242	BC248	RZ-lib-10	RZ-lib-12	RZ-lib-13	RZ-lib-15	RZ-lib-9
	FFLuc_KD	drosha_day6_KD	dcr2_KD	smd1_KD	smd1_KD	FFLuc_KD	FFLuc_KD
NAT1001_CG10375_tst@3pCISNAT	53	73	51	48	32	56	44
NAT1008_PH4alphaSG2_PH4alphaMP@3pCISNAT	1	1	0	1	0	0	0
NAT100_Ced@3pCISNAT	1	0	2	0	0	0	1
NAT1012_CG41318_CG40092@3pCISNAT	0	0	0	0	0	0	0
NAT1013_CG1530_l(1)G0193@3pCISNAT	13	133	7	14	8	7	6
NAT1018_CG4872_CG9104@3pCISNAT	4	17	0	5	1	0	3
NAT101_CG6388_CG5435@3pCISNAT	45	25	16	30	21	21	16
NAT103_Edem2_CG16972@3pCISNAT	9	6	3	2	4	4	3
NAT104_Pect_CG15482@3pCISNAT	3	0	19	38	31	4	19
NAT105_CG6043_Rep4@3pCISNAT	0	9	1	3	0	1	2
NAT106_Orc5_CG33649@3pCISNAT	0	0	0	0	0	0	0
NAT107_Orc5_DNApol@3pCISNAT	0	0	0	0	0	0	0
NAT108_RpII33_mRpS23@3pCISNAT	0	1	1	0	1	0	0
NAT109_CG33119_CG31839@3pCISNAT	14	20	23	3	9	12	5
NAT10_CG4552_Iris@3pCISNAT	0	0	1	0	0	0	0
NAT110_bgm_l(2)34Fa@3pCISNAT	0	1	0	0	0	0	0
NAT111_dyn@3pCISNAT	0	0	0	0	0	0	0
NAT112_CG17328_CG5869@3pCISNAT	8	6	47	42	34	25	31
NAT113_c(2)M_CG5861@3pCISNAT	1	3	1	0	2	0	0
NAT114_fzy_cact@3pCISNAT	39	50	2	2	6	2	1
NAT115_CG4278_mRpL4@3pCISNAT	0	0	7	19	3	7	13
NAT116_grp_CG31782@3pCISNAT	3	4	1	0	1	1	0
NAT117_CG31812_CG17996@3pCISNAT	1	0	0	2	0	0	1
NAT118_CG17904_glu@3pCISNAT	7	5	5	4	4	0	5
NAT119_ChLD3_CG13277@3pCISNAT	3	7	9	20	6	8	9
NAT11_CG4764_capt@3pCISNAT	25	21	8	36	14	23	24
NAT120_CG15141_Dif@3pCISNAT	60	87	71	68	58	43	42
NAT121_CG5758_kel@3pCISNAT	1	0	0	1	1	0	0
NAT122_CG5783_CG7200@3pCISNAT	1	0	0	1	1	1	0
NAT123_CG10341_CG10376@3pCISNAT	1	0	0	0	0	2	0
NAT124_Grip71_Irk3@3pCISNAT	0	0	0	0	0	0	0
NAT125_CG17322_CG17597@3pCISNAT	0	0	0	0	0	0	0
NAT126_CG10431_CG10641@3pCISNAT	9	1	16	12	9	2	11
NAT127_Catsup_CG15173@3pCISNAT	0	1	2	2	1	0	0
NAT128_CG10470_l(2)37Bb@3pCISNAT	0	0	0	0	0	0	0
NAT129_CG10561_Ddc@3pCISNAT	1	0	0	0	0	0	0
NAT12_CG14341_Plap@3pCISNAT	2	0	4	2	3	0	3
NAT130_CG17350_fon@3pCISNAT	0	0	0	0	0	0	0
NAT131_CG18094_CG10189@3pCISNAT	0	0	0	0	0	0	0
NAT133_ref(2)P_CG10337@3pCISNAT	31	97	33	60	43	36	32
NAT134_msb1l_CG10268@3pCISNAT	2	0	0	0	0	0	0
NAT135_lok_vls@3pCISNAT	11	8	24	19	14	14	18
NAT136_neb_CG10747@3pCISNAT	0	0	0	0	1	0	0
NAT137_CG10721_Taf13@3pCISNAT	1	1	0	0	1	0	0
NAT138_cdc23_CG2493@3pCISNAT	0	0	0	0	1	0	0
NAT139_CG2611_CG2478@3pCISNAT	4	1	2	9	2	0	8
NAT13_CG31922_CG5118@3pCISNAT	6	7	0	7	0	1	0
NAT140_CG2614_CG31678@3pCISNAT	1	5	6	2	4	4	3
NAT141_ik2_CG1962@3pCISNAT	1	8	4	3	4	5	3
NAT142_CG2617_Hr38@3pCISNAT	0	0	1	0	0	0	1
NAT143_CG9320_CG9323@3pCISNAT	2	2	0	0	0	0	0
NAT144_Pomp_szar@3pCISNAT	9	1	4	3	4	1	2
NAT145_CG9335_CG14400@3pCISNAT	0	0	0	0	0	0	0
NAT146_betaInt@3pCISNAT	0	0	0	0	0	2	0
NAT147_Mpp6_CG9249@3pCISNAT	2	3	3	11	2	2	5
NAT148_CG9248_CG9247@3pCISNAT	14	15	1	9	8	7	3
NAT149_CG9246_CG9243@3pCISNAT	1	2	0	0	0	0	0
NAT14_CG4896_CG5126@3pCISNAT	8	8	2	7	6	3	3
NAT150_Mcm10_Ret@3pCISNAT	0	1	0	0	1	0	0
NAT151_CG10395_CG30441@3pCISNAT	0	0	0	0	1	0	0
NAT153_CG3270_CG3403@3pCISNAT	2	1	1	2	1	0	0
NAT154_SdhB_CG15237@3pCISNAT	40	53	9	19	16	14	11
NAT155_CG15236_CG9445@3pCISNAT	0	0	0	0	0	0	0
NAT156_Tsp42Ei_CG33914@3pCISNAT	0	0	0	0	0	0	0
NAT157_esn_Cyp9b1@3pCISNAT	0	0	0	0	0	0	0
NAT158_CG11107_Gr43a@3pCISNAT	0	0	0	0	1	1	1
NAT159_sPLA2_CG30503@3pCISNAT	0	0	0	0	0	0	1
NAT15_mRpL48_frtz@3pCISNAT	29	27	34	24	17	6	15
NAT160_didum_CG12736@3pCISNAT	1	3	3	3	0	1	0
NAT161_CG2144_Orc1@3pCISNAT	1	1	0	0	0	1	1
NAT162_CG2137_CG1598@3pCISNAT	2	1	0	1	0	1	0
NAT163_CG2093_blow@3pCISNAT	2	5	1	12	4	6	7
NAT164_CG30492_CG17985@3pCISNAT	0	0	0	3	0	1	0
NAT165_CG2064_CG12042@3pCISNAT	12	21	77	106	105	20	15
NAT166_mus205_CG1553@3pCISNAT	74	115	60	47	31	30	39
NAT167_CG8791_CG30381@3pCISNAT	0	0	0	1	0	0	0
NAT168_CG2906_CG2915@3pCISNAT	1	1	0	0	1	0	0
NAT169_CG2158_coilin@3pCISNAT	6	3	20	11	7	1	3
NAT170_Socs44A_CG11508@3pCISNAT	32	88	14	61	27	7	12
NAT171_CG11635_CG30365@3pCISNAT	1	1	0	0	0	0	0
NAT172_Cyp4e1_LvpH@3pCISNAT	0	0	0	0	0	0	0
NAT173_gcl_CG30356@3pCISNAT	0	0	0	0	0	0	0
NAT174_sec31_CG8262@3pCISNAT	8	12	6	11	2	5	6
NAT175_CG13751_MrgBP@3pCISNAT	37	48	24	73	25	23	31
NAT176_Dbp45A_CG8080@3pCISNAT	0	1	0	0	0	0	0
NAT177_tsu_Mys45A@3pCISNAT	32	51	50	43	31	24	46
NAT178_CG8058_alc@3pCISNAT	1	4	0	0	1	0	1
NAT179_CG1968_TXBP181@3pCISNAT	20	52	14	4	5	4	6
NAT17_CG15382_aop@3pCISNAT	4	5	0	4	2	3	2
NAT180_CG1814_CG1868@3pCISNAT	2	4	1	2	3	2	0
NAT181_RpL31_CG12928@3pCISNAT	0	0	0	0	0	1	0
NAT182_Map60_CG34364@3pCISNAT	0	0	0	0	0	0	0
NAT183_CG30005_CG12926@3pCISNAT	1	0	1	1	2	2	1
NAT184_CG1665_CG1599@3pCISNAT	59	65	91	104	33	79	92
NAT185_CG1667_Orc6@3pCISNAT	11	17	4	5	1	6	4
NAT186_CG1671_CG1516@3pCISNAT	4	6	0	0	0	0	1
NAT187_CG30010_cbx@3pCISNAT	0	0	0	1	0	1	1
NAT18_CG2843_Pgk@3pCISNAT	4	2	2	4	1	3	2
NAT190_CG12130_CG1418@3pCISNAT	0	0	0	0	0	0	0
NAT191_CG12128_CG1407@3pCISNAT	131	113	27	66	58	52	69
NAT192_CG2264_CG2292@3pCISNAT	0	0	5	7	3	0	0
NAT193_mRpL42_cdc2rk@3pCISNAT	0	0	0	0	0	1	0
NAT194_CG12920_CG1371@3pCISNAT	5	2	1	0	0	0	0
NAT195_Jra_CG1381@3pCISNAT	8	10	14	20	9	9	25
NAT196_CG11777_CPTI@3pCISNAT	26	38	24	41	32	17	22
NAT197_CG12935_CG7637@3pCISNAT	9	3	1	0	0	0	2
NAT198_CG12936_CG12341@3pCISNAT	8	17	1	5	8	6	18
NAT199_RpS15Ab_CG12343@3pCISNAT	7	5	2	2	2	1	8
NAT19_Taf10_colt@3pCISNAT	0	0	0	0	0	0	0
NAT1_CG11377_Nhe1@3pCISNAT	3	2	4	7	10	3	3
NAT200_CG12325_CG12344@3pCISNAT	1	1	0	0	0	0	0
NAT201_CG6751_Taf5@3pCISNAT	3	4	0	0	1	1	0
NAT202_CG30020_cag@3pCISNAT	12	10	12	15	13	12	12
NAT203_CG12942_CG7712@3pCISNAT	3	5	3	2	1	0	0
NAT204_CG7737_skf@3pCISNAT	0	0	0	0	0	0	0
NAT205_Vhl_CG9062@3pCISNAT	77	53	40	60	27	44	59
NAT206_CG7741_Fpps@3pCISNAT	19	34	53	66	31	37	48
NAT207_CG13190_ERp60@3pCISNAT	1	1	1	1	0	0	0
NAT208_CG13188_CG8979@3pCISNAT	0	0	0	0	0	0	0
NAT209_CG8290_CG30036@3pCISNAT	1	1	0	0	0	0	0
NAT20_CG2975_CG18558@3pCISNAT	0	0	0	0	0	0	0
NAT210_Cct5_CG8862@3pCISNAT	11	19	53	62	33	22	36
NAT211_CG8525_CG13154@3pCISNAT	0	0	0	0	0	0	0
NAT212_CG12370_fdl@3pCISNAT	0	0	0	0	0	0	0
NAT213_CG13151_CG8818@3pCISNAT	0	3	0	0	0	0	0
NAT214_Cyp301a1_CG8816@3pCISNAT	0	0	0	0	0	0	0
NAT215_CG8594_Sin3A@3pCISNAT	4	8	1	5	3	2	0
NAT216_spt4_CG33671@3pCISNAT	0	0	0	0	0	0	0
NAT217_spt4_CG33672@3pCISNAT	0	0	0	0	0	0	0
NAT218_mRpL18_ox@3pCISNAT	3	2	3	1	2	1	1
NAT219_Dgkepsilon_Nacalpha@3pCISNAT	1	1	1	1	6	2	3
NAT21_CG8814_Prx6005@3pCISNAT	1	5	0	0	0	0	0
NAT220_Sans_Mdr49@3pCISNAT	1	0	0	0	0	0	0
NAT222_CG17059_CG4643@3pCISNAT	11	10	5	13	17	3	10
NAT223_AttC_CG4744@3pCISNAT	0	0	0	0	0	0	0
NAT224_IM10_CG18278@3pCISNAT	0	0	0	1	0	0	0
NAT225_CG33470_CG30059@3pCISNAT	0	0	0	0	0	0	0
NAT226_CG30485_CG6543@3pCISNAT	1	0	0	0	0	0	0
NAT227_CG13343_CG16935@3pCISNAT	2	2	1	2	1	2	3
NAT22_Rbp9_Ts@3pCISNAT	2	0	0	0	0	0	0
NAT230_CG8067_RN@3pCISNAT	8	3	7	8	2	4	2
NAT231_CG13016_CG8257@3pCISNAT	0	0	0	2	0	1	0
NAT232_Ercc1_Ciao1@3pCISNAT	0	5	0	5	5	5	3
NAT233_HPS_CG33506@3pCISNAT	0	0	4	2	1	0	2
NAT234_Cyp6a19_Cyp6a9@3pCISNAT	0	1	0	0	0	0	0
NAT235_CG11808_mRpL41@3pCISNAT	0	0	0	1	0	0	1
NAT236_CG8079_Fs@3pCISNAT	0	0	0	1	0	0	0
NAT237_alphaPS4_CG34123@3pCISNAT	0	0	0	0	0	0	0
NAT238_unc@3pCISNAT	36	59	42	60	40	35	37
NAT239_eIF2B@3pCISNAT	0	0	0	0	0	0	0
NAT23_Bem46_okr@3pCISNAT	16	29	7	26	10	16	20
NAT240_CG30466_CG8204@3pCISNAT	0	0	0	1	0	1	0
NAT241_Ranbp11_CG8214@3pCISNAT	0	0	0	0	0	0	0
NAT242_CG8297_Mlf@3pCISNAT	102	95	55	94	54	69	86
NAT243_Cyp4aa1_Strn@3pCISNAT	1	0	3	1	0	3	0
NAT245_mRpL34_CG8414@3pCISNAT	1	1	0	0	0	0	0
NAT246_CG8443_CG8445@3pCISNAT	12	5	3	4	3	2	4
NAT247_CG5859_Fen1@3pCISNAT	7	8	6	7	2	8	1
NAT248_CG6435_CG8910@3pCISNAT	1	0	0	0	0	0	0
NAT249_CG15614_CG34415@3pCISNAT	0	0	0	0	0	0	0
NAT24_CG17264_alpha4GT1@3pCISNAT	127	243	74	160	83	113	129
NAT250_Cbp53E_CG30461@3pCISNAT	0	0	0	0	0	0	0
NAT251_Cbp53E_CG9002@3pCISNAT	0	0	0	0	0	0	0
NAT252_CG6796_NiPp1@3pCISNAT	0	1	0	0	0	0	0
NAT253_CG6967_CG30460@3pCISNAT	5	10	3	4	1	0	0
NAT254_l(2)k01209_CG6550@3pCISNAT	0	1	0	0	0	0	0
NAT255_Lhr_EDTP@3pCISNAT	1	1	0	1	1	2	3
NAT256_CG4853_CG11419@3pCISNAT	32	41	28	47	38	36	36
NAT257_CG14480_Ngp@3pCISNAT	21	27	9	15	9	11	12
NAT258_icln_CG30105@3pCISNAT	39	62	17	7	8	17	29
NAT259_CG4966_swi2@3pCISNAT	2	0	0	0	0	2	1
NAT25_CG17257_CG17258@3pCISNAT	0	0	1	0	0	0	0
NAT260_CG34195_CG6406@3pCISNAT	2	3	2	1	0	2	0
NAT261_CG14487_sub@3pCISNAT	1	0	0	0	1	0	0
NAT262_aft_UbcD10@3pCISNAT	16	18	20	48	24	28	27
NAT264_CG5098_CG5756@3pCISNAT	0	0	0	0	0	0	0
NAT265_nopo_CG5721@3pCISNAT	4	13	5	4	5	5	7
NAT266_GstE9_imd@3pCISNAT	0	1	4	0	0	0	0
NAT267_CG10927_mRpS28@3pCISNAT	1	0	0	0	0	0	1
NAT268_CG15073_CG15087@3pCISNAT	0	1	0	1	1	0	0
NAT269_CG33998_CG30121@3pCISNAT	0	0	0	0	0	0	0
NAT26_sec5_CG3246@3pCISNAT	0	0	0	0	0	0	0
NAT270_l(2)03709_CG15097@3pCISNAT	8	7	5	11	11	5	5
NAT271_CG15083_CG15099@3pCISNAT	2	1	0	1	0	1	1
NAT272_CG15084_CG18190@3pCISNAT	0	0	1	2	4	0	0
NAT273_CG10051_CG9416@3pCISNAT	0	0	0	0	0	0	0
NAT274_CG15120_CG16926@3pCISNAT	0	0	0	0	0	0	0
NAT275_CG11048_CG11208@3pCISNAT	0	1	0	0	0	0	0
NAT277_CG8920_MED8@3pCISNAT	19	42	7	16	8	8	5
NAT278_CG13424_Mgat1@3pCISNAT	1	2	1	0	0	1	0
NAT279_CG9945_CG11180@3pCISNAT	29	23	11	24	16	4	8
NAT27_CG8852_Spindly@3pCISNAT	0	0	0	0	0	0	0
NAT280_CG16742_CG11175@3pCISNAT	0	1	0	0	0	1	0
NAT282_CG9313_CG15651@3pCISNAT	0	0	0	0	0	0	0
NAT283_CG9346_CG3295@3pCISNAT	1	2	1	3	0	0	0
NAT284_CG9357_CG30293@3pCISNAT	0	0	0	0	0	0	0
NAT285_mago_Magi@3pCISNAT	95	111	55	72	32	35	60
NAT286_CG9418_CG15657@3pCISNAT	1	0	0	0	0	0	0
NAT287_CG9437_CG4279@3pCISNAT	1	2	5	3	11	3	5
NAT288_Glycogenin_CG4302@3pCISNAT	0	0	0	0	0	0	0
NAT289_CG30387_CG9754@3pCISNAT	2	0	0	0	1	0	0
NAT28_Dot_CG15418@3pCISNAT	1	5	0	3	4	5	2
NAT290_MESK2_CG10494@3pCISNAT	8	3	1	4	3	5	2
NAT291_CG10320_Rae1@3pCISNAT	0	0	0	1	1	0	0
NAT292_CG15675_CG9865@3pCISNAT	5	12	6	12	9	6	9
NAT293_CG10307_Tim10@3pCISNAT	0	0	0	0	0	0	0
NAT294_CG30290_CG17922@3pCISNAT	0	0	0	0	0	0	0
NAT295_CG6393_CG11475@3pCISNAT	1	0	0	0	0	0	0
NAT296_synj_CG13502@3pCISNAT	0	0	0	0	0	0	1
NAT298_a_CG3045@3pCISNAT	0	0	0	0	0	0	0
NAT299_CG5625_CG3074@3pCISNAT	0	0	3	2	2	0	0
NAT29_Traf1_CG17612@3pCISNAT	0	0	0	0	0	0	0
NAT2_mRpL10_CG11617@3pCISNAT	0	0	0	0	0	1	0
NAT300_Vps20_CG4329@3pCISNAT	0	0	1	1	1	0	0
NAT301_CG33143_CG17807@3pCISNAT	0	0	0	0	0	0	0
NAT302_bonsai_CG3732@3pCISNAT	0	0	0	1	1	1	1
NAT303_PIP5K59B_CG3501@3pCISNAT	0	0	0	0	0	0	0
NAT304_CG9849_CG3831@3pCISNAT	0	0	0	0	0	0	0
NAT305_CG30194_l(2)06496@3pCISNAT	0	0	0	0	0	0	0
NAT306_CG3085_Art7@3pCISNAT	0	0	2	0	0	0	2
NAT307_CG13550_CG3493@3pCISNAT	7	20	13	8	11	6	5
NAT308_eIF2B@3pCISNAT	5	6	3	7	10	2	4
NAT309_CG5357_skpF@3pCISNAT	2	0	0	0	0	0	0
NAT30_Elp3_CG15438@3pCISNAT	8	11	7	15	4	3	6
NAT310_CG5360_bw@3pCISNAT	0	1	0	0	0	0	0
NAT311_CG30185_wmd@3pCISNAT	34	38	11	19	13	9	23
NAT312_CG5431_l(2)efl@3pCISNAT	0	0	0	0	0	0	0
NAT313_mRpL43_CG4091@3pCISNAT	3	1	4	2	3	1	1
NAT314_CG5543_Nxt1@3pCISNAT	11	10	34	56	45	26	25
NAT315_CG5569_Thiolase@3pCISNAT	0	0	0	0	1	1	0
NAT316_TM4SF_CG4882@3pCISNAT	0	0	0	0	0	0	0
NAT317_CG17658_CG5339@3pCISNAT	2	0	0	7	1	0	3
NAT318_thoc5_CG16787@3pCISNAT	4	2	1	2	0	1	1
NAT319_sei_CG13568@3pCISNAT	0	0	0	0	0	0	0
NAT31_CG15435_CG15443@3pCISNAT	3	7	4	6	8	3	6
NAT320_CG3257_CG13569@3pCISNAT	0	0	1	0	0	0	0
NAT321_Dat_DnaJ@3pCISNAT	0	0	0	0	0	0	0
NAT322_CG13578_mAcR@3pCISNAT	1	1	0	0	0	0	0
NAT323_CG13585_CG4622@3pCISNAT	0	1	0	1	1	0	0
NAT324_ori_CG12252@3pCISNAT	4	3	0	0	1	0	0
NAT325_Start1_IFa@3pCISNAT	0	1	0	0	0	0	0
NAT326_CG3570_CG4707@3pCISNAT	7	8	3	3	3	3	0
NAT327_Pof_Mmp1@3pCISNAT	12	7	10	12	2	1	7
NAT328_CG3894_CG16936@3pCISNAT	4	0	1	2	2	1	3
NAT329_Eap_CG16912@3pCISNAT	3	1	3	6	2	3	1
NAT32_CG17840_ine@3pCISNAT	0	0	0	0	0	0	0
NAT330_CG3589_key@3pCISNAT	0	0	0	0	0	0	0
NAT331_Atf@3pCISNAT	9	3	5	3	2	3	2
NAT332_CG3760_CG2811@3pCISNAT	15	28	5	4	1	0	4
NAT333_CG3770_CG2790@3pCISNAT	8	7	11	6	2	13	13
NAT334_CG41243_CG40709@3pCISNAT	0	0	0	0	0	0	0
NAT336_mri_Gyk@3pCISNAT	1	0	0	0	0	0	0
NAT337_Kaz1@3pCISNAT	0	0	0	0	0	0	0
NAT338_Kaz1@3pCISNAT	0	0	0	0	0	0	0
NAT339_mthl14_DIP2@3pCISNAT	0	1	2	1	0	0	0
NAT33_CG11927_mRpS2@3pCISNAT	4	9	11	3	6	8	4
NAT340_CG17180_Cypl@3pCISNAT	3	6	5	6	8	0	5
NAT341_MED14_CG13893@3pCISNAT	39	24	25	21	2	17	21
NAT342_RabX6_CG3279@3pCISNAT	319	482	299	405	289	228	221
NAT343_LysC_LysD@3pCISNAT	15	3	0	5	1	1	1
NAT344_CG2469_CG9186@3pCISNAT	4	8	15	18	7	3	6
NAT345_CG13914_CG2213@3pCISNAT	0	0	0	0	0	0	0
NAT347_CG7864_CG7879@3pCISNAT	0	0	0	1	1	0	0
NAT348_CG7955_GC@3pCISNAT	0	0	0	0	0	0	0
NAT349_CG13920_CG7967@3pCISNAT	1	0	0	0	0	0	0
NAT34_CG14044_mRpL24@3pCISNAT	0	0	0	0	0	0	0
NAT350_CG8001_Dhc62B@3pCISNAT	0	0	0	0	0	0	0
NAT351_Patj_JTBR@3pCISNAT	23	37	23	24	15	10	16
NAT352_CG1017_mu2@3pCISNAT	8	11	6	14	17	5	12
NAT353_CG1140_CG1927@3pCISNAT	8	6	3	9	7	4	6
NAT354_CG2034_oxt@3pCISNAT	8	16	18	39	24	13	12
NAT355_CG8993_mRpL23@3pCISNAT	10	10	6	6	3	3	3
NAT356_CG33232_CG16758@3pCISNAT	0	1	0	0	0	0	1
NAT357_CG16984_CG12182@3pCISNAT	0	0	0	0	1	0	1
NAT358_Jafrac2_CG1893@3pCISNAT	4	0	0	0	0	0	1
NAT359_rasp_CG14962@3pCISNAT	0	0	0	0	0	0	0
NAT35_betaggt@3pCISNAT	25	36	5	12	3	2	6
NAT361_CG32278_CG14963@3pCISNAT	0	0	0	0	1	0	0
NAT362_gry_CG14967@3pCISNAT	545	500	250	306	149	434	480
NAT363_CG12016_CG11526@3pCISNAT	227	211	113	202	111	212	238
NAT364_CycJ_CG14971@3pCISNAT	0	1	2	0	0	0	0
NAT365_CG14977_CG14980@3pCISNAT	0	1	1	0	0	0	0
NAT366_ida_mge@3pCISNAT	0	0	0	0	1	0	0
NAT367_CG1134_CG11594@3pCISNAT	1	0	0	0	0	0	0
NAT368_dib_wit@3pCISNAT	0	0	0	0	0	0	0
NAT369_CG1265_CG15011@3pCISNAT	1	0	0	0	1	0	1
NAT36_CG34125_Trip1@3pCISNAT	18	8	17	15	9	13	7
NAT370_CG1311_CG11583@3pCISNAT	1	9	3	12	11	0	0
NAT371_Syx17_CG15019@3pCISNAT	1	5	1	3	3	6	0
NAT372_CG4618_CG10672@3pCISNAT	0	1	0	0	0	1	2
NAT373_CG4623_CG10671@3pCISNAT	0	1	0	1	0	0	0
NAT374_CG4780_CG10635@3pCISNAT	2	1	0	0	0	1	1
NAT375_CG5146_spo@3pCISNAT	0	0	1	0	0	0	0
NAT376_mthl2_Eaf6@3pCISNAT	0	0	0	0	0	0	0
NAT377_CG5537_mad2@3pCISNAT	93	99	55	42	24	70	58
NAT378_CG32409_CG32412@3pCISNAT	6	6	11	18	13	1	7
NAT379_Ets65A_l(3)mbn@3pCISNAT	0	0	0	0	0	0	0
NAT37_CG3756_l(2)05714@3pCISNAT	1	2	0	0	0	0	0
NAT380_CG7376_CG10274@3pCISNAT	9	5	10	18	7	13	9
NAT381_CG8549_CG10103@3pCISNAT	1	0	0	0	1	0	0
NAT382_CG9948_CG10075@3pCISNAT	3	7	1	1	2	4	3
NAT383_CG9953_CG10063@3pCISNAT	4	0	1	5	2	1	1
NAT384_form3_msl@3pCISNAT	0	0	0	0	0	0	0
NAT385_CG8616_RpL18@3pCISNAT	0	0	1	0	1	1	0
NAT386_Neos_mRpL50@3pCISNAT	1	1	0	0	0	0	0
NAT387_CG8607_RhoGEF4@3pCISNAT	0	1	0	1	0	0	0
NAT388_qm_CTCF@3pCISNAT	0	1	0	0	0	1	0
NAT389_smid_CG8564@3pCISNAT	0	0	1	0	0	0	0
NAT38_CG3792_CG8891@3pCISNAT	1	3	5	6	2	4	2
NAT390_CG8209_CG8038@3pCISNAT	5	2	2	7	7	2	1
NAT391_CdsA_CG7504@3pCISNAT	10	10	10	13	6	10	13
NAT392_CG7979_ERR@3pCISNAT	1	1	2	4	1	2	2
NAT393_MED24_CG7375@3pCISNAT	2	1	0	7	1	1	2
NAT394_CG13667_Oseg1@3pCISNAT	3	1	0	1	1	0	0
NAT395_exo70_CG32354@3pCISNAT	0	0	0	0	0	0	0
NAT396_se_CG6673@3pCISNAT	0	0	0	0	0	0	1
NAT397_rhea_CG6638@3pCISNAT	1	4	0	0	0	0	0
NAT398_CG32355_Nelf@3pCISNAT	0	1	0	0	0	0	0
NAT399_CG32351_CG5978@3pCISNAT	0	0	0	0	0	0	0
NAT39_SP555_CG31650@3pCISNAT	0	0	0	0	0	0	0
NAT3_smo_CG11601@3pCISNAT	15	20	5	9	9	5	7
NAT400_Dhpr_Use1@3pCISNAT	7	10	1	8	4	7	11
NAT401_CG34456_Klp67A@3pCISNAT	0	0	0	0	0	0	0
NAT402_CG4452_Fdxh@3pCISNAT	5	8	4	3	1	2	1
NAT403_CG3689_CG3967@3pCISNAT	1	3	0	0	0	0	0
NAT404_CG3529_CG3448@3pCISNAT	35	52	11	30	53	3	6
NAT405_CG3654_pall@3pCISNAT	3	5	4	2	2	4	7
NAT407_CG14174_nbs@3pCISNAT	0	0	0	0	0	0	0
NAT408_CG34382_Taf2@3pCISNAT	0	0	0	0	0	0	0
NAT409_CalpB_CG6709@3pCISNAT	0	0	0	0	0	0	0
NAT40_CG14042_CG31650@3pCISNAT	0	0	0	0	0	0	0
NAT410_CalpB_CG14164@3pCISNAT	0	0	0	0	0	0	0
NAT411_CG7888_CG6321@3pCISNAT	1	0	0	0	0	0	0
NAT412_mRpL2_Ufd1@3pCISNAT	1	1	1	0	0	0	1
NAT413_mtTFB1_CG6038@3pCISNAT	3	5	5	4	6	4	5
NAT414_CG32087_CG6024@3pCISNAT	0	0	0	0	0	0	0
NAT415_CG6931_viaf@3pCISNAT	0	0	0	0	0	0	1
NAT416_Lsp2_CG11538@3pCISNAT	2	2	4	2	0	8	6
NAT417_CG11534_CG5645@3pCISNAT	0	0	0	0	0	0	0
NAT418_Est@3pCISNAT	0	0	0	0	0	0	0
NAT41_His3.3A_CG31918@3pCISNAT	0	0	2	2	2	1	1
NAT420_CG10681_CG10646@3pCISNAT	22	24	38	64	52	32	44
NAT421_CG10688_CG4069@3pCISNAT	2	1	2	2	2	1	0
NAT422_CG14117_CG11261@3pCISNAT	1	1	0	3	0	0	3
NAT423_RpS12_CG11253@3pCISNAT	0	0	4	0	1	0	1
NAT424_CG14111_CG14107@3pCISNAT	0	0	0	0	0	0	0
NAT425_CG17361_CG17359@3pCISNAT	2	5	7	17	13	9	7
NAT426_Prosbeta2_CG5392@3pCISNAT	5	4	0	3	0	2	2
NAT427_CG17081_CG13457@3pCISNAT	0	4	0	0	0	0	0
NAT428_FucTA_CG7003@3pCISNAT	0	0	0	0	0	0	0
NAT429_CG7272_CG7857@3pCISNAT	12	15	8	11	13	5	3
NAT42_Cyp28d1_CG7742@3pCISNAT	0	0	0	0	0	0	0
NAT431_AGO2_CG7739@3pCISNAT	216	437	220	259	140	179	188
NAT432_CG12713_CG18081@3pCISNAT	2	1	1	1	0	0	0
NAT433_Arf72A_DNApol@3pCISNAT	0	0	0	0	1	1	0
NAT434_mRpS31_mib1@3pCISNAT	0	1	1	0	0	0	0
NAT435_CG5027_PDCD@3pCISNAT	5	7	6	6	5	4	2
NAT436_mRpS34_CG4925@3pCISNAT	0	0	0	0	0	0	0
NAT437_CG4933_Pdh@3pCISNAT	0	0	0	0	0	0	0
NAT438_TMS1_CG4573@3pCISNAT	1	1	0	1	0	0	1
NAT439_l(3)73Ah_tra@3pCISNAT	1	0	1	0	1	0	1
NAT43_TpnC25D_tkv@3pCISNAT	0	0	0	0	0	0	0
NAT440_Nrt_CG13025@3pCISNAT	4	3	1	1	1	0	2
NAT441_CG6839_CG18223@3pCISNAT	0	0	0	0	0	0	0
NAT443_fal_pip@3pCISNAT	0	0	0	0	0	0	0
NAT444_CG9330_CG14100@3pCISNAT	0	0	0	1	0	0	0
NAT445_CG7757_Mtr3@3pCISNAT	8	3	0	3	4	0	1
NAT446_gig_CG7328@3pCISNAT	4	3	0	0	0	1	0
NAT447_CG13247_Ide@3pCISNAT	0	0	0	0	0	0	0
NAT448_fbl_CG33969@3pCISNAT	335	229	108	209	140	158	247
NAT449_Psn_mRpL15@3pCISNAT	0	0	1	0	0	1	1
NAT450_CG5910_CG5199@3pCISNAT	0	0	0	0	0	0	0
NAT451_Pitslre_CG3947@3pCISNAT	17	21	3	1	2	6	3
NAT452_CG4289_CG11399@3pCISNAT	1	0	3	4	4	1	2
NAT453_CG10566_CG10565@3pCISNAT	0	0	0	0	0	0	0
NAT454_CG34261_CG33054@3pCISNAT	3	1	0	5	0	3	1
NAT455_CG10508_CG12975@3pCISNAT	1	0	1	1	1	1	2
NAT456_CG7338_CG7324@3pCISNAT	76	67	22	30	20	12	15
NAT458_CG11249_CG7158@3pCISNAT	0	0	0	0	0	0	0
NAT459_Rpb8_CG14570@3pCISNAT	0	0	0	0	0	0	0
NAT45_cype_CG14022@3pCISNAT	0	0	0	0	0	0	0
NAT460_Ddx1_CG11523@3pCISNAT	77	153	12	25	17	61	85
NAT461_CG33170_CG11137@3pCISNAT	3	4	1	2	1	1	4
NAT462_CG11109_Chro@3pCISNAT	4	1	2	5	1	12	11
NAT463_CG40351_MED21@3pCISNAT	310	398	384	491	247	270	287
NAT464_CG12582_CG14636@3pCISNAT	0	0	0	0	0	0	0
NAT465_aux_CG18143@3pCISNAT	18	16	7	14	10	10	15
NAT467_MP1_CG9779@3pCISNAT	53	47	31	42	21	28	45
NAT468_CG14645_CG9772@3pCISNAT	0	1	0	0	0	0	0
NAT46_cl_CG7371@3pCISNAT	4	6	3	6	1	3	0
NAT471_Mms19_retinophilin@3pCISNAT	0	0	0	0	0	0	0
NAT473_CG12162_mRpL44@3pCISNAT	4	3	1	0	0	3	1
NAT474_Snm1_Pi4KIIalpha@3pCISNAT	5	10	4	10	5	2	5
NAT475_MED27_CG2182@3pCISNAT	14	18	37	33	19	33	38
NAT476_CG1236_CG2097@3pCISNAT	14	21	1	0	3	0	2
NAT477_CG1218_CG2046@3pCISNAT	7	13	1	1	1	1	1
NAT478_CG10999_Hpr1@3pCISNAT	1	3	0	0	0	0	0
NAT479_Obp83cd_Obp83ef@3pCISNAT	0	0	0	0	0	0	0
NAT47_CG31915_CG7277@3pCISNAT	0	6	11	7	8	11	8
NAT480_CG17919_CG1249@3pCISNAT	0	0	0	0	0	0	0
NAT481_CG10286_CG1041@3pCISNAT	0	0	1	0	0	0	0
NAT482_Spase18@3pCISNAT	9	11	2	5	0	2	3
NAT483_CG1988_CG1105@3pCISNAT	0	0	0	0	0	0	0
NAT484_CG1939_CG1091@3pCISNAT	4	0	0	0	0	0	0
NAT485_CG10098_CG10068@3pCISNAT	21	39	24	44	23	33	53
NAT486_Mst84Da_MstProx@3pCISNAT	7	6	1	0	0	7	5
NAT487_CG10092_mRpS9@3pCISNAT	1	1	0	0	0	0	0
NAT488_Taf7_Prat@3pCISNAT	3	9	1	1	1	0	1
NAT489_lds_dsx@3pCISNAT	0	0	0	0	0	0	0
NAT48_Cap@3pCISNAT	0	3	0	0	0	0	0
NAT490_CG3223_CG10435@3pCISNAT	9	16	35	25	30	21	17
NAT491_mRpL1_Gfr@3pCISNAT	5	5	0	3	2	1	2
NAT492_eIF4AIII_Coq2@3pCISNAT	4	0	2	2	2	2	1
NAT493_stck_CG9684@3pCISNAT	2	1	0	0	0	0	1
NAT494_CG8112_Cks85A@3pCISNAT	9	17	6	15	13	5	7
NAT495_CG11963_CG11964@3pCISNAT	0	0	1	1	0	0	0
NAT496_CG11967_CG11968@3pCISNAT	10	3	2	2	1	0	4
NAT497_CG11986_tgo@3pCISNAT	0	0	0	0	0	0	0
NAT498_CG11033_CG18005@3pCISNAT	6	5	2	2	1	2	2
NAT499_CG8129_Fps85D@3pCISNAT	0	1	0	1	0	0	0
NAT4_RpI135_alpha@3pCISNAT	0	0	0	0	0	0	0
NAT500_CG8132_CG9356@3pCISNAT	0	1	1	0	0	1	3
NAT501_RnpS1_CG9386@3pCISNAT	7	6	0	0	1	0	0
NAT502_CG8199_AP@3pCISNAT	18	38	6	3	1	4	2
NAT503_P58IPK_bocksbeutel@3pCISNAT	30	63	56	78	62	21	42
NAT504_SpdS_Scm@3pCISNAT	12	4	6	12	7	3	13
NAT505_CG18542_unc@3pCISNAT	2	0	2	9	3	5	2
NAT506_dmt_hyd@3pCISNAT	35	56	27	38	40	44	28
NAT508_CG8478_MED6@3pCISNAT	4	3	10	10	7	6	7
NAT509_CG8500_CG12945@3pCISNAT	3	4	3	2	4	2	2
NAT50_CG31643_ade2@3pCISNAT	4	5	0	0	2	0	1
NAT510_CG12420_CG12817@3pCISNAT	0	0	0	0	0	0	0
NAT511_Rrp46_CG6345@3pCISNAT	0	0	0	1	0	0	1
NAT512_CG14684_CG31278@3pCISNAT	0	0	0	0	0	0	0
NAT513_Cap@3pCISNAT	119	105	29	32	30	28	32
NAT514_CG4570_CG14694@3pCISNAT	1	0	0	0	0	0	0
NAT515_CG31388_scpr@3pCISNAT	0	0	0	0	0	0	0
NAT516_CG5276_CG6744@3pCISNAT	1	1	0	0	0	0	0
NAT517_CG14709_CG6790@3pCISNAT	1	0	2	1	0	0	1
NAT519_CG14712_Csk@3pCISNAT	25	16	2	4	5	3	4
NAT520_CG14715_CG18476@3pCISNAT	0	0	1	0	0	0	0
NAT521_CG14721_mus309@3pCISNAT	15	16	5	9	4	6	12
NAT522_HisCl1_Sbf@3pCISNAT	0	1	0	0	0	0	0
NAT523_sad_CG6962@3pCISNAT	0	0	0	0	0	0	0
NAT524_CG31368_CG6971@3pCISNAT	0	0	0	1	0	0	0
NAT525_Hsp70Ab_CG3281@3pCISNAT	0	0	2	0	0	3	0
NAT526_CG3532_CG3313@3pCISNAT	9	9	18	19	5	14	10
NAT527_Sas@3pCISNAT	1	0	2	0	0	1	0
NAT528_Pros25_Aos1@3pCISNAT	0	0	1	0	0	0	0
NAT529_desat2_CG17207@3pCISNAT	0	0	0	0	0	0	0
NAT530_CG12279_mus308@3pCISNAT	4	3	1	0	1	2	0
NAT531_CG31342_yellow@3pCISNAT	2	5	2	4	2	1	1
NAT532_CG7488_CG17327@3pCISNAT	6	5	0	4	1	0	2
NAT533_CG7518_CG8031@3pCISNAT	0	2	0	1	0	0	1
NAT534_CG11668_snk@3pCISNAT	0	0	0	0	0	0	0
NAT535_CheA87a_Lip3@3pCISNAT	1	0	0	0	0	0	0
NAT536_CG34309_CG9813@3pCISNAT	0	0	0	0	0	0	0
NAT537_CG14367_CG9611@3pCISNAT	0	3	0	1	0	1	0
NAT539_ninaB_Adgf@3pCISNAT	0	0	0	0	0	0	0
NAT53_CG13994_CG9144@3pCISNAT	5	3	4	5	3	1	4
NAT540_CG3061_CG9922@3pCISNAT	0	1	2	2	1	1	0
NAT541_twf_140up@3pCISNAT	6	7	3	3	4	3	7
NAT542_mRpL11_CG8461@3pCISNAT	0	1	0	0	0	0	0
NAT543_CG14857_btsz@3pCISNAT	0	0	0	0	0	0	0
NAT544_CG3631_Rrp6@3pCISNAT	0	2	0	0	0	1	0
NAT545_CG33332_CycC@3pCISNAT	6	10	2	4	4	0	3
NAT546_CG4203_CG6654@3pCISNAT	1	4	9	10	18	11	3
NAT547_CG4210_CG6623@3pCISNAT	1	0	0	0	0	0	1
NAT548_CG12241_Rpb7@3pCISNAT	5	8	2	3	2	5	3
NAT549_CG4334_Cp190@3pCISNAT	0	1	4	3	0	0	5
NAT54_CG13993_CG9154@3pCISNAT	2	0	1	2	0	6	2
NAT550_CG4338_MRG15@3pCISNAT	0	0	0	0	0	0	0
NAT551_CG14866_CG6276@3pCISNAT	0	0	0	0	0	0	0
NAT552_Sra@3pCISNAT	7	7	1	1	3	3	1
NAT553_CG5038_CG6194@3pCISNAT	7	14	5	11	11	7	6
NAT554_Trax_CG6171@3pCISNAT	1	5	2	3	2	0	1
NAT555_alpha@3pCISNAT	0	1	0	0	0	0	1
NAT556_CG4221_CG5478@3pCISNAT	4	3	0	2	0	0	0
NAT557_CG5516_CG32856@3pCISNAT	1	1	1	4	3	3	3
NAT558_CG8927_Bin1@3pCISNAT	0	0	0	0	0	0	0
NAT559_CG31287_mtSSB@3pCISNAT	0	0	0	0	0	0	0
NAT55_Arc@3pCISNAT	1	0	4	1	1	2	2
NAT560_Mst89B_CG12785@3pCISNAT	0	0	0	0	0	0	0
NAT561_CG14881_mRpS33@3pCISNAT	0	0	0	0	0	0	0
NAT562_Dhfr_CG14898@3pCISNAT	0	0	0	0	0	1	0
NAT563_CG10326_CG10324@3pCISNAT	4	3	4	7	6	8	3
NAT564_CG31274_CG17556@3pCISNAT	0	0	10	16	3	6	10
NAT565_CG3534_CG16941@3pCISNAT	4	1	0	1	1	0	3
NAT566_CG5220_CG3995@3pCISNAT	3	5	3	3	1	3	5
NAT567_CG5148_cher@3pCISNAT	241	225	111	110	56	100	99
NAT568_CG5840_l(3)07882@3pCISNAT	1	0	1	0	0	0	0
NAT569_CG31360_CG31249@3pCISNAT	2	3	1	2	1	0	1
NAT56_DLP_CG9542@3pCISNAT	2	0	0	0	0	0	1
NAT570_CG7940_CG12321@3pCISNAT	0	2	1	1	2	0	3
NAT571_CG7993_CG7168@3pCISNAT	1	1	1	3	2	0	0
NAT572_repo_CG7156@3pCISNAT	0	0	0	0	0	0	0
NAT573_CG18598_CG12320@3pCISNAT	0	0	0	2	1	0	0
NAT574_CG7669_CG7670@3pCISNAT	0	0	0	0	0	0	0
NAT575_cona_CG7678@3pCISNAT	1	0	0	0	0	0	0
NAT576_CG7702_CG7705@3pCISNAT	0	0	0	0	0	0	0
NAT577_CG14285_gatA@3pCISNAT	0	0	0	0	0	0	0
NAT578_nos_CG5558@3pCISNAT	0	0	0	0	0	0	0
NAT579_CG3773_CG5237@3pCISNAT	0	1	0	0	0	0	0
NAT57_epsilonCOP_CG9548@3pCISNAT	1	0	0	0	1	0	2
NAT580_CG11447_CG4572@3pCISNAT	5	11	6	4	13	1	8
NAT581_RhoGAP92B_CG12378@3pCISNAT	3	4	3	0	0	0	0
NAT582_CG5180_CG15922@3pCISNAT	0	0	0	0	0	0	0
NAT583_CG5412_Elongin@3pCISNAT	4	0	1	1	0	1	2
NAT584_Srp14_CG34008@3pCISNAT	0	0	2	2	3	2	6
NAT585_bon_CG15923@3pCISNAT	16	14	2	4	3	8	10
NAT586_RpS20_CG17272@3pCISNAT	0	0	0	2	0	1	0
NAT587_CG5919_CG3308@3pCISNAT	211	220	50	120	82	105	132
NAT589_Cby_CG31174@3pCISNAT	0	0	0	0	0	0	0
NAT58_CG34345_Oatp26F@3pCISNAT	0	0	1	2	3	1	0
NAT591_mRpL35_CG6028@3pCISNAT	0	0	3	1	0	1	1
NAT592_CG7071_CG5382@3pCISNAT	0	0	0	0	0	0	0
NAT593_CG34131_CG5382@3pCISNAT	0	0	0	0	0	0	0
NAT594_CG31169_CG5379@3pCISNAT	0	0	0	0	0	0	0
NAT595_CG7059_CG13857@3pCISNAT	0	0	0	0	0	0	0
NAT596_CG13855_CG13850@3pCISNAT	0	0	0	0	0	0	0
NAT597_CG34376_Rpn7@3pCISNAT	3	0	0	1	0	2	1
NAT598_CG6937_btn@3pCISNAT	29	19	2	11	6	0	1
NAT599_mRpL45_loco@3pCISNAT	3	10	7	19	12	2	13
NAT59_cup_cort@3pCISNAT	0	0	1	0	0	0	1
NAT5_ebi_CG13690@3pCISNAT	0	0	0	1	1	1	2
NAT600_CG6985_CG4771@3pCISNAT	4	4	4	7	7	10	2
NAT601_HP1c_CG17141@3pCISNAT	85	82	95	87	49	60	65
NAT602_cenB1A_CG31365@3pCISNAT	39	41	66	62	38	38	36
NAT603_Hmgcr_CG10225@3pCISNAT	19	22	14	16	12	16	4
NAT604_Plip_CG10219@3pCISNAT	3	6	31	55	65	5	13
NAT605_Lsd@3pCISNAT	8	8	8	17	9	7	26
NAT606_CG5857_CG13601@3pCISNAT	15	23	13	14	9	12	12
NAT607_CG31142_Pros26.4@3pCISNAT	69	56	77	97	75	31	47
NAT609_CG18428_CG13605@3pCISNAT	1	3	1	5	1	4	1
NAT60_CG10354_wee@3pCISNAT	5	4	0	1	1	0	0
NAT610_CG6129_CG5463@3pCISNAT	0	0	0	0	0	0	0
NAT611_kal@3pCISNAT	1	0	27	35	27	9	7
NAT612_CG6178_Myo95E@3pCISNAT	10	8	1	1	3	1	0
NAT613_CHORD_CG5515@3pCISNAT	0	0	0	0	0	0	0
NAT615_cav_CG5669@3pCISNAT	0	0	2	2	3	0	1
NAT616_CG13609_Spase22@3pCISNAT	0	1	1	1	0	0	1
NAT617_BRWD3_CG5728@3pCISNAT	52	117	34	30	22	25	43
NAT618_CG6454_Golgin84@3pCISNAT	23	24	6	18	11	8	5
NAT619_CG6607_CG13623@3pCISNAT	1	1	1	2	1	0	1
NAT61_CG3430_Atac1@3pCISNAT	3	0	0	1	0	0	0
NAT620_CG6631_CG5789@3pCISNAT	3	4	6	8	7	1	2
NAT621_mld_Syx18@3pCISNAT	32	46	19	28	11	11	13
NAT622_CG31126_Ppox@3pCISNAT	5	3	1	5	0	3	6
NAT623_Rpb10_CG13630@3pCISNAT	9	13	5	12	14	7	11
NAT624_Ets96B_CG18410@3pCISNAT	25	14	29	30	12	34	66
NAT625_CG7016_CG13641@3pCISNAT	0	0	0	0	0	0	0
NAT627_CG11771_Osbp@3pCISNAT	0	0	0	0	0	0	0
NAT628_bai_CG31110@3pCISNAT	0	0	0	0	0	0	1
NAT629_CG11854_bam@3pCISNAT	0	0	0	0	0	0	0
NAT62_Mnn1_CG31907@3pCISNAT	3	2	0	0	0	0	0
NAT630_CG11858_Aats@3pCISNAT	0	0	0	1	1	0	0
NAT631_CG5116_Dhap@3pCISNAT	0	1	0	0	0	0	0
NAT632_Lgr3_CG4730@3pCISNAT	0	0	0	0	0	0	0
NAT633_CG5039_CG4743@3pCISNAT	3	9	2	5	1	1	3
NAT634_gro_exo84@3pCISNAT	14	38	2	4	4	4	1
NAT635_T48_Ets97D@3pCISNAT	11	2	62	85	22	6	11
NAT636_CG14253_CG31075@3pCISNAT	13	2	1	1	0	2	4
NAT637_NepYr_Nep5@3pCISNAT	0	0	0	0	0	0	0
NAT638_CG31065_CG34293@3pCISNAT	0	0	0	0	0	0	0
NAT63_CG13779_Nuf2@3pCISNAT	0	0	0	0	0	1	0
NAT640_CG14260_l(3)mbt@3pCISNAT	0	0	0	0	0	0	0
NAT641_CG5938_mrt@3pCISNAT	5	2	3	4	6	1	1
NAT642_CG3368_bigmax@3pCISNAT	26	25	5	8	10	3	1
NAT643_Hmu_CG3348@3pCISNAT	0	2	9	10	8	1	3
NAT644_btz_CG12428@3pCISNAT	0	4	0	0	0	1	1
NAT645_mRpS22_CG33213@3pCISNAT	0	2	3	2	1	0	3
NAT646_CG5508_Mes@3pCISNAT	12	16	16	19	12	19	14
NAT647_Gp93_CG4951@3pCISNAT	18	14	13	6	4	4	7
NAT648_CG9986_CG10011@3pCISNAT	15	17	11	8	5	7	15
NAT649_CG1646_CG1523@3pCISNAT	0	1	0	0	0	0	0
NAT64_CG4495_CG4496@3pCISNAT	1	0	1	1	0	2	0
NAT650_CG11828_CG14521@3pCISNAT	0	0	0	0	0	0	0
NAT651_CG11877_yemalpha@3pCISNAT	2	2	10	14	11	3	17
NAT652_Pglym78_ligatin@3pCISNAT	28	25	12	20	11	8	5
NAT653_Ptp99A_CG2321@3pCISNAT	0	0	0	1	0	0	0
NAT654_CG2010_Trc8@3pCISNAT	0	0	0	0	0	0	0
NAT655_ppk19_Bub3@3pCISNAT	0	0	0	0	0	0	0
NAT656_Gycalpha99B_Obp99c@3pCISNAT	0	0	0	0	1	0	0
NAT657_Pcd_CG7593@3pCISNAT	26	46	26	11	6	27	25
NAT658_CG7789_ncd@3pCISNAT	17	15	25	13	4	22	28
NAT659_ca_Vps16B@3pCISNAT	37	52	10	10	6	7	11
NAT65_Myo28B1_CG18585@3pCISNAT	0	0	0	0	0	0	0
NAT660_CG15522_CG31202@3pCISNAT	0	0	0	0	0	0	0
NAT661_CG15524_CG15525@3pCISNAT	0	0	0	0	0	0	0
NAT662_CG15524_CG7911@3pCISNAT	0	0	0	0	0	0	0
NAT663_Axn_CG7928@3pCISNAT	9	12	3	9	10	3	3
NAT664_CG34041_PH4alphaNE2@3pCISNAT	18	8	24	27	7	22	27
NAT665_mRpL32_CG1750@3pCISNAT	3	0	0	0	0	0	0
NAT666_Gcn2_CG11337@3pCISNAT	16	44	37	32	24	33	30
NAT667_Med_CG11539@3pCISNAT	72	64	12	25	20	31	33
NAT668_CG41250_CG41051@3pCISNAT	0	1	0	0	0	0	0
NAT669_cin_CG13377@3pCISNAT	0	0	0	0	0	0	0
NAT66_CG7224_Wwox@3pCISNAT	5	5	48	50	60	24	33
NAT670_CG32817_CG18166@3pCISNAT	39	62	9	8	5	14	17
NAT671_arg_CG4293@3pCISNAT	0	1	0	0	0	1	0
NAT672_l(1)1Bi_Dredd@3pCISNAT	0	0	3	1	1	3	2
NAT673_Roc1a_Suv4@3pCISNAT	1	1	3	4	3	1	3
NAT674_sdk_CG13362@3pCISNAT	0	0	0	0	0	1	0
NAT675_MED22_CG3708@3pCISNAT	0	0	1	0	0	0	0
NAT676_SNF1A_CG3719@3pCISNAT	2	2	0	3	2	4	2
NAT677_dor_CG3740@3pCISNAT	2	8	3	6	4	2	3
NAT678_CG14798_a6@3pCISNAT	7	20	3	8	6	12	6
NAT679_MED18_CG14815@3pCISNAT	1	0	0	1	1	0	0
NAT67_CG8673_CG12375@3pCISNAT	0	0	1	0	0	0	0
NAT680_CG14805_CG14818@3pCISNAT	68	73	164	97	83	76	118
NAT681_CG14806_trr@3pCISNAT	89	121	45	31	16	38	59
NAT682_CG4061_CG4045@3pCISNAT	8	7	9	4	0	2	10
NAT683_CG4025_CG16903@3pCISNAT	133	157	73	103	71	103	127
NAT684_Pgd_bcn92@3pCISNAT	24	53	60	62	57	31	60
NAT685_pn_Nmd3@3pCISNAT	32	47	24	39	27	12	18
NAT686_pcx_kz@3pCISNAT	0	1	4	1	0	0	0
NAT687_mit(1)15_Bzd@3pCISNAT	6	2	0	1	0	2	2
NAT688_per_CG2650@3pCISNAT	0	0	0	0	0	0	0
NAT689_CG2712_crm@3pCISNAT	2	2	2	0	1	0	1
NAT68_CG8455_CG8451@3pCISNAT	16	19	29	24	8	23	27
NAT690_CG32792_CG2875@3pCISNAT	0	0	0	0	0	0	0
NAT691_CG4865_Tip60@3pCISNAT	0	0	1	0	3	1	2
NAT692_mRpL30_torp4a@3pCISNAT	2	2	0	0	0	0	0
NAT693_Cbp80_CG3009@3pCISNAT	0	0	0	0	0	0	0
NAT694_Sas10_Rnp4F@3pCISNAT	7	4	3	6	0	1	3
NAT695_cv_CG3149@3pCISNAT	20	8	27	25	18	18	14
NAT696_CG15765_CG11462@3pCISNAT	0	1	2	0	0	0	0
NAT697_CG6067_fs(1)M3@3pCISNAT	0	0	0	0	0	0	0
NAT698_CG5928_Tsp5D@3pCISNAT	0	0	0	0	0	0	0
NAT699_wuho_Rpt4@3pCISNAT	183	374	630	440	164	609	733
NAT69_CG8349_CG8292@3pCISNAT	0	0	0	0	0	0	0
NAT6_ex_crq@3pCISNAT	10	22	14	28	15	4	9
NAT700_CG15896_CG15891@3pCISNAT	0	0	0	0	0	0	0
NAT701_CG15896_CG15892@3pCISNAT	0	0	0	0	0	0	0
NAT702_CG3918_CG3342@3pCISNAT	21	30	13	17	6	15	20
NAT705_CG8300_fz4@3pCISNAT	0	1	0	1	1	0	0
NAT706_CG1575_CG2260@3pCISNAT	1	1	3	0	1	0	0
NAT707_Es2_Sptr@3pCISNAT	0	0	1	2	0	4	1
NAT708_CG12081_CG12659@3pCISNAT	9	12	7	8	7	8	2
NAT709_CG11284_Ppt1@3pCISNAT	8	12	151	179	84	41	68
NAT70_CG7840_CG7830@3pCISNAT	51	77	12	15	9	8	7
NAT710_Gr8a_CG12121@3pCISNAT	0	0	0	0	0	0	0
NAT711_Gga_CG3004@3pCISNAT	130	184	136	152	82	105	161
NAT712_CG2972_CG2974@3pCISNAT	0	0	0	0	0	1	3
NAT713_CG2909_Gip@3pCISNAT	8	7	2	0	0	0	0
NAT714_CG15211_Ant2@3pCISNAT	1	0	0	0	0	0	0
NAT715_CG2157_CG1637@3pCISNAT	0	0	0	0	0	0	0
NAT716_CG1908_CG1397@3pCISNAT	0	0	0	0	0	0	0
NAT717_CG34348_CG1597@3pCISNAT	5	3	0	2	0	0	2
NAT718_CG11750_hop@3pCISNAT	0	0	0	1	2	0	0
NAT719_CG11699_Kmn1@3pCISNAT	0	1	1	1	2	1	1
NAT71_CG7818_CG7810@3pCISNAT	27	36	32	19	22	33	31
NAT720_CG11696_e(y)2@3pCISNAT	0	0	0	0	0	0	0
NAT721_PhKgamma_CG2444@3pCISNAT	0	0	0	0	0	0	0
NAT722_CG1806_CG1492@3pCISNAT	0	0	0	0	0	0	0
NAT723_CG32654_CG1463@3pCISNAT	5	2	3	3	4	1	2
NAT724_rad_CG32638@3pCISNAT	0	1	0	0	1	0	1
NAT725_BthD_tth@3pCISNAT	0	1	1	1	0	0	0
NAT726_CG11158_CG9940@3pCISNAT	1	2	0	0	0	0	0
NAT727_l(1)G0007_CG11674@3pCISNAT	0	1	0	0	0	0	2
NAT728_rab3@3pCISNAT	0	0	0	0	0	1	0
NAT729_dah_CG9114@3pCISNAT	4	7	3	8	2	3	5
NAT72_CG7806_CG7795@3pCISNAT	31	53	13	26	19	14	14
NAT730_HDAC6_CG9123@3pCISNAT	0	0	0	0	0	0	0
NAT731_CG7860_CG15643@3pCISNAT	0	0	0	0	0	0	1
NAT732_Rhp_CG8974@3pCISNAT	0	0	0	0	0	0	0
NAT733_CG8578_sun@3pCISNAT	9	2	0	3	1	2	3
NAT735_CalpC_CG9919@3pCISNAT	0	0	0	1	0	0	0
NAT736_Traf3_Anxb11@3pCISNAT	11	24	9	17	9	13	11
NAT737_CG32573_CG9723@3pCISNAT	3	2	0	3	0	0	0
NAT738_r_CG13012@3pCISNAT	0	0	2	0	0	0	0
NAT739_CG4756_Rrp45@3pCISNAT	58	70	77	87	45	86	106
NAT73_CG17293_CG13390@3pCISNAT	0	0	0	0	0	0	0
NAT740_CG12997_CG34327@3pCISNAT	0	6	0	0	8	0	0
NAT741_beta@3pCISNAT	0	0	0	0	0	0	0
NAT743_CG15048_CG6481@3pCISNAT	1	1	0	0	0	0	0
NAT744_CG6540_CG6617@3pCISNAT	23	18	9	6	10	7	12
NAT745_CG6891_CG18259@3pCISNAT	4	3	10	19	16	12	9
NAT746_CG7889_CG7992@3pCISNAT	0	0	0	0	0	0	0
NAT747_CG12203_CG12204@3pCISNAT	2	5	11	17	6	13	8
NAT748_CG14210_CG12788@3pCISNAT	0	0	0	0	0	0	0
NAT749_CG14210_Tim9b@3pCISNAT	0	0	0	0	0	0	0
NAT74_CG17295_CG13393@3pCISNAT	7	9	6	1	0	1	1
NAT750_CG12703_CG12702@3pCISNAT	9	6	3	5	1	9	2
NAT751_CG9577_CG9581@3pCISNAT	3	1	1	1	0	3	3
NAT752_CG9578_AnnX@3pCISNAT	32	53	2	3	2	2	12
NAT753_l(1)G0004_Syx16@3pCISNAT	0	2	1	0	0	0	0
NAT754_dod_pen@3pCISNAT	24	39	5	15	10	11	8
NAT755_CG14618_CG12576@3pCISNAT	13	15	13	17	8	13	19
NAT75_CG13384_CG13394@3pCISNAT	1	0	1	0	0	0	0
NAT761_CG15629_CG3225@3pCISNAT	0	0	0	0	1	0	0
NAT762_IP3K1_CG18854@3pCISNAT	2300	1980	1037	2278	1331	1391	1431
NAT764_Grip75_CG7456@3pCISNAT	4	5	2	4	3	0	3
NAT76_CG31898_fy@3pCISNAT	11	14	25	30	33	13	17
NAT771_CAH1_adat@3pCISNAT	3	3	0	0	1	0	1
NAT775_CG8677_CG31626@3pCISNAT	21	21	6	5	5	3	5
NAT77_CG17906_alien@3pCISNAT	0	0	0	0	0	1	0
NAT780_nito_CG8726@3pCISNAT	18	55	3	13	3	8	15
NAT79_FKBP59_CG34183@3pCISNAT	21	33	5	8	15	14	17
NAT7_KH1_CG3883@3pCISNAT	1	2	0	3	1	1	3
NAT80_CG4537_CG5924@3pCISNAT	9	4	5	9	5	4	6
NAT814_CG34260_CG13253@3pCISNAT	2	1	0	0	0	0	0
NAT816_CG40382_CG40385@3pCISNAT	0	0	0	0	0	0	0
NAT817_CG31286_CG1315@3pCISNAT	1	0	1	0	0	0	0
NAT81_CG4619_CG5853@3pCISNAT	9	2	5	15	2	6	9
NAT82_CG4709_CG5846@3pCISNAT	0	0	0	0	0	0	0
NAT833_CG34138_CG16718@3pCISNAT	2	1	0	1	0	0	1
NAT83_Ror_CG5676@3pCISNAT	0	0	0	0	0	0	0
NAT84_CG31873_trk@3pCISNAT	0	0	0	0	0	0	0
NAT855_CG2124_CG1628@3pCISNAT	16	14	2	2	3	3	4
NAT85_CG4972_CG5381@3pCISNAT	0	0	0	0	0	0	0
NAT865_CG2794_Nle@3pCISNAT	5	2	2	7	9	4	5
NAT869_CG6441_CG6630@3pCISNAT	0	0	0	0	0	0	0
NAT86_CG5188_CG5343@3pCISNAT	7	5	3	1	0	2	2
NAT875_CG30493_tor@3pCISNAT	0	0	0	0	0	0	0
NAT876_rgr_CG8642@3pCISNAT	1	0	0	0	0	1	1
NAT877_CG18011_KCNQ@3pCISNAT	0	1	0	0	0	0	0
NAT87_TfIIB_CG5337@3pCISNAT	4	29	9	16	7	8	11
NAT881_CG4616_CG30058@3pCISNAT	0	0	0	0	0	0	0
NAT882_CG4616_CG34312@3pCISNAT	0	0	0	0	0	0	0
NAT887_CG11099_CG13869@3pCISNAT	0	0	0	0	0	1	0
NAT889_apt_CG30182@3pCISNAT	0	0	0	0	0	0	0
NAT88_CG6094_CG7384@3pCISNAT	0	0	0	0	0	2	0
NAT891_Zfrp8_CG4065@3pCISNAT	1	0	1	0	0	2	0
NAT893_CG9083_CG2857@3pCISNAT	0	0	1	0	0	0	1
NAT894_CG9194_Klp61F@3pCISNAT	0	1	0	0	0	0	0
NAT895_PGRP@3pCISNAT	0	0	0	0	0	0	0
NAT896_Pmi_Cralbp@3pCISNAT	0	0	0	0	0	0	0
NAT897_CG10984_CG10973@3pCISNAT	6	4	3	5	3	2	3
NAT898_CG6876_CG7011@3pCISNAT	10	24	26	42	30	8	20
NAT899_CG6841_CG14076@3pCISNAT	0	18	1	0	0	1	0
NAT89_CG17086_Dnz1@3pCISNAT	1	1	0	0	0	0	0
NAT8_ninaA_CG15824@3pCISNAT	0	0	0	0	0	0	0
NAT902_CG5872_CG11796@3pCISNAT	0	0	0	0	0	0	0
NAT903_CG5104_CG4825@3pCISNAT	5	5	2	10	1	3	2
NAT905_CG7632_Pc@3pCISNAT	3	3	1	6	4	3	2
NAT90_SCAR_piwi@3pCISNAT	1	2	1	0	1	0	0
NAT910_CG10050_Pbprp4@3pCISNAT	0	2	1	0	0	0	0
NAT911_CG3925_Fancl@3pCISNAT	0	0	0	0	0	0	0
NAT912_wkd_CG6791@3pCISNAT	0	1	1	0	0	0	0
NAT913_Su(var)3@3pCISNAT	58	47	15	19	9	45	40
NAT91_Nup154_Art8@3pCISNAT	2	4	6	5	1	4	5
NAT923_CG10300_nau@3pCISNAT	1	0	0	0	0	0	0
NAT925_CG6182_mRpS24@3pCISNAT	15	9	6	3	6	5	8
NAT926_Apc2_CG5510@3pCISNAT	24	19	20	18	9	29	46
NAT927_CG33340_CG17784@3pCISNAT	0	1	1	0	1	0	0
NAT92_CG4713_CG6201@3pCISNAT	0	3	0	2	0	0	0
NAT930_CG15529_CG11498@3pCISNAT	0	1	0	0	0	0	0
NAT932_CG17429_CG41329@3pCISNAT	2	1	0	1	0	0	2
NAT933_CG33521_CG17471@3pCISNAT	0	0	0	0	0	0	0
NAT934_mus81_CG3703@3pCISNAT	7	21	19	11	6	8	13
NAT939_CG1785_l(1)G0020@3pCISNAT	23	43	19	24	21	24	17
NAT93_CG4738_RfC38@3pCISNAT	25	19	6	8	8	5	4
NAT940_CG12106_CG12118@3pCISNAT	63	60	29	26	17	34	45
NAT941_CG1889_CG15250@3pCISNAT	0	0	0	0	0	0	0
NAT942_CG8191_CG12379@3pCISNAT	5	9	2	3	2	4	2
NAT944_CG4875_CG9099@3pCISNAT	14	34	7	7	2	14	10
NAT945_CG4949_CG8945@3pCISNAT	0	0	0	2	1	0	0
NAT946_fu_CG6696@3pCISNAT	1	0	0	0	1	0	0
NAT949_CG34174_CG10880@3pCISNAT	0	0	0	0	0	0	1
NAT94_ab_cmet@3pCISNAT	0	0	1	0	0	0	0
NAT953_Gr32a_CG6230@3pCISNAT	0	0	0	0	0	0	1
NAT954_yellow@3pCISNAT	3	6	1	10	3	1	0
NAT955_CG15267_CG3975@3pCISNAT	2	1	0	0	0	0	0
NAT956_Tsp42Eo_Tsp42Ep@3pCISNAT	0	1	0	0	0	0	0
NAT957_Rad51C_rad201@3pCISNAT	4	3	1	3	6	4	4
NAT95_CG34163_CG12314@3pCISNAT	2	3	0	1	1	0	1
NAT962_CG30467_CG8187@3pCISNAT	10	5	2	7	2	1	3
NAT964_CG8320_ATPCL@3pCISNAT	102	88	26	46	42	54	66
NAT966_CG11788_CG9143@3pCISNAT	2	3	1	0	0	0	1
NAT96_CG31865_CG18787@3pCISNAT	4	1	1	2	0	2	1
NAT974_CG1308_CG15005@3pCISNAT	0	0	0	0	0	0	0
NAT975_CG1309_CG11586@3pCISNAT	19	19	6	15	11	18	16
NAT976_PGRP@3pCISNAT	2	1	0	0	0	0	2
NAT978_CG32113_CG10971@3pCISNAT	1	0	0	0	0	0	0
NAT97_CG18788_Tom70@3pCISNAT	0	0	0	0	0	0	0
NAT981_CG9666_CG9629@3pCISNAT	2	0	0	0	0	0	1
NAT982_CG9372_CG8798@3pCISNAT	153	109	57	80	43	99	102
NAT985_CG6014_CG6049@3pCISNAT	1	1	0	3	0	2	1
NAT987_CG1115_katanin@3pCISNAT	57	108	92	137	72	98	130
NAT989_Arf84F_CG9601@3pCISNAT	5	2	2	4	0	5	0
NAT98_CG14945_JhI@3pCISNAT	12	16	6	14	1	6	2
NAT990_CG12807_CG5359@3pCISNAT	0	1	0	0	0	1	0
NAT991_CG14710_CG6808@3pCISNAT	14	31	10	19	18	20	24
NAT993_CG14372_CG17025@3pCISNAT	0	0	0	0	0	0	0
NAT994_CG5044_ldlCp@3pCISNAT	62	59	42	73	52	73	104
NAT995_CG14867_CG6130@3pCISNAT	3	4	0	1	0	0	0
NAT996_P5cr_Prp18@3pCISNAT	3	2	4	2	0	1	1
NAT997_CG4936_CG10889@3pCISNAT	20	21	6	16	8	6	9
NAT998_AnnIX_r@3pCISNAT	132	129	117	157	77	156	182
NAT999_CG6800_RpI12@3pCISNAT	0	1	0	0	0	0	0
NAT99_CG5325_CG6712@3pCISNAT	7	7	3	13	10	10	11
NAT9_Atg4_CG4629@3pCISNAT	3	3	7	4	3	1	2

## Sheet: FHV
library name	condition	maps to FHV
BC242	FFLuc_KD	468117
BC248	drosha_day6_KD	421987
RZ-lib-10	dcr2_KD	832847
RZ-lib-12	smd1_KD	1455069
RZ-lib-13	smd1_KD	2091421
RZ-lib-15	FFLuc_KD	1757285
RZ-lib-9	FFLuc_KD	1816357
