# Supplementary material for: SmD1 Modulates the miRNA Pathway Independently of Its Pre-mRNA Splicing Function
Source: PLoS Genet. 2015 Aug 26;11(8):e1005475. doi: 10.1371/journal.pgen.1005475 (PMC4550278; doi:10.1371/journal.pgen.1005475)
Supplement: S2 Table — (XLSX) [file pgen.1005475.s015.xlsx]

## Sheet: Sheet1
S2 Table. SmD1-binding sites across the Drosophila transcriptome
Chromosome	Strand	ClusterStart	ClusterEnd	ClusterID	ClusterSequence	ReadCount	ModeLocation	ModeScore	ConversionLocationCount	ConversionEventCount	NonConversionEventCount
chr2R	-	7548066	7548080	G5703.1	CTCACCCGGGGCATG	25	7548080	0.999984	2	11	24
chrX	-	2110070	2110099	G17159.1	ATCCGGCGGCAGCGGCCGCTTGGAAGAACT	39	2110098	0.999984	2	39	87
chr2R	+	3700786	3700810	G3454.1	GATCCCCGGAACAATAGATTCTTTC	20	3700786	0.999977	2	40	100
chr3R	-	12942715	12942732	G14049.1	CAGAAACTGGAAAACGTC	92	12942731	0.999977	2	33	87
chr3R	-	5588339	5588386	G13425.2	TGAGGAGGGCATGGACCGGATCAACGCGGACATGAGGGAGGCGGAGAA	46	5588352	0.999972	2	30	52
chr2R	-	13305756	13305782	G6353.1	TTTTTAACCCTGGACACGGAGCAACTG	18	13305757	0.99997	2	35	91
chr3L	-	20776559	20776573	G10471.1	AATGTGGAGGACACA	14	20776572	0.999961	2	28	0
chr3R	-	9471585	9471613	G13731.1	AAATAAACGGCGAGGATTTCACCAAGGAC	36	9471612	0.999948	2	29	85
chr2L	+	19542834	19542864	G1372.1	GAAAATCACCTACCAGGGCGCTGGACCCCAG	40	19542858	0.999944	2	21	40
chr3L	-	16618229	16618259	G10131.1	GATAGCCGCTCCGGTCACCAACAAGATGCAG	26	16618231	0.999924	2	26	36
chrX	+	17645060	17645099	G16696.1	CAGACTCATAACCATGGAGGAGGAGCTGCGACGCGAGCAG	32	17645088	0.999924	2	32	45
chrX	+	13200873	13200919	G16321.3	CAGGAGGATTACGAGCGGGGGGATCGCGAACGTGAGAGGGAGCGGCA	112	13200909	0.999919	3	50	86
chr3L	-	8512633	8512657	G9685.1	TACAGGCGAAGGACTCCATCGTCAG	24	8512657	0.999895	2	48	48
chrX	+	16532452	16532468	G16608.1	AAGGTGCCCGACCAGAT	25	16532454	0.999878	2	21	18
chr2L	+	3060719	3060752	G352.1	ATATGTTGAGCCCGGACGGCAGCTGCAAGGCCTT	33	3060738	0.99987	2	32	81
chr3R	+	26302933	26302950	G12730.1	ATCACAGGATAATCTGGA	20	26302933	0.999868	2	40	40
chr2L	-	21679980	21680008	G3220.2	GTGACTCTGAAGCATGAAGACAAGGACAA	33	21679989	0.999793	2	6	26
chrX	+	15611195	15611212	G16470.1	CCTACTTGCGGGCCGATG	25	15611212	0.999756	2	50	50
chr3L	+	21533388	21533405	G8641.1	ACGCAGCTGAACCCCCTC	25	21533391	0.999747	2	20	19
chr3R	-	5365899	5365935	G13336.1	CCCCACCGCCGCATACCGCGTTTCTGGACGGCGAACC	35	5365929	0.999693	2	35	117
chr3R	-	22695629	22695651	G14823.1	TGCACCAATACCAACGAGACCTG	16	22695630	0.999678	2	32	16
chrX	-	8768279	8768291	G17610.1	TATCAAGGACCCC	17	8768291	0.999638	2	34	0
chr3R	+	1732351	1732366	G10870.1	GGCGCGTGCTGCGGCT	104	1732351	0.99962	2	208	104
chr3L	+	16714856	16714873	G8315.1	AACGTGATCGCGAGCAGA	21	16714860	0.999616	2	42	0
chr3R	-	19605667	19605689	G14547.1	ACTAACACAGGATTCGGAGGCTT	14	19605689	0.999605	3	23	42
chr3R	+	8201716	8201734	G11283.1	CAAGGATGACACCCTCTTC	14	8201719	0.999602	2	28	28
chrX	-	11029201	11029230	G17846.1	GATGAACCAGGATCCGGGCAATCCAAACTG	45	11029230	0.999594	2	45	111
chrX	-	19038132	19038147	G18400.1	GGCAGGAGCCTTAACG	19	19038135	0.999579	2	38	0
chr3L	-	22278992	22279009	G10572.1	CTGACGACGATGGACAAG	22	22278995	0.999569	2	22	16
chr3L	-	6207673	6207690	G9519.1	AATGGAACCAATGGCTAC	29	6207690	0.99949	2	29	44
chr3R	-	14257617	14257634	G14123.1	GGATTCTGCCATGCACAG	26	14257617	0.99945	2	52	52
chr2L	-	17271679	17271694	G2942.1	TACAAGCCCTCGGTTC	11	17271694	0.999401	2	22	22
chr3R	-	7580295	7580333	G13609.1	AAGGCGACGAAGTGGAAGATGATGAGGATGGAGAGAATG	31	7580328	0.999281	2	31	93
chr2L	+	8133357	8133377	G683.1	CGTCCTTCACCACTGGACCCG	12	8133375	0.999279	2	24	24
chr2R	+	11431689	11431712	G4178.1	CCATCGAGCACAGGTGAAGAGCGG	19	11431692	0.999215	2	38	0
chr3L	-	18864333	18864349	G10297.1	TCTGTTCAGCACCCTCG	12	18864333	0.999141	2	24	36
chr3R	-	27427321	27427361	G15147.2	ATCAGAAGTACGAACAACAACAACAACTGGAGGATCTGGCG	36	27427348	0.998999	3	35	53
chr2RHet	+	1451038	1451052	G7033.1	TCCCACGGTGCGACT	15	1451052	0.998885	2	26	15
chr3R	+	11071447	11071476	G11457.1	CTCGGCAAGTTCGAGCTGTCGGGCATCCCC	16	11071476	0.998865	2	16	53
chr2L	+	8132149	8132169	G680.1	AACGCCGATAGGATACTGAAG	12	8132153	0.998785	2	24	12
chrX	+	13717514	13717526	G16372.1	TGCTAAACGCTCT	12	13717514	0.998647	2	24	24
chr3R	-	19881849	19881870	G14629.1	CAAGGACGCTAAAATGGACAAG	12	19881857	0.998614	2	24	0
chr2L	+	9234574	9234587	G783.1	GCATCGCCGATCTC	27	9234574	0.998426	2	23	47
chr2L	+	3065701	3065734	G382.1	CGCGATGCTCTGATCGAGGATCAGACCGCCAAGG	25	3065725	0.998333	2	25	35
chrX	+	8468474	8468491	G15985.1	TCCCTTTCCCATCCACCG	13	8468491	0.998329	2	26	39
chr3R	+	93085	93116	G10713.1	CCTGCAACGTGCACCACGCGCTGGAAGACTGC	58	93104	0.998256	2	42	78
chr3L	-	22296979	22296990	G10608.1	TGTGCCCCGTAC	13	22296990	0.998124	2	26	13
chr2R	-	20555259	20555284	G6960.1	TCCGGCGAAGATGAAGAGGACTCTGG	27	20555274	0.998115	2	27	57
chr3R	+	19886338	19886361	G12086.1	GTTTCGATGCTCTGGCCCTGGACG	14	19886361	0.998056	2	28	70
chr3L	+	9861491	9861527	G7939.1	ACGACGACGATGACGATGAAGAAGACGATGATGAGAA	22	9861495	0.998003	3	22	34
chr2L	+	5987647	5987670	G536.1	ATACCCACACTGCTGGAGGCGCGC	29	5987647	0.998002	2	23	35
chr2L	-	8221738	8221761	G2269.1	CCCACACCGTCCCCTCGCCATCAT	23	8221759	0.99799	2	23	51
chr3R	-	6147667	6147687	G13519.1	GCCGGGTACCGATGGCGAACG	29	6147668	0.997984	2	24	17
chr3L	-	5744464	5744494	G9415.1	ACGGTGAGGATGGATTGAAGGGCGGACAGCC	13	5744494	0.997966	2	13	35
chr2L	-	1152952	1152977	G1703.1	CCTACATCCGGCAGTACCACACCACG	14	1152959	0.997836	2	14	14
chr2L	+	10860628	10860640	G948.1	CGTGCTGCGGCTG	79	10860628	0.997799	2	158	79
chr2L	-	476963	476987	G1646.1	AGAAGAGCAATGCGAGCAGCATCAG	12	476966	0.997513	2	24	0
chr3L	-	6944448	6944475	G9568.1	TGGACGCACCGGACGATCCAATAACACC	14	6944448	0.997469	2	7	11
chrX	-	3857608	3857628	G17274.1	AAACGACGCGCTGTGAACTTC	13	3857622	0.997431	2	26	26
chr3R	+	18247812	18247825	G11919.1	CCCTTCCAGATGGC	11	18247812	0.997423	2	22	11
chr2L	+	195193	195207	G67.1	AACTGAGTCCTGTTG	20	195193	0.997414	2	40	60
chrX	+	19376637	19376653	G16768.1	TGGCCTATCAGCGCATG	25	19376653	0.997273	2	25	62
chr2R	+	18774688	18774728	G4833.1	GGAGGAGCACTTCTCTCAATCTGGACACGGAATCGCGCCCT	65	18774719	0.997249	3	58	176
chrX	+	6423985	6423998	G15800.1	ATACGGTGGCTTCG	13	6423985	0.997247	2	26	26
chrX	+	15223641	15223663	G16436.1	TGGCTGGTGATGCCGCGCAAAAC	22	15223661	0.997201	2	23	65
chr3L	+	14993963	14993997	G8196.1	CACATGGAAGTTCGGATAAGCTGCCGTACGCCACC	30	14993997	0.996859	2	30	120
chr2L	-	8220050	8220071	G2265.1	GAGAACGACGACTATGCTGGCT	18	8220066	0.99648	2	36	36
chr2R	+	7781467	7781512	G3860.1	AACGGCCAGACCCGCGAGCACGCCCTGCTCGCCTTCACCCTGGGTG	88	7781476	0.99634	4	39	420
chr3R	-	3850426	3850466	G13192.1	GGTGACACCTTCATGCTCTTCGACACCGTCAACGCCTGCAA	33	3850438	0.996326	2	15	158
chr3R	+	8202063	8202097	G11285.1	GGGAAGAGAACTGGAAAGGTGCCGTGGAACTGAAG	21	8202097	0.996321	2	21	15
chr2R	-	10141106	10141119	G6106.1	GCATAGTCCACGAT	27	10141106	0.996315	2	54	27
chrX	+	13145364	13145382	G16309.1	GACCGGATTGAGGTGGACG	14	13145382	0.99619	2	28	14
chr3R	-	17202383	17202410	G14279.1	TACTGCGGCGAGGTCAACGTGAAGCAGG	22	17202384	0.995995	2	44	44
chr2R	+	8806436	8806490	G3985.1	CGGCAACAGCGAGGGCGGCAGGAACGGCAGCCGATCATCTGGTGGACCGACCGGA	60	8806459	0.995783	2	44	92
chrX	+	16148880	16148897	G16534.1	CGGGACTTCGGCCCAACT	201	16148897	0.995159	2	16	391
chr2R	-	11879069	11879090	G6272.1	CGCCCCGGACAATTGGACTCCT	23	11879082	0.994667	2	46	46
chr2R	-	5459542	5459558	G5514.1	TAAAACACTTAATCTGG	45	5459558	0.994653	3	90	135
chr3L	-	16779121	16779159	G10163.1	TTCAGCACCATCCAGGCCCTGCAGCAACGCACCTGGCTG	27	16779130	0.99433	2	15	84
chr3R	-	1007488	1007512	G12947.1	ATGGCGGAATCTGTGGCAGACGAAC	17	1007512	0.993506	2	17	44
chr3R	+	18313462	18313484	G11926.1	AACCTAGAATATTTATTGATTGC	25	18313462	0.993045	2	50	175
chr2R	-	7757404	7757425	G5708.1	TAGCGGAAACTCAGGAAACTGT	29	7757415	0.992977	2	29	51
chr2L	-	10516579	10516601	G2558.1	CTCCACACAATGGGCTGGATTTT	12	10516591	0.992648	2	24	60
chr3R	-	4483326	4483353	G13223.1	TTCGATGGCAGCGAGGGCGGACAGTCTG	17	4483337	0.992369	2	17	68
chr2R	+	7782025	7782069	G3862.1	TCCGTGAAGGAGCTGCGTCGTGGCTACGTTGCCGGTGACTCCAAG	86	7782036	0.992262	3	46	380
chr3L	+	11816409	11816426	G8030.1	AAGAACTACGATCCCCAG	28	11816426	0.992091	2	24	28
chrX	+	15891384	15891398	G16532.1	TCTCTTTCCCATCCG	13	15891398	0.992026	2	26	52
chr3R	-	27427597	27427644	G15149.1	AACGGACCCCACAACAACAACATCGGACTCGCCATGGACGCCCACAGC	55	27427644	0.991543	2	26	116
chr2R	-	15615692	15615704	G6613.1	CCGGTATGGGAAT	20	15615692	0.991203	2	21	39
chr3R	-	25317688	25317712	G14996.1	ATCCAGGGCGTGGGCAACATTGTGC	20	25317702	0.991068	2	40	60
chr3L	+	3230242	3230267	G7492.1	CACTATCATCACCATCACCACCACAA	32	3230257	0.990957	2	63	64
chr3L	-	3403584	3403598	G9239.1	CGTCTGTCCGCGATG	19	3403584	0.990837	2	12	51
chr2L	-	8003891	8003936	G2193.1	AGCAGGGAAAGCGTTTCATGTTCCTCAACAAGGAGACGCAGCAACG	14	8003902	0.990321	2	28	70
chr3L	-	16615731	16615760	G10122.1	CAACCACACCATCCCCCGTGGAAGCGGAAC	41	16615740	0.990087	2	41	19
chr2L	-	8228768	8228811	G2283.1	AATACGGAGGATCCGGCTCGACCATTCGGAACTAGCCTGCATCT	104	8228811	0.989875	4	89	438
chr3R	-	4643523	4643551	G13234.2	AGGAAAGCAGGAACAGGATCTGGATCTAG	66	4643545	0.989532	3	73	191
chr3R	-	4837218	4837268	G13272.1	GCGGAACGGCCAACGGCAACGGTGGAGCAGGTTCATCCGGTGTGGCAACTG	17	4837258	0.989353	2	7	71
chr2L	-	21679341	21679395	G3215.1	AGTTCTCCGTGTCCCCTGTGGTGCGCGTGGCTGTTGAGCCAAAGAACCCCGCGGA	28	21679350	0.988797	2	3	109
chr2R	-	5024618	5024640	G5456.1	GCCCACAGTTCTGCGGTGGGACG	37	5024618	0.988723	2	37	82
chr2L	+	873062	873106	G179.1	TCAACTTCGTCATCATCCTCATCCTCGAGGCAGGACAAGGACAAG	46	873106	0.988522	2	46	344
chr2R	+	13436737	13436776	G4332.1	ATTATGTGCTGGACCAGGCGAAGGAGGAAAACGAGAGCCA	77	13436765	0.988203	2	58	327
chr2R	-	9953602	9953628	G6072.1	TCAGTCGCCATCCCTGTCGGTGGCCAG	36	9953602	0.987978	3	36	108
chr2L	+	7999440	7999462	G655.1	CCCTGGCCCAATCAGACCAATCC	24	7999451	0.987749	2	24	47
chrX	+	19578795	19578813	G16817.1	GCTCCCTGATGGACAACCC	18	19578813	0.987749	2	18	33
chr2L	+	196534	196550	G70.1	ATAGCACTCCACCTGGT	26	196534	0.987714	2	26	58
chr2R	-	14058385	14058399	G6461.1	CAGTGACAGTGGCCT	32	14058399	0.987346	2	28	50
chr3L	-	5163405	5163439	G9388.1	CAACACGACGAACACCAACACGAACATGGGTCCCA	18	5163421	0.986869	2	19	17
chr3L	-	18664021	18664060	G10281.1	CACGGATAGTGGAACTGGAAGTGGCGATGGAGAAAGCGGT	33	18664030	0.986608	2	59	133
chr2L	-	2882204	2882240	G1811.1	ACCCAAGGAGCACTGGTCTTCCACACCGCTGGTTCTG	13	2882236	0.986578	2	13	84
chr2L	-	5051742	5051782	G1982.1	AGGACAAGGGGCACAACTTCCTGGACCTGGGCACCGCCACC	65	5051742	0.986185	2	18	90
chr2L	+	12723110	12723149	G1035.1	GATCCTGAACTGCTTCGCGGACGGAATGCCCAGACAAACC	34	12723149	0.985955	2	22	157
chr2R	+	12100620	12100644	G4226.1	AATCCGGTGGACGACAATGGACTTC	13	12100632	0.98582	2	26	39
chr3L	+	16647067	16647090	G8311.3	CTCTGGGTGCCATCCCACGGCTGG	572	16647081	0.985212	5	650	2003
chrX	+	4592863	4592906	G15674.1	CGAAGACGAAGACGAGGACGAGGACGATGAAGATGGCACCATTG	56	4592873	0.984606	2	31	118
chr3R	-	21509911	21509943	G14784.1	GCTGTCGCCCAAGGACCTGAAGGATCCCGTAAA	53	21509919	0.984429	2	14	144
chr2R	-	4763741	4763752	G5404.1	CCATCACGTTCT	44	4763752	0.984401	2	45	131
chr3R	+	14746472	14746500	G11679.2	CCTGCTCTCAGAGGAGAACGAGGCCAACG	274	14746500	0.984239	2	84	639
chr3L	+	12511546	12511585	G8051.1	CGAGACCGACAAGAAGGATGATTCTGGCAACGAGACCGGC	56	12511577	0.98387	2	19	77
chr2R	-	13454046	13454060	G6388.1	GGACGTTACGGTAAC	20	13454046	0.983602	2	40	20
chrX	-	6636449	6636519	G17443.1	CACAGTTTTAAACTAGGTGGTTATCCTCCATGGAAGATCACCGATCGAAAGCTGTGCCCAAAGCAAACCCC	118	6636507	0.983384	4	42	431
chr2R	-	10050784	10050803	G6087.1	TGCAGGCATGGAAGGAGAAC	19	10050803	0.98313	2	19	7
chr2L	-	21130736	21130750	G3173.1	AAAAATACGATTGCC	13	21130750	0.982874	2	26	13
chr2L	-	5976745	5976779	G2032.1	ACAAAAGAGGAGCTCTCCAAACTGATCAGCGGCTT	20	5976779	0.98253	2	13	83
chr2R	-	17999513	17999535	G6726.1	CAGCAACGGACCCATGGACTTCA	36	17999527	0.982371	2	36	72
chr3R	+	6590019	6590041	G11177.1	TGGGTCTCCCCATAAAACGCCTG	15	6590031	0.981848	2	30	45
chr3R	+	12147473	12147487	G11577.1	CGGGCGGAAACATTG	47	12147482	0.980738	2	93	1
chr2L	+	2756091	2756112	G310.1	CATCGAGGGCGACAGTGAAATC	44	2756103	0.980397	2	29	45
chr3L	-	7809600	7809615	G9624.1	TTGCGATGCGGGCACG	20	7809602	0.980181	2	40	20
chr3L	-	827823	827841	G8901.1	TTTTGTGATGACATAGCTA	47	827835	0.980126	2	24	241
chr3L	+	15552879	15552891	G8227.1	ATGATCCTCGTCT	196	15552891	0.980121	2	274	573
chr3L	+	19788095	19788117	G8441.1	TCGACGCCGACCTGCACTCGGAC	32	19788103	0.979534	2	13	38
chr2R	+	14029150	14029174	G4418.2	TACGTCAACTTCCAGCAGCCAGCCG	45	14029174	0.978307	2	25	136
chr3L	-	6210275	6210323	G9522.1	GCCGGAGAGGAATCATCCGCCAGAGAACGCGATCGATGGCACCGAGGCC	43	6210283	0.978123	3	70	70
chr2R	-	3216865	3216911	G5193.1	AACTACGTGGTTTTGGACCTGGAACCCGCCACCTGGTACAACCTCCG	90	3216911	0.977977	8	114	491
chr3R	+	2902651	2902687	G10908.1	CCGAGCTGAAAATCGGCCTGACCACCAGTGCCCGTCC	134	2902662	0.977741	2	27	289
chr2R	+	7782234	7782263	G3862.2	GACCACCGAGGAGAACCCCAAGTTCATCAA	243	7782241	0.977675	2	9	555
chr2L	-	19404040	19404052	G3094.2	AACTACATCTCGG	13	19404052	0.977647	2	13	25
chr2L	+	7604252	7604267	G641.1	CCCGAGCTGCTTGGAT	59	7604252	0.977514	2	118	118
chrX	-	7965442	7965462	G17565.1	TGAGCGCATTGAGGAGGAGGA	11	7965462	0.976554	2	22	11
chrX	-	21878090	21878114	G18582.1	ACGTACCGTCGGAGCTCCTCATTCC	14	21878114	0.976527	2	28	56
chrX	+	5316696	5316724	G15696.1	CTCAACGGATTCCGGCAATGAGGATCTGC	25	5316713	0.976249	2	25	101
chr3R	+	17122659	17122688	G11852.1	TTTCGCAATGCAGCAGGCAGTTTTCTCAAA	46	17122670	0.975861	3	34	158
chr2R	-	5925863	5925875	G5581.1	ATCCGGGCTACTA	25	5925875	0.97475	2	25	50
chr2L	+	3059865	3059901	G345.1	ACAGGACCACCTAAACTCCCAATTCAATCCCGAATCC	14	3059865	0.974178	4	13	66
chr2L	-	4561144	4561176	G1937.1	TACACGGGCAATAGCGTATGCATTTGTCGACAG	32	4561168	0.974057	3	32	124
chrX	-	13159174	13159204	G18011.1	GATCAACGCCATGGCTGGCCTCTCGATGCAG	37	13159174	0.973754	3	37	99
chr2L	+	1935147	1935176	G262.1	GACGACACGATCCGTGTCTGGGGTTTGGAC	18	1935148	0.973667	2	34	92
chrX	+	13646380	13646393	G16365.1	GTGCGCGTCGCGGC	18	13646380	0.97349	2	31	5
chr3L	-	6541881	6541891	G9539.1	TATCACGTTCC	16	6541891	0.973302	2	24	32
chr2L	+	10423840	10423861	G928.1	ACGTTTCGGAATCCCGGCACCT	11	10423852	0.971719	2	22	33
chr2R	+	7782403	7782423	G3863.4	AACTTCAAGGATGCCTCCGGT	23	7782413	0.971656	2	23	92
chrX	+	19652424	19652462	G16834.1	CGACGAGGATCTCATGCACTACCTGGACATTGTGCAGCT	26	19652424	0.971531	4	33	92
chrX	+	21225676	21225697	G16910.1	GAACTCGCTGCACTCGCCGGTC	21	21225688	0.971406	2	42	42
chr3R	+	14746254	14746317	G11676.1	AGCAACCCAGACCATTGTGCTGCCGTCGAGACCAACAAACCACAACCACAGGGCAACGCCAACG	65	14746308	0.971019	3	43	222
chr2L	-	4481231	4481254	G1888.1	GCTTCGTTCGGGATGTGGATGGAC	19	4481231	0.970196	2	38	95
chr3L	+	8113599	8113627	G7770.1	AGGATGACATGGACGAAATGGCACCGGAC	43	8113599	0.969981	3	43	44
chr2L	-	1103988	1104015	G1686.1	GACTGCTTCTGGACGCACGCCAACACCG	32	1103988	0.969712	2	32	90
chr2R	+	18742288	18742307	G4831.1	AATCCGCGGTCGCCTTAACC	12	18742307	0.969694	2	8	24
chr2L	+	343694	343708	G105.1	CGCTGGGCAGTGCGG	37	343694	0.969568	2	37	37
chr3L	-	15132269	15132292	G10012.1	GACCTGGAATCGGAGGAGGCCAAG	73	15132269	0.969528	2	29	75
chr3R	+	22175356	22175374	G12336.1	TGAGACCTTAATCTACTTC	33	22175356	0.968958	2	54	120
chr3R	-	27892959	27892973	G15184.1	CACAATCATCCTCTC	18	27892973	0.968824	2	17	55
chr3R	-	24159568	24159600	G14929.1	ATCGCAAGGATACCTCGCCCAGTGCCAGCATCG	19	24159577	0.96881	2	19	50
chr3R	+	4482365	4482392	G10988.1	CGCTTGTCGGGTTCATAGACCCACAGGA	39	4482377	0.968658	2	10	114
chr3L	-	5757102	5757131	G9423.1	CGTCTGCAGAGATCAACAGTGTCGATTTCG	38	5757120	0.96779	2	4	199
chr3R	-	16909716	16909736	G14241.1	TTGCACCAAAATGGACTCCTC	29	16909727	0.967485	2	29	114
chrX	-	4821272	4821286	G17300.1	CCTGTAGTTTGACTC	45	4821272	0.967478	2	4	138
chr3R	+	7048554	7048585	G11205.1	TCTACTCGAGTCTGGATGATGAAACGATGGTA	58	7048575	0.967347	2	28	273
chr2R	-	14056517	14056554	G6450.1	CACACCGGCCGCTCTCACCGAGTGAAGTGCGCCGCCTG	17	14056525	0.96665	2	17	43
chrX	-	11699000	11699011	G17931.2	TCTCGCTGGGCG	12	11699011	0.964495	2	24	12
chrX	+	5796880	5796902	G15749.1	GAAGGACTCGTACGTGGGTGATG	24	5796896	0.963701	3	27	36
chrX	-	5654673	5654697	G17345.1	ATGAGATGAGGAGAGATGGGCGTAG	27	5654683	0.963437	2	51	51
chr2L	+	6328058	6328078	G553.1	TCAGCTCACTCTACAGGACTT	18	6328069	0.96276	2	36	72
chr2R	+	7061862	7061881	G3799.1	CAAGCGGCATATCAGGATAA	41	7061862	0.962201	2	34	75
chr3R	+	14750951	14750973	G11689.1	CAGTCCGGCAATGGACGGGATGA	68	14750963	0.961079	2	63	63
chr3R	-	27571608	27571634	G15161.1	TAATCTCGGCGACAATGGCGGCTAACA	74	27571620	0.960721	3	74	228
chr3L	-	831927	831977	G8922.1	CACACCACGAACACTGACTGTACTTAGTGCCAGATAAATCGTGATCACTGA	95	831969	0.960666	4	65	466
chr3L	-	5337265	5337284	G9392.1	CTGGCGGAAATGGAACTCAT	15	5337275	0.960517	2	15	45
chr3L	-	6947969	6947988	G9571.1	CTTCCAATCATGGCGCTCAC	20	6947979	0.960465	2	40	60
chr3L	+	17555763	17555774	G8381.1	ACGTTGTCAGGT	12	17555774	0.960028	2	24	24
chr2R	+	12756320	12756341	G4264.1	CAAGTCGTCGGTGCTCCTCGAT	49	12756330	0.959592	2	8	130
chr3L	-	21310482	21310506	G10508.1	TGGATCGCCGCCTCATCGACATCTA	101	21310495	0.959556	3	27	196
chr3R	-	24147570	24147591	G14913.1	CACCGCCAATCCTCCAGTGGAG	26	24147577	0.959452	2	28	32
chr3R	-	12012154	12012176	G13944.1	TTGACTTTGCTGTCGTGTACCCC	17	12012154	0.958847	2	15	81
chr3L	-	5755982	5756004	G9419.1	GTTGCCTCAGTGTGGCCTCTGTC	90	5755993	0.958245	2	27	240
chr3R	+	8525002	8525047	G11321.1	GATGGAGATGATTCCCCAGGAGGAGATGACCATGGTCGCGGACCCA	38	8525033	0.957636	2	38	99
chr3L	-	14747282	14747337	G9966.1	ATCAGGGCCAGATTCTCCAGGCAACGACCCAGACCAACGCAGCAGGACAACAGCAG	46	14747282	0.957583	2	46	138
chrX	-	5772289	5772309	G17357.1	TATATCACATCGGAGGATCTG	33	5772299	0.957285	2	33	141
chr3R	-	8545155	8545180	G13703.2	AGGTGGTCGGCAGCCTCTCCGGATTC	51	8545180	0.956868	4	46	169
chr2R	+	17609752	17609779	G4760.1	TGAGGAGGATGAATTGGAGGAGGATCAG	32	17609779	0.956803	3	62	96
chr2L	+	5148786	5148797	G464.1	TCTCTAAATCCA	13	5148786	0.956684	2	26	26
chr3R	-	27571099	27571124	G15159.1	CGGTGACTTCTGCATTCAGGTCGGAC	26	27571099	0.956602	2	23	145
chr3R	-	24666108	24666120	G14961.1	CCGGACTACATGT	14	24666108	0.956485	2	14	27
chr3R	-	27043067	27043094	G15111.1	TGACTGACTACCTGGTGAAAGAAGCTAA	179	27043076	0.955908	2	38	609
chr2R	+	7781909	7781941	G3861.4	TTGTGGTCTTCGCCCCTGCTAACATCACCACTG	104	7781930	0.955356	5	56	677
chr2R	+	14048470	14048501	G4433.1	AATCCGGAATCGGGAATTGGGCATTGGATATC	25	14048479	0.954966	3	26	90
chr3R	+	11129564	11129614	G11475.1	CTCCACTCCACACAACACCGCCCAAGACACGCCACGCCCACCACCCATATG	69	11129591	0.954866	2	55	157
chr3R	+	14746531	14746566	G11680.1	ATCACCACAATACCGATCGTGATAGACAGCAAGCCA	17	14746559	0.954058	2	17	27
chr2L	+	3065983	3066017	G384.1	CTGGAGAACTTGGGTGACAATGACACCGTGATTGG	74	3066004	0.953399	3	68	220
chr2L	-	5541873	5541910	G2021.1	TGACGATCTTTTGGACTACGAGGATGAGGAGCAGACCG	56	5541873	0.952741	3	22	292
chr3L	+	3196529	3196590	G7473.2	CAAGCTGGGCTTGGGAATCGACGAGGACGAGCCTATGACTACCGACGATGCCCAGAGCGCCG	293	3196590	0.951977	7	251	908
chrX	-	19150489	19150504	G18415.1	TCTGTACTCCACCCAG	21	19150489	0.951751	2	21	63
chr2R	+	7782288	7782311	G3863.1	CCTGGTGCCCTCTAAGCCCCTGTG	46	7782301	0.951547	2	25	126
chr3R	-	18902564	18902592	G14431.1	ACGTCCATACGGATCGCCTGCAAAGGATT	17	18902572	0.951525	2	17	67
chr3R	+	2902709	2902737	G10908.2	CCCAGGCGGCGGACACACCAATATCTTCT	105	2902716	0.951296	2	21	504
chr2R	+	19867666	19867694	G4914.1	CGCTGGGATAGAGACACAGTGGACACCAG	31	19867694	0.951114	2	2	89
chr3R	+	18615360	18615390	G11965.1	GCGGGTAGTTGCCACAAAGAGCAGGGACCGG	36	18615390	0.950871	2	36	72
chr3R	+	2913588	2913611	G10921.1	CTGCCGCCGCAATCTGGACATTGA	168	2913597	0.950789	2	168	589
chr3L	-	9503585	9503607	G9754.1	CCATCCATCATGCTCGCGTCCTG	11	9503589	0.949995	2	10	52
chr3R	-	5455488	5455530	G13373.1	AGAAGGTGGAGTCTGGCAACCTGGAGGACGACTGGGACTTCCT	50	5455516	0.94991	4	61	180
chr2R	+	16151860	16151878	G4605.1	CGCCGCTACTCCAACATTG	34	16151873	0.949841	2	20	47
chr2L	-	8356163	8356185	G2291.1	TTGGTGATGGACGCTGGTCGAGC	11	8356163	0.94911	2	22	44
chr2L	+	872373	872403	G176.1	CCTCTTCTTCAGACAGCACTGATAGCGCCGG	45	872389	0.948974	2	41	110
chr2L	-	20967550	20967581	G3161.1	CCTTCTCATTGCCCAGACGCTCGATCTGGCGG	36	20967550	0.948656	2	72	216
chr3R	+	23749976	23750004	G12412.1	TTCCGCAACATCCCCGGCATTGAGACCAT	32	23749986	0.948469	2	18	101
chr2R	+	8810541	8810561	G4009.1	ATCTGAGGACGATGAGGATTA	12	8810552	0.947968	2	12	33
chr3R	-	19138783	19138803	G14491.3	AATGGACGGAGGAGCATGTCA	18	19138803	0.946804	2	15	33
chr2R	-	13468747	13468759	G6403.1	CCATCCTGGTCCT	14	13468759	0.946601	2	14	42
chr3L	-	12504432	12504458	G9896.1	GCATGGAACTCACAGAGGATCGGATTA	30	12504446	0.946466	2	30	51
chr3L	+	230360	230395	G7097.2	GCGTGGGATTTTCGGCTCTCAAAGACGACGGCGGCG	689	230388	0.946311	5	566	3002
chrX	+	16560847	16560858	G16620.1	TCTGCTCACCGG	14	16560847	0.946253	2	28	14
chr2R	+	11017666	11017677	G4139.1	CGTCATGTTCCC	46	11017666	0.946027	2	92	92
chr2L	+	5985448	5985478	G531.1	CACCACCAATTGCCGATTAGCCGGAACCCCT	20	5985448	0.945522	2	3	82
chr2R	+	14032566	14032589	G4430.1	TATGCACGCCAATTTGGCTGGTAA	38	14032575	0.945424	2	10	83
chrX	+	11473740	11473770	G16194.1	ACATATAGCTTTAGAGATCGTTTCGAATCAC	24	11473740	0.943864	4	24	186
chr2R	-	3342813	3342833	G5231.1	ATCTCACACATGACCCTGGAG	15	3342823	0.943861	2	15	44
chr2R	-	19932299	19932317	G6912.1	CCAAGTAATGGCGCAGAAC	28	19932317	0.943706	2	28	28
chrX	+	20124400	20124434	G16867.1	GAAGGCGGCGAAGTACGGATTGGATTGGATTAAAC	23	20124400	0.943535	3	23	130
chr2R	+	10398802	10398829	G4100.1	CCACGACGACTGCATCGGTGCGGCCAAG	13	10398805	0.943352	2	26	13
chr2R	-	14337027	14337045	G6492.1	CTACGAGGTCAAGGATCTG	11	14337036	0.94307	2	22	22
chr2L	+	3056796	3056834	G341.1	CCATTCAGTCAGGACCAACTGTAAAGGAACACCCCCCAC	16	3056827	0.942062	2	16	32
chrX	-	6636008	6636032	G17440.2	CGTCCACCACATTCAGGTGAACCGC	37	6636020	0.941889	2	18	57
chr3R	-	12163634	12163652	G13966.1	TCATGATCACAATCGCAAT	14	12163641	0.941534	2	28	42
chr3L	+	19791265	19791301	G8462.1	CGAAACTAGGACTGCTCTGTGGGAACTGGAACACATG	41	19791292	0.941272	4	45	157
chr3R	-	773737	773749	G12938.2	TACCTCGGCTGAG	35	773749	0.941082	2	11	62
chr2R	+	8769912	8769932	G3979.1	ATCCAAACAATCCGGTCTACT	34	8769920	0.941014	2	33	125
chr2R	+	14305472	14305503	G4468.1	TGCGGCGGCGTGATGATCTCCTTCCCCCGTGT	46	14305479	0.940649	4	41	226
chrX	+	16187182	16187201	G16556.1	GTGGACCGATGAGAAACGAT	24	16187192	0.940529	2	24	48
chrX	-	19579787	19579802	G18474.1	GCTGCGCGTTGGGACC	45	19579802	0.940378	2	90	45
chr3L	-	3899476	3899496	G9272.1	TCCGTCTCCGTGGAGGAATCC	49	3899484	0.940206	2	49	168
chr3R	+	14073521	14073540	G11638.1	CGGCAGAGAACTCGCTGATT	15	14073521	0.940055	2	15	45
chrX	-	18285842	18285862	G18359.1	TTTCCCCCATGGCGCCACTCC	23	18285852	0.939532	2	22	93
chr3R	-	26033564	26033588	G15051.1	GCTGGCTGTCCTTCCAAAGCCAGTG	28	26033575	0.93943	2	5	79
chr3L	-	16141731	16141755	G10086.1	GGATCGGGATCGGGCCTGGACTGGA	55	16141744	0.939421	2	47	107
chrX	-	15648530	15648548	G18127.1	TGGATTAGTGCCATGGATG	22	15648537	0.939334	2	44	88
chr3R	+	22057739	22057767	G12332.1	TGGGCACTTCTTCGCAGGATCTGAGGGAG	12	22057767	0.939332	2	24	60
chr3L	+	8098341	8098354	G7752.1	AACGGTGTTAATTG	27	8098341	0.939247	2	27	102
chr3R	-	24147731	24147758	G14914.1	CCACCACCGCCACCATTTGAGGAAGATC	21	24147758	0.938663	2	21	63
chr3R	-	7580641	7580663	G13611.1	CCAAGCCGCCGGGTCATTACACT	11	7580655	0.938383	3	18	14
chr2L	+	11132210	11132225	G967.1	GATGATTCAGGATCAA	45	11132210	0.937564	2	45	110
chr3L	-	8515698	8515715	G9687.1	TGGCTCAGGATGAGGCTG	20	8515705	0.937383	2	20	60
chr3L	-	12726777	12726829	G9912.1	AAAAGAAGGACAGCGGCCGCGTGGGAAATCGCGGCAGGGGCAGAGGCGCCCGC	388	12726784	0.93691	2	272	151
chr2L	+	21278146	21278188	G1496.1	TTCCTCACTCCAACCACCGAGCGAAAGCCTAATTTCTCGCGAC	35	21278162	0.936702	2	29	124
chr3R	+	18197483	18197503	G11909.1	TCCCACTCGCGCTGAGATCTC	24	18197489	0.93661	2	5	105
chr2R	+	9056596	9056630	G4014.1	GCCCTTGGTGGCCGACACCGATCCCAATCATCCCC	14	9056608	0.936303	2	14	49
chr2L	+	2746840	2746867	G307.1	CGCACCGCCTCCTCAATGGACAGCAACT	13	2746859	0.936171	2	20	26
chrX	-	12604542	12604564	G17984.1	TTGTCACATCTACGCCATCGGCA	20	12604553	0.935547	2	21	99
chr3L	+	14031320	14031338	G8138.1	GTCCTCACTTCCCCACTCT	17	14031330	0.935444	2	34	68
chr2R	-	3415135	3415156	G5276.1	GTGAACTCGATGTCCTCGCCCG	20	3415135	0.934688	2	20	80
chr2R	-	17070181	17070192	G6682.1	GTCGGGGTCATT	31	17070181	0.93464	2	51	64
chr3R	-	19023627	19023652	G14455.1	CAAACTTTCTGAATTTCCGCTTCAAG	51	19023627	0.933781	2	51	364
chr2R	-	15336018	15336037	G6601.1	TGTTCGGCCAGTCGGGTGCC	35	15336028	0.933701	2	5	50
chr2L	-	3512501	3512518	G1852.1	TGGAACCAAACTACCTTG	11	3512510	0.933676	2	11	33
chrX	-	17040733	17040756	G18283.1	CCACTCGGTCATGGGTAGAATGGG	35	17040745	0.933643	2	32	129
chrX	-	1919549	1919581	G17096.1	ACTTGTAAGAGCGCAAGGCACCACCCGCATCCG	33	1919566	0.933408	2	33	60
chr3L	-	12519191	12519218	G9904.2	CCCGAGGAGGAGGAGATCAATCTGGACA	54	12519218	0.93334	3	42	87
chr3R	-	4818539	4818561	G13266.1	CTTCAATGAGGACTCCATCGAAC	29	4818553	0.933237	2	29	59
chr3R	+	15794113	15794129	G11739.1	AATGACTCTCGGTAACG	594	15794129	0.932959	2	1188	1188
chr3L	-	9503711	9503745	G9754.2	CCCTGCTGCGCCGTCTGGTCCGTATCGGTGTCCTG	29	9503745	0.932504	3	23	179
chr3L	+	12143159	12143193	G8039.1	GCATTTACTGCAGGAGGACTACTGTGCGGCCATTG	27	12143170	0.932411	2	27	108
chr3L	+	3195387	3195412	G7466.1	TTCTACAAATCCCTGACCAACGACTG	66	3195400	0.931979	3	24	85
chr2R	+	12079629	12079661	G4220.1	GCTAACGGACATGTGGGAATGTCTCTTAAGCTG	16	12079638	0.931824	2	32	112
chr3R	-	12165338	12165370	G13969.3	TGCGTTGCCCTTGGACAGGACTAAATCATACAG	70	12165339	0.930638	4	67	348
chr3R	-	26710059	26710069	G15086.1	TCTGCTTCAGC	13	26710069	0.930621	2	26	26
chr2R	-	17050178	17050200	G6673.1	ACACCGAGGAGGATTGGGATCAG	26	17050200	0.930124	2	26	52
chr2R	+	13555384	13555424	G4372.1	TGTGTGCCTTCCGCCAGGGCAACGTCAAGGATGCGCATCAC	57	13555398	0.929673	2	57	247
chr2R	+	4844286	4844313	G3627.1	ACAAACCCACCCCAACCCTTTCCTGGCT	36	4844286	0.928981	2	36	135
chr2L	-	21289060	21289085	G3191.1	ACACGGAGGCAAGCATTTTGGACCTG	33	21289085	0.928481	2	33	132
chr2R	+	14304915	14304954	G4466.1	ACTACAACTCAATCATCGGCACTGGCGGCAAACTCATCTC	86	14304915	0.928263	6	90	403
chr2L	-	21679137	21679158	G3213.1	TCTCCTACCGTGAGACTGTGTC	110	21679147	0.927728	3	62	441
chr3R	-	18942681	18942692	G14436.1	TCGTGAGGTCAA	20	18942692	0.927708	2	24	28
chr3R	+	21812325	21812341	G12313.1	ATCCACTCTTCCCCCAG	16	21812341	0.927048	2	16	48
chr3L	+	19909204	19909226	G8496.1	AATTGGTGCCGGACTACGATGAT	22	19909217	0.927013	2	44	88
chr2L	-	18534242	18534255	G3024.1	GAAGTGGCAGTGGA	25	18534255	0.926815	2	25	23
chr3L	-	1784991	1785021	G9048.1	CCTCAGCGACTACCGCGATCTGCTGGCCTGG	82	1785011	0.926633	4	58	233
chr2L	-	13211988	13212023	G2783.2	TTAAACTGATTTTTGGAATCAGACGGAGTGCTAGGG	265	13212002	0.92651	6	85	762
chr3R	-	256042	256058	G12877.1	TCTGCTCCTAAGGAGGC	15	256042	0.92614	2	12	45
chr3L	+	230012	230035	G7092.1	ATTCCTCATTATCTGCATTTGGAG	52	230035	0.925931	3	38	360
chr2L	-	17475952	17475972	G2968.1	CTATTTCATTCACCGCCCATA	18	17475960	0.925683	2	14	81
chr2R	+	17215104	17215123	G4695.1	CGCCTGGCACTCCAACTTCT	26	17215114	0.925491	2	26	98
chr2L	-	8060684	8060721	G2216.1	ATGCTAAATTTGAACACACTGCTTCGTCGGCAAGTGCG	14	8060693	0.925437	2	28	112
chr3R	+	16648695	16648719	G11792.1	GTATCAATGATTTGCCCAGATAAAA	59	16648709	0.925292	3	48	365
chr2R	+	20021552	20021573	G4949.1	TGGGATTTGCGGAAAAGAGCGA	14	20021573	0.925197	2	15	41
chr3R	+	7401847	7401857	G11247.1	TCAATTGGGCC	30	7401847	0.92451	2	31	59
chrX	-	9265796	9265833	G17686.1	CGAACGATTGGCCGACGACCAGGTGAGCTGCATTCCCG	21	9265833	0.924257	2	21	51
chr3L	+	20374767	20374782	G8552.1	ATCTGGAGGCGGACAT	28	20374767	0.924219	2	28	50
chr2R	-	6987070	6987102	G5662.1	CTGGAGCGGATCTGCACCACCGGCTACTACTCG	20	6987082	0.92375	3	19	44
chrX	+	19797446	19797478	G16857.1	CTCTGCATCTGCTCGAAGGCTTGGATACGACGC	25	19797465	0.923557	3	49	135
chr2L	-	10196832	10196853	G2473.1	ATTTCCTGGAGCTGCAGACGTG	25	10196841	0.92332	2	42	104
chr3L	-	4115476	4115495	G9283.1	TGCAGCCCGGCTCCATCAAG	34	4115487	0.9233	2	35	67
chr2L	-	15036722	15036752	G2847.1	CCTTGTCCGCGTCCAGACGTCCACCGGATGG	29	15036732	0.923196	2	29	134
chr2L	+	6924713	6924723	G600.1	ATGGATCTGGC	12	6924713	0.922871	2	11	23
chr2R	-	11762028	11762048	G6236.1	ATTTCATGGACGAGACACCGC	63	11762035	0.922783	2	63	189
chrX	-	16334775	16334802	G18209.1	ACACCAAGTGCAGGCGCTCGGGCGGAAA	2647	16334798	0.922315	2	2647	19
chrX	+	15621421	15621447	G16484.1	ATCAGGTGGAGGCGCAGGATCTGGATC	27	15621421	0.922243	2	27	81
chrX	-	9446213	9446244	G17697.1	CTACTGGTCATCGGACAGCAATATCTGCTCGG	39	9446231	0.92223	2	16	133
chr2R	-	3343750	3343787	G5237.1	CCAACACGGAGCGCTTCGCGGATGTCCAGCCTGGTCTG	28	3343787	0.922113	2	28	120
chr3R	+	14073711	14073742	G11639.1	CTCAACTCGCCGGACCGCGCTTGCCGCTTGGC	116	14073726	0.922011	3	87	318
chr3R	-	1423778	1423799	G13033.1	ACTTGGTATACTGACTCTTGGA	26	1423788	0.921707	2	26	158
chrX	-	9048555	9048577	G17637.1	CATCGTTATCGTCCCGGAACTGT	62	9048564	0.921661	2	36	342
chrX	-	20937810	20937829	G18550.1	CTCAAGGAGATGGAGTTGCA	28	20937821	0.921639	2	9	29
chr3L	-	1785391	1785421	G9049.1	TGAACGAGAAGTGGAACAACCTGCAGACGCT	28	1785410	0.920967	3	28	43
chr4	-	463992	464025	G15247.1	TCTAGGATGCTCTCGACAACAATGCCCCGCAGTC	25	464003	0.920869	3	26	140
chr3R	+	14414068	14414084	G11659.1	CGCAGATCTCCATCACG	23	14414068	0.920691	2	23	46
chr2R	+	8063597	8063616	G3892.1	CCTTCCCCGTGGACCCGAAG	71	8063616	0.920258	2	42	171
chr3R	+	19184983	19185007	G12011.1	TGAGATCATCATCATGGCCACCAAG	14	19184983	0.91994	2	14	51
chr3L	+	11246813	11246842	G8003.1	CAGACTGCCACCGCCGTCGGCATACACTCT	18	11246815	0.919925	3	34	56
chr2R	-	11759522	11759535	G6234.1	TTCTGGGCATCAAG	33	11759522	0.91954	2	33	99
chr3L	+	227984	228045	G7077.1	ATTTGAACCGAAGGGCAGGGCAGTGGACCGTTCCGTTGATGATGATGTGCACCGCTCCGAGC	83	227995	0.919355	7	83	356
chr2R	-	19825774	19825812	G6886.1	CTGGCGCAGAACTGGGAGAACCTGCTGCACTCCCTGGAC	50	19825801	0.919049	3	44	168
chr3L	+	4042056	4042081	G7589.1	CTCTCGCGCTGGGCCGTCCTGGTGGA	64	4042069	0.918768	2	64	211
chr2L	+	6956708	6956726	G612.1	GGATAGAGATAGGAACTCC	14	6956717	0.918486	2	15	27
chr3L	+	3195776	3195797	G7470.1	CAGCAAGAACCTGAAGCTGGGT	38	3195776	0.918226	2	21	88
chr3R	-	5588312	5588331	G13425.1	AGTGGCATGGAAAAGTGCTG	15	5588318	0.918079	2	15	35
chr3R	-	12140281	12140301	G13962.1	AACCTGAATGGACAAAAAATT	21	12140290	0.91786	2	42	42
chr2L	+	10410302	10410324	G924.1	CCGGCGTCTTCATGGCTGCCCAC	61	10410312	0.916965	2	17	81
chr3L	+	7539655	7539666	G7729.1	AGTTGGTCCGCC	16	7539655	0.916887	2	32	16
chr3R	-	18315149	18315167	G14347.1	TGTCCAAGATCAAGTCGCT	17	18315159	0.916678	2	18	67
chr2R	-	10247777	10247795	G6131.4	TTCAAATCACCGGCCGCAT	879	10247786	0.916651	3	708	2574
chr2R	-	15335616	15335651	G6598.2	CCCACATACGGTGACCTGAACCATCTTGTCTCCCTG	106	15335640	0.916431	2	29	467
chr2R	+	11737109	11737143	G4181.1	TCCCGGAGCGCATCAAGATGACCACGGACTTCCTC	53	11737118	0.916206	2	32	190
chr2L	-	1106911	1106934	G1691.1	CACATGTCCGAAGGCCTCATCACC	26	1106934	0.915974	2	26	52
chr3R	-	24146472	24146508	G14907.1	ACGCGGCGGCAGCAATTCTGGCCTGGCGCCACACAAG	48	24146472	0.915931	2	34	158
chrX	+	5325933	5325954	G15711.1	ACGCGGGCACCACTTCGGACCT	34	5325933	0.915322	2	15	81
chr3R	-	19555801	19555837	G14522.1	TCGTCTGAGAAACCGCCTACACAGAATGGGGCTTACA	1394	19555813	0.915176	6	617	8124
chr2L	-	11003075	11003095	G2596.1	GGCGTCACCGTGGTCAACTCC	27	11003086	0.914963	2	27	81
chr3L	+	2588667	2588687	G7398.1	GTCGTACCGGTAGGATCCGTG	35	2588677	0.914942	2	25	107
chr3R	-	12933596	12933617	G14042.1	TGTGGCCTATGGACCCGGACTG	29	12933604	0.913936	2	29	80
chr2L	+	5984746	5984766	G529.1	ATCCACAACTTCACCGTCTCG	56	5984754	0.913837	2	45	218
chr2L	+	823350	823373	G168.1	ATCATGCCCTTGGATCGGGACACG	39	823373	0.913673	2	9	156
chr2R	-	8086736	8086761	G5791.1	ATCATGACGGTCTTCATAAAACAAAT	53	8086749	0.913632	2	11	178
chrX	-	3853385	3853410	G17267.1	TGGACACTCTGGGTCAGAATCAAACT	16	3853390	0.913088	2	16	53
chrX	-	658015	658031	G16985.1	ATAAACTGCCAGCGGAC	24	658023	0.913057	2	19	17
chr3R	+	22693391	22693408	G12361.1	TTCCCCGTGGGTCGCATC	42	22693398	0.912069	2	31	127
chr3R	-	11247123	11247134	G13885.1	CGATCGTATTCA	18	11247123	0.910966	2	36	36
chr3R	+	477997	478029	G10751.1	AGTTCATCATCCAGAACGCCAACTCGGATGATC	47	478013	0.91039	2	21	176
chr2R	+	3675150	3675170	G3445.1	GTGGACAAGACGATCGGATTC	25	3675150	0.909817	2	22	63
chr3L	+	15494206	15494225	G8216.1	GATCTCTTGGCGCCACACAG	21	15494225	0.909775	2	21	63
chrX	-	20938092	20938126	G18551.1	AAGAAGGAGCAGCAGCGGAGAGATCTGGAAAAGGA	44	20938126	0.909772	2	34	54
chr3L	+	11556446	11556477	G8016.1	ATCGAGGAGGATCTCCCTATTTGGCGGCCAAG	46	11556477	0.909218	2	46	152
chr3L	-	4225224	4225241	G9309.1	TCCTCTCGTCTGACGCCG	77	4225224	0.9092	4	71	308
chr2R	+	16152129	16152150	G4607.2	GCGTGACGATCTGGAGCGTCTG	57	16152142	0.908767	3	45	150
chr3R	+	5603872	5603896	G11124.1	CTCTGGTACTCGCATCCCCGCAAAT	51	5603889	0.908652	2	66	191
chr2L	-	9894262	9894284	G2442.1	TTTACTGATGATTAACTTCAACA	875	9894274	0.908463	3	15	5682
chrX	+	17589823	17589835	G16682.1	CTTAGCTTAGCTG	191	17589835	0.908312	2	355	600
chr2L	+	12726139	12726158	G1045.1	CTACAACAAGGTGATCGACG	23	12726147	0.907839	2	23	46
chr3L	+	226437	226476	G7071.1	ATCTTTCTGTCTTCGCTCGGTACACTTTTCTGGACTTCTC	634	226437	0.907563	12	578	4930
chr2L	-	11515740	11515760	G2634.1	AGATCTATCGCTGACTAGTAC	21	11515740	0.906878	2	42	84
chr3R	+	16676823	16676850	G11796.1	CCAACGAGACTCCCGTGACCGCCCTGAG	35	16676840	0.906694	2	15	69
chr2R	+	7781381	7781421	G3859.3	ACATGATCACTGGTACCTCGCAGGCCGATTGCGCCGTGCTG	203	7781411	0.906566	3	41	1611
chr2L	+	12728203	12728215	G1052.1	CCATTCAACATTC	28	12728203	0.905977	2	37	75
chr3R	+	3939412	3939426	G10945.1	CACTTCTCACCCCTC	14	3939412	0.905293	2	14	42
chr3R	-	12163801	12163829	G13967.1	AACTCTACCGGATCGGACGGTACTACCCA	24	12163829	0.905041	2	24	68
chr3R	-	27420908	27420927	G15127.1	AAGGTGGATCTCGGTGCCTT	39	27420927	0.904586	3	40	190
chr3L	-	6723713	6723734	G9546.1	ACTTTCACACGCGGATGATCTT	21	6723723	0.904543	2	42	105
chr3L	+	16802420	16802436	G8324.1	AAAACTACACCTGGACC	31	16802420	0.904517	2	31	31
chr3R	+	19184568	19184588	G12009.1	GACGTCAAAATGAATGCGAAC	14	19184577	0.904044	2	14	27
chrX	-	5808344	5808374	G17364.1	AGCTGTTCAACCTGGACGATGAGAAGTGGGG	48	5808354	0.90366	2	31	214
chr3R	+	25617273	25617294	G12643.1	GCTACCCAATGCCATTGATGTC	37	25617281	0.903591	4	71	140
chr2R	-	19793955	19793975	G6863.1	AATCGGATTGTGTTCCTGAAA	47	19793975	0.903345	2	39	242
chr3R	-	18980061	18980097	G14440.1	TTCACAAGTTGAACGGACGTTTCGAGGACATGGCATG	21	18980068	0.903041	3	42	83
chr2L	-	16345129	16345144	G2905.1	ATAAACAGAATTCCCG	18	16345129	0.903009	2	18	36
chr3L	-	7233723	7233755	G9583.1	GGCCGCCAACCAGCCGGAGTCTACCATCGTGGT	43	7233747	0.90276	2	10	205
chr3L	-	507989	508004	G8870.1	CACTTGGAACGTCCCT	27	507994	0.902206	2	27	81
chr3L	-	3893058	3893081	G9267.1	TGCGTGCCAGTGCGCTGCGCCCCG	324	3893071	0.90205	3	330	954
chr2R	-	9031515	9031542	G5870.1	AACTTGGATAAGCTGACACCTGCGGATG	20	9031522	0.901844	2	40	80
chr3R	+	5539372	5539395	G11110.1	CACTGACCTCATAACGCTAGATTA	251	5539384	0.901771	3	177	1155
chr3R	-	5089822	5089854	G13307.1	CGATCACCATTCGCAGCCGTCGGAGTCGGATCG	22	5089842	0.901713	2	14	74
chr3L	-	18889469	18889485	G10304.1	CAATAAATGCGGCTGTG	22	18889478	0.901661	2	23	65
chrX	+	8984893	8984906	G16025.1	ATCGTCTCTGGCTG	12	8984906	0.901018	2	24	36
chr3R	-	6141202	6141219	G13512.1	CCGTTGCCATCACCACTG	19	6141209	0.900039	2	17	59
chr3R	+	11785061	11785079	G11521.1	TCTGGAAGCTGAACTCAAG	17	11785069	0.899828	2	17	51
chr3L	-	9661367	9661387	G9767.1	AGGTCGAGTGGAGTGTGGCTA	17	9661378	0.899576	2	34	51
chr2L	-	21678266	21678286	G3206.1	ACATCCAAGTGCAGCTGGCTG	31	21678273	0.899385	2	15	88
chr3R	-	773702	773723	G12938.1	TTATTCCTAATGTGAATAACTC	73	773713	0.898687	3	61	544
chr2L	-	9894895	9894906	G2444.2	TCAAATGATGAA	163	9894906	0.898183	2	113	374
chr3L	-	9503105	9503125	G9751.1	AACCAGGGCGGTGGCGGTGGA	39	9503125	0.897823	2	16	42
chr3R	-	23523475	23523491	G14885.1	CTTGTCCTTGCCACCCG	14	23523475	0.897602	2	14	56
chrX	+	1559625	1559645	G15419.1	CTCTCCGGACTTTCTGTACAT	27	1559625	0.897416	2	54	162
chr3R	-	19166085	19166110	G14500.1	AAGGCGGCCCACGAGCTCTTTCAACT	41	19166103	0.897118	3	40	143
chr3L	+	769557	769575	G7230.1	TATGAGCTATGCCGGGGTT	68	769569	0.896994	2	68	216
chr2R	+	3394755	3394766	G3413.1	TTTACTTCATTT	14	3394755	0.896969	2	28	84
chr2R	+	5915498	5915511	G3701.1	ATGATCCTGAGCTG	11	5915499	0.896606	2	18	26
chr2L	-	9893989	9894012	G2441.1	ACCTTAAACACCTTTTGCGGTTTC	592	9894003	0.896489	2	12	4757
chr2L	-	7826796	7826838	G2183.1	GATCAGACCCTTCGCCTGTGGGATTTGGCCGCCGGCAAGACCA	50	7826827	0.896104	3	26	147
chr3L	-	16400264	16400290	G10102.1	CCACGATTGCCATGCTGGAGAACCATC	31	16400273	0.896033	2	29	112
chr2R	-	6408052	6408082	G5613.1	ATTGGCCGCACAAGCCGAGGCTGTCGCAGCT	31	6408068	0.895741	2	31	106
chr2R	+	12023719	12023746	G4204.1	CACAAGAACCCCAGCGACTCTGGACTGA	30	12023719	0.895213	2	19	52
chr2R	-	18528345	18528382	G6756.1	TGCCCTCATCTACGACACCCTGGACTTCGCCAAGAAGT	17	18528353	0.895095	2	17	82
chrX	-	9500432	9500453	G17714.1	TCCCGGACTAATCCCAGTTGCT	36	9500441	0.895036	2	18	147
chr2L	-	9657145	9657156	G2416.1	GGGATCTTGATC	18	9657145	0.894999	2	36	36
chr3R	+	8524780	8524789	G11319.1	CTCTGTGTTC	11	8524780	0.894659	2	22	33
chr3L	+	15595547	15595561	G8249.1	ACCATGGAGGAGCTG	62	15595547	0.894369	2	55	69
chr3R	-	14872970	14872993	G14157.1	AAATACCTCATCATCCACAGCGTT	76	14872993	0.893822	3	89	272
chr3R	-	26711706	26711730	G15095.1	CTGCAAGCAGTCAAAGGGATTCAAG	23	26711720	0.893443	2	23	61
chr2L	+	22258039	22258052	G1533.1	TACGGGCATTCTAG	18	22258052	0.893331	2	18	54
chr3L	+	3195327	3195365	G7465.2	AAGACCAAGCCCATCTGGACCCGCAATCCCGATGATATC	349	3195351	0.892914	3	78	279
chr2R	+	7781668	7781702	G3861.1	CACGGCGACAACATGTTGGAACCCTCTACCAACAT	45	7781684	0.892896	2	9	122
chr2L	+	10057710	10057729	G871.1	ATTCTAACTCACGACAGGGC	20	10057721	0.892838	2	20	60
chr3L	+	3194717	3194738	G7462.3	GGCTGGTACTCTGACCATCATT	39	3194728	0.892793	3	31	93
chrX	+	700349	700379	G15363.1	ACGACCGGACACAAACTTCACACACTGGTGA	31	700349	0.892763	2	31	72
chr3R	+	13370267	13370282	G11620.1	TATGGGATTGGACCAG	21	13370282	0.892743	2	21	63
chrX	-	5311325	5311347	G17316.1	GGTGTAGCATTTATACTCGGCGT	28	5311337	0.892173	2	13	90
chr3L	+	230535	230570	G7100.1	GGAGACGGAGATCGGGACTGCAGCGAGGGATCGAGG	178	230535	0.891706	2	130	370
chr2L	-	8060000	8060015	G2214.1	ACCGGACTTTTTGAGC	15	8060015	0.891621	2	16	59
chr2R	-	9328647	9328670	G5909.1	ATCAACTAAAACTGGCCCACAGCA	19	9328655	0.891467	2	19	24
chr3L	-	7233381	7233402	G9580.1	AAGCGACTGGCTGACTGGACTG	55	7233391	0.891398	2	44	170
chr3R	+	1499272	1499294	G10848.1	GAATACCATTATATCGTCTGAAG	16	1499294	0.890875	2	32	80
chr3R	+	19175644	19175659	G11999.1	TATGTGGGTGGTCATG	18	19175653	0.89078	2	36	72
chr2L	+	1974289	1974307	G264.1	GACGGCCACCGTGGTGTTG	15	1974296	0.890648	2	30	30
chrX	+	2041644	2041667	G15497.1	CTCGGCCGAACTGGACTCCTTCCT	55	2041653	0.889955	2	38	292
chr3L	+	8208970	8208980	G7784.1	GGGCTTGTGTA	11	8208980	0.889753	2	22	22
chr3R	+	14746450	14746461	G11679.1	ACATACTCGTCG	271	14746450	0.889357	2	118	577
chr3L	+	3151114	3151140	G7442.1	AGCAGCAGCCGCAGGACTCGGATCTTG	31	3151114	0.888806	3	31	93
chr3L	+	1552040	1552072	G7333.1	CGGACATCGTAGCCCGGATCGTCAAGGATTACG	17	1552051	0.888094	2	17	39
chr3R	-	19604582	19604597	G14545.1	GCTGGAAACTCGCCTG	12	19604589	0.887981	2	13	23
chr2L	-	8689892	8689921	G2357.1	CATTTGTGGAGATCGGGCGACGGGCAAACA	18	8689892	0.887731	2	18	52
chr3R	-	5455212	5455243	G13372.1	ACGATGAGATGGACGGCGAGTGGGAGCCACCG	85	5455227	0.887354	3	34	56
chr3R	-	19601153	19601178	G14540.1	TCTTGCAAACTCTGCGAGCTCTTGGC	34	19601169	0.887238	2	9	236
chr2R	-	15614609	15614651	G6611.1	TTCTGACGGGGTTGCTCCTGCCTAGAGTTGTCGGTTTAACTGA	3449	15614642	0.887068	7	175	29956
chr2R	-	11756003	11756021	G6230.1	CTGGTACAAATCATGGACG	24	11756012	0.886956	2	24	72
chr3L	+	226216	226240	G7069.1	GCAGCTGCTGATCACCACCCACCCA	61	226232	0.886887	2	34	149
chr2R	+	3136942	3136962	G3399.1	ACTGCAGCATGCACCACCTGG	28	3136952	0.886853	2	28	50
chr3L	-	5744512	5744539	G9416.1	ACGAGGTGCTGTCGGACAAAAAGAAGCG	21	5744519	0.886819	2	21	26
chr2R	+	13675333	13675354	G4402.1	CTCGGAACCAATACTCATTCTG	39	13675341	0.886502	2	39	195
chr2L	+	6072905	6072929	G546.1	CCCATCGCTGCTGGTTCTGATTCCC	17	6072905	0.886477	2	17	119
chr3R	+	23749266	23749297	G12405.1	TCAACCAGCGTCGCTACGCCCTGGTGTCGGCC	53	23749266	0.886199	4	11	244
chrX	+	10242237	10242284	G16112.1	TTGATGAGTTGAATCGTTCTGTCCGGCAGCGTGAGGATTTGCCCAGCA	99	10242252	0.885801	3	7	1185
chr2R	+	12070121	12070148	G4216.1	AAGGGACACACGGACTCTGTGCAGGATG	33	12070121	0.885791	2	33	99
chr2L	+	13208219	13208245	G1103.1	GGACCACCGGTCTTCACCGAGGAGGAG	16	13208220	0.88551	2	32	16
chr3R	+	23409653	23409678	G12388.1	AAACGCACCTTGGCTTTGGCCGTTGA	12	23409653	0.885061	2	24	60
chr2R	-	12898677	12898692	G6333.1	CTCCATAACCACCATT	13	12898686	0.884885	2	13	23
chr3LHet	+	2397966	2397984	G10676.1	GATTATGGATATCTGACGG	302	2397978	0.884846	2	14	1798
chr3R	+	14073841	14073854	G11640.2	TCACATTATGGACG	20	14073854	0.884629	2	20	60
chr3R	+	11071792	11071828	G11460.2	CTGGACAAGTGCAACGAGACCATCAAGTGGCTGGATG	158	11071804	0.884138	2	31	310
chr2R	-	5920113	5920125	G5575.1	CGCCCCTAATCCG	18	5920113	0.884086	2	15	21
chrX	-	5617315	5617326	G17332.1	CCTAACTCTGAC	13	5617326	0.883952	2	13	26
chr3L	+	21173901	21173923	G8606.1	ATACACACACCAAGGTGTACTCA	22	21173910	0.883828	2	34	54
chr3R	+	16648875	16648900	G11793.1	ATCGACTTGCACTCGCCCTCTGAGAT	38	16648896	0.883524	2	20	159
chrX	+	13225532	13225565	G16330.2	CATCATCGATGACAAGCAGAACTTGCGCCAGATC	126	13225545	0.883452	4	65	306
chr3L	-	22814818	22814831	G10647.1	ATTGCGGCCAAACT	17	22814826	0.882905	2	17	34
chr2R	-	3343866	3343891	G5239.1	CGTGATCCGTGGCACTCGTCTGGAGC	21	3343878	0.882567	2	6	120
chrX	-	6636737	6636757	G17444.1	TTTCAATGAGCTAGTCTCTAC	216	6636748	0.881827	3	30	954
chr3L	+	3196252	3196266	G7472.1	TCACTTCGCAGTTCG	45	3196256	0.881754	2	23	123
chr3R	-	26708157	26708177	G15081.1	GTGGAAGGAAGTTATTGTCTA	20	26708169	0.881534	2	21	119
chr4	+	1054648	1054674	G15216.1	ATCCACTGGATTCGACTTCTCGAATCA	15	1054660	0.881529	2	16	48
chr3R	-	26034089	26034110	G15054.1	TGTTCCAGAAGATCCAGATCAT	32	26034099	0.881457	2	32	126
chr2L	-	6667388	6667407	G2100.1	ATCCCACCAATCCTCTGTGC	23	6667399	0.88131	2	23	80
chr3L	+	648868	648897	G7216.1	ACGGTCAGCGATCTTTGGCATCTTCATCTA	72	648877	0.881243	3	71	443
chr3L	-	9962374	9962408	G9803.1	CTTCGGGTGAGGGTGTGTCCACAATATCGGCCGAC	13	9962401	0.881163	2	26	78
chr2R	+	5096303	5096334	G3655.1	TCTCTTACTCGTGCGGCAACCTCACCCTCGAG	48	5096322	0.881067	2	19	139
chr2L	+	13244964	13244975	G1112.2	TAGCTGGGCCAT	116	13244975	0.8805	2	9	239
chrX	+	8141305	8141347	G15943.1	GGATCTACCCAGCGCATGGACTACAAGGATGTGGCCACCACCG	118	8141335	0.880292	4	84	388
chr2R	+	14061904	14061915	G4443.1	ATCCGCGGGATG	43	14061904	0.879879	2	16	43
chr3L	-	2169957	2169971	G9093.1	CACCATATCTCTCCG	16	2169971	0.879278	2	27	37
chr2R	-	13321461	13321484	G6359.1	GAGTTCTTCAAAAAGTTCCGGGAC	33	13321471	0.879106	2	33	111
chr3L	-	9836538	9836558	G9786.1	TCCAAGACGATCCAATCGCTG	63	9836549	0.878289	2	63	189
chrX	+	5325609	5325633	G15709.1	ATTCGGACCAGGATACGGATACGGA	34	5325619	0.878165	3	25	53
chr3L	-	5786095	5786116	G9439.1	ACGAACTGCAATATGACCTAGA	44	5786106	0.878099	2	45	131
chr2R	-	10247673	10247698	G6131.2	AGCTTACACAGATGACCAACGAGCAG	139	10247683	0.877705	2	85	177
chr3R	-	16912071	16912086	G14242.1	CCCCACCTGCTGCCTC	17	16912086	0.877704	2	17	34
chr3R	-	18317028	18317049	G14354.1	CGACCCTGGCCTCTCCTCTGTC	56	18317039	0.877671	2	35	297
chrX	-	5726179	5726207	G17351.1	CTTCCAATCGGGAGGTAGTGCCGCCGGTC	330	5726187	0.877533	3	256	1118
chr2L	+	19168163	19168194	G1340.1	ACCATCTCTGGACTCGATGCGGGGCGGGGCGA	37	19168186	0.877461	2	21	155
chr2R	+	19697888	19697914	G4876.1	CATCATGCAACTTTAACAGGGACGCCA	19	19697894	0.877413	2	38	57
chr2R	+	12070090	12070109	G4215.1	CTTCGAAACTGGCGAGTACG	45	12070100	0.877336	2	45	135
chr2R	-	3217433	3217455	G5197.1	CCTCTGCATGGATACACCCTGCA	39	3217443	0.876964	2	15	180
chr3L	+	3194761	3194828	G7462.4	AGTCCGACCTGGTCAACAACTTGGGAACCATTGCCAAGTCCGGAACCAAGGCCTTCATGGAGGCTCTG	92	3194819	0.876865	5	110	402
chr2R	+	8204486	8204508	G3909.1	AACAAGTTCAGGCGGTGGGAGGA	21	8204486	0.876838	2	21	30
chr3L	-	17426037	17426061	G10211.1	CGGCGGCAACACAACTCTGGACTTG	33	17426061	0.876712	2	33	99
chr3L	+	13016680	13016705	G8070.1	CTCTTGTTGATGAAATTAATTGGTCC	762	13016680	0.876429	4	36	7590
chrX	+	8141537	8141557	G15944.1	GACTGCACTATATTGGCCCGG	45	8141557	0.87619	2	54	99
chr3R	-	5455056	5455073	G13369.1	ATCTGCACCCTGGGCTTC	47	5455069	0.875984	2	28	137
chr3L	-	21332601	21332620	G10510.1	CGCCCTCGGATCACAATTTT	38	21332610	0.875978	2	38	190
chr3L	-	3222477	3222500	G9212.1	TATATTCATCACCCAAGACTGAAT	752	3222486	0.875789	2	4	5176
chr3R	-	18539470	18539482	G14396.1	CCTTTATCCAGGA	12	18539482	0.875747	2	24	24
chr2R	-	19737225	19737247	G6852.1	GTGCACCCGGATCTGGACAAGGA	24	19737239	0.875533	2	17	37
chrX	+	13200811	13200845	G16321.1	ACGACGAGGATCGCGATGAGCAGGATCGCGATGAG	63	13200835	0.875074	2	44	165
chr3R	+	23750058	23750080	G12412.2	GCTTTGTCATCTGGACCGAGTCG	53	23750071	0.874466	3	40	239
chrX	+	13200848	13200868	G16321.2	TGATCGCGATGCGGAGGAGAT	80	13200859	0.874039	2	46	164
chr4	-	939276	939287	G15287.1	ATCCTTTCGCTG	13	939287	0.873616	2	13	52
chr3L	-	16672466	16672488	G10150.1	CTCGGCCATACTCCAGAACTCGC	32	16672475	0.873599	2	15	98
chrX	-	20937712	20937740	G18549.1	CTCCATGGAGCCGTCAATGGACGACGCCC	36	20937734	0.873444	2	32	26
chr2L	+	10859622	10859647	G946.1	CCAAAGCACAGCCAAAGGTTTCACTG	17	10859622	0.873377	2	18	50
chr2R	+	10509882	10509904	G4109.1	AACTTAAAATTAAACCAAAAGGA	630	10509896	0.873317	2	20	2111
chr2R	-	14555819	14555839	G6525.1	ATGCCGGACGTGTGCCACCTT	12	14555831	0.872668	2	12	48
chr3L	+	3194616	3194640	G7462.1	GCTTCCGATGCCCTGGACAAGATCC	169	3194626	0.872584	3	123	385
chr3L	+	9367545	9367567	G7876.1	ACTCACCCTGGACGTCAAGGACT	38	9367560	0.872363	3	38	94
chr3R	+	5378916	5378931	G11077.1	TCGGTCGGCTTACCCG	14	5378931	0.872132	2	14	42
chr2L	-	21681149	21681171	G3227.1	GTCACGTTGACTTCTCCTCGGAG	79	21681160	0.872101	2	15	253
chr2L	-	10374493	10374516	G2528.1	TATCTGGATACCATTGGTCGCCCG	27	10374507	0.872042	3	42	99
chr2L	-	10325699	10325713	G2517.1	CTTGTTGCTCCCATG	18	10325704	0.871599	2	19	89
chrX	-	11697833	11697861	G17924.1	TTTGGGAGGTGAGGACTTCGATCAGCGTG	15	11697852	0.871384	2	15	70
chr3R	+	25047030	25047045	G12591.1	CGATGCGCTGCCCAAG	46	25047045	0.871338	2	33	59
chr2L	+	8939330	8939364	G763.1	TGCTGATTGCCACCGGAGCCACCACTGTGGCCTTT	32	8939344	0.871184	2	32	113
chr3R	-	625753	625772	G12927.1	GGAGCACGGAAATCTGGACG	47	625765	0.87103	2	39	39
chr2L	+	113026	113071	G21.1	GGGCTTTTTGTAATCGGTGGACCAATGGGTGACGCTGGGCTTACAG	39	113066	0.870885	3	39	208
chr3L	+	14033019	14033046	G8143.1	CTGCAGCTGGACGACATTCACTCCGTGG	39	14033035	0.870204	2	17	90
chr3R	+	11071766	11071789	G11460.1	TCTCGGACTCTGACCGCACCACAA	175	11071781	0.870074	2	67	537
chr2L	-	22428368	22428387	G3249.1	TTTAGCCGATACATCAAGTT	52	22428379	0.869106	2	23	299
chr2R	-	18576181	18576201	G6765.1	CCTTCCATCATCAAACAATCG	23	18576189	0.868796	2	23	84
chr3L	+	574199	574233	G7182.1	TAGACCGACGATGGGAGTTGACGGGGAGAGGGGCG	39	574233	0.86879	2	39	51
chr2R	-	2514144	2514158	G5127.1	CTCTGGATTTCGGAC	28	2514158	0.868289	2	28	76
chr3R	+	16116204	16116228	G11746.1	CACCAAGGAATCTCAGCGGCGCGGC	20	16116220	0.868213	2	20	20
chr3R	+	17854103	17854121	G11891.1	ATCAATTCGTACGGCTATG	23	17854113	0.86809	2	23	115
chr2R	+	3701655	3701675	G3460.1	CCGTTCGTGGATCGACTCGTC	13	3701666	0.867892	2	13	60
chr3L	+	19788419	19788446	G8446.1	CCACCATACATCACATGGACGCCCAGCG	16	19788439	0.86773	2	16	27
chr3L	-	19253215	19253230	G10316.1	CTCACCATTCTGGCAG	44	19253215	0.867725	2	42	128
chr2R	+	19087789	19087798	G4843.1	TCTGGGCTCA	18	19087789	0.86754	2	32	22
chrX	+	8136677	8136701	G15936.1	ATTCACTACCCGCCGTTGATCCTTG	24	8136689	0.867104	2	19	107
chr3R	+	18407224	18407238	G11931.1	TCCCTAATCGATCTG	14	18407224	0.866843	2	28	42
chrX	-	6425686	6425724	G17425.1	GGTTATCCTGCTCCGGCGGAGTGGGTTGCTGCCATGTAG	528	6425696	0.866835	3	32	1827
chr2R	+	6975435	6975467	G3791.1	AGATGAAATACGGACAACTGACAGAGACAAGGC	43	6975445	0.866713	2	33	45
chr2L	-	13363980	13364001	G2793.1	GTGGCAGCGACTGGGATTGGGA	53	13363992	0.866543	2	31	181
chrX	+	12572938	12572957	G16292.1	TCGTCCACATCATCGGCCTC	32	12572947	0.866293	2	32	124
chr2R	-	12458427	12458454	G6317.1	TGTCGACTTGGACCAGCTTCTGGACATG	37	12458427	0.866153	4	37	162
chr3R	-	4475933	4475967	G13216.1	TCCACGTCGTCCACTTCTTCGGGATCCACCTCCTC	24	4475943	0.866117	2	10	211
chr2R	-	16144586	16144604	G6618.1	CCGGGACTATCAGGACCTC	19	16144594	0.865762	2	26	31
chr3R	-	5609958	5609992	G13441.1	TTCGAGGAAATACAACTCAATCAAGATGCCTTGCC	85	5609983	0.865726	4	84	294
chr2L	+	13204066	13204087	G1099.1	TCGAGTTTCCGCCTTCAAAACG	22	13204087	0.86509	2	44	88
chr2R	-	3863253	3863293	G5360.1	TAATAGCCGTTGAGACCCGCACCGTAGAAGTGGAGATGCCC	21	3863263	0.864808	2	22	103
chr3L	+	16646950	16646971	G8311.1	TCCCGCGCCCCTTGAAGCTCAA	16	16646959	0.864538	2	8	38
chr2R	+	7779637	7779657	G3854.1	TTCGAATCCGTCGCCGCTTAG	35	7779647	0.864379	2	9	143
chr2R	-	19279366	19279394	G6823.1	GCTTCCCTTGAGCACGACAGGATCTCCGC	24	19279381	0.864277	2	24	72
chr3L	+	504117	504139	G7156.1	CGTTATGGCCATTGACATTGTCC	33	504129	0.864205	2	32	122
chr3R	-	21072369	21072385	G14755.1	CAAAAGATCTTCTGCAC	56	21072385	0.864117	2	17	207
chr2L	+	8427891	8427917	G748.1	ACCAACGGATCAAGCAATGGACTGGCC	34	8427906	0.864032	2	34	68
chr2L	+	873841	873861	G181.1	CAATTCCGGATGACGGCGGAT	88	873853	0.863968	3	88	264
chr2L	-	8225795	8225819	G2278.1	GTCGGACGCCTATGTCCAGGTGGGA	29	8225811	0.863777	2	27	110
chr2R	+	6016421	6016441	G3729.1	ACTCTTTGGACATTGGCCAAA	16	6016441	0.863584	2	32	64
chr2R	-	15335572	15335595	G6598.1	CTGCCTCCGATTCCCCGGCCAACT	60	15335583	0.86356	2	17	258
chr3L	+	9709516	9709559	G7926.1	CACAAAACTGCTCGCCGTCGGCCCGAGATCGGTTGCTGCACACG	79	9709527	0.863486	3	67	221
chr3L	+	2595304	2595325	G7405.1	ATCTGTAATCTGTAACCCGTAT	17	2595317	0.863482	2	34	102
chr2L	-	21679764	21679790	G3218.1	TCTAATGATGTACATTTCTAAGATGGT	64	21679776	0.863181	3	61	412
chrX	+	13225506	13225528	G16330.1	ACTGGCATCCCCTTCCGCGGCCT	112	13225506	0.863115	3	42	402
chr2R	-	4814925	4814944	G5417.1	CCGGTCTGGTGAAGTTCGTG	19	4814935	0.863086	2	19	95
chr2L	-	12821702	12821722	G2736.1	AATAAACACTGGGCTTTGGCC	19	12821714	0.86305	2	38	57
chr3L	+	20398658	20398677	G8557.1	TCGCACACATGCTTGGAAAT	18	20398665	0.862699	2	36	54
chr3L	-	5803454	5803480	G9449.1	CAGCGAACTGTTCGACCTGGAGCTGCA	23	5803464	0.86241	2	23	41
chr3L	+	22070417	22070445	G8675.1	CTGGATCCCGATTGCAGAATGCCCTCTGC	68	22070428	0.862057	2	16	420
chr3L	-	22400717	22400734	G10635.1	TTCCTGTGCTCCCCATCG	36	22400723	0.861784	2	22	172
chrX	+	17029160	17029190	G16650.1	TCCGCGGAGGACTCCGAACACTTTTGCCCAG	19	17029170	0.861557	2	4	110
chr2L	+	3046854	3046879	G333.2	CCTGGCCGCGAAATGCCGCCGGGCCG	291	3046868	0.861523	2	95	199
chr2R	+	8514396	8514422	G3949.1	ACGTGAACTTAAGCTATTGGTCCTGGG	45	8514422	0.861404	2	45	315
chr3R	+	16676581	16676595	G11794.1	AATCATCATGCAGCT	38	16676581	0.861325	3	38	98
chr3L	-	22296465	22296492	G10605.1	GCGACTTGGACTGCGGTCAGCACGGACG	12	22296465	0.860913	2	12	36
chr3R	+	23777682	23777704	G12438.1	TCGTAGTCCTTCGCCCACGCCGT	25	23777695	0.860863	2	8	130
chr2R	-	3857014	3857029	G5354.1	ATTTGTTCGAACTTAC	20	3857022	0.860692	2	40	100
chr3R	-	19838855	19838876	G14610.1	ATCATTCGCATGGACGCGGTGC	110	19838863	0.860627	2	89	288
chr2R	+	1590393	1590415	G3292.1	GTCTGGACTCTATTGGCAGCTGT	17	1590406	0.860398	2	17	107
chr2R	-	19932588	19932600	G6915.1	ATTGATGTGGAGA	14	19932600	0.860181	2	14	36
chr2R	-	9869628	9869659	G6059.1	ATCACGATGACGCCTCCAACCAATCCCTGGAC	74	9869652	0.860165	2	47	256
chr2L	+	21659118	21659139	G1515.1	AGACGGACCACGGATTAGGACT	17	21659126	0.859944	2	17	34
chr3R	+	19652151	19652187	G12061.1	TTATTCCTAATGTGAATAACTCGTGCGCGTAATTTTT	387	19652161	0.859932	5	207	3997
chr2R	+	13589477	13589500	G4390.1	AAATGATGTCGATTGGAATTATTT	628	13589490	0.85992	2	9	6204
chr2R	+	17031878	17031905	G4659.1	GACTCGGAGCTGGAGCTGCTGCGCCAAG	92	17031905	0.859159	3	85	226
chr3L	-	5744187	5744204	G9413.1	TTCGTGTCGCTGGAGGAA	23	5744197	0.8588	2	22	93
chr2R	-	16530379	16530391	G6642.1	CATTCCGGACTTC	40	16530391	0.858571	2	38	122
chr2L	-	227510	227531	G1607.1	GAGTGTCGCCGGCAGCTATCCG	30	227518	0.858485	2	30	60
chr3L	-	22297376	22297389	G10611.1	TCAGTGGATTTAGT	11	22297389	0.858396	2	22	44
chr2R	-	9957872	9957890	G6077.1	TTATCCTTTCAACGGACCC	24	9957872	0.858119	3	24	114
chr2L	-	12820070	12820094	G2728.1	GATGGCGGAGTGGTGCAGGGAGGAA	26	12820085	0.857763	2	26	52
chrX	+	8318502	8318525	G15962.1	ACTTGAATCCCGGGTACCAGGACT	29	8318517	0.857754	2	29	82
chr3R	+	7049622	7049648	G11212.1	GAGATCCAGCTGAACGGCGGCTCCATC	43	7049634	0.857587	2	9	152
chr2L	-	18359850	18359865	G3007.1	TCCGTGCGGCTTGACT	15	18359865	0.857329	2	30	45
chr3R	-	16651925	16651940	G14229.1	CATCAGCATGTGGATG	18	16651930	0.857213	2	18	53
chr3L	+	570637	570659	G7176.1	CAAGTTCTTCTACCGCGACGTGG	51	570650	0.857153	2	21	268
chr2R	+	4983747	4983784	G3640.1	CGTGATGAATGACCCTATCATCATCTTTCGACTGAAAA	81	4983757	0.857046	4	22	548
chr3L	+	3195946	3195987	G7470.4	CCAAGGACCAGGTCAGCAACTCTGCCTTCGTGGAGCGCGTCA	144	3195979	0.856524	6	136	673
chrX	-	1790601	1790615	G17084.1	ATCCACTTATGTTCG	48	1790615	0.856493	3	35	196
chr2R	+	15330425	15330448	G4580.1	GGCTGAGGAGATTCTGGAGCGTGG	42	15330435	0.855933	2	20	170
chr3L	-	4248504	4248528	G9326.1	CACACACTTCAGGGGCATACGTCCA	17	4248514	0.855903	2	33	35
chr2R	+	15111986	15112005	G4533.1	GCTCCATGGATCAGCTGATT	23	15111986	0.855903	3	32	106
chr3R	+	24689430	24689456	G12484.1	ATGTCCGCAACGATCTCTTCCTCAATC	32	24689430	0.85589	2	64	192
chr3R	-	7448535	7448547	G13592.1	TTTGCACAGTCTG	22	7448539	0.855547	2	26	84
chrX	+	11006167	11006188	G16150.1	CCGGCTGGGTGTGAGCTCGTCG	92	11006178	0.855435	2	55	366
chr2R	-	14327432	14327461	G6489.1	ACATGGCCACCCTCCTCAGCAACGGACAGC	44	14327461	0.855281	2	32	88
chr2L	-	11984898	11984913	G2657.1	TTTGGACCGATTACAG	13	11984904	0.85513	2	13	46
chr2R	-	19818877	19818889	G6877.1	GTCTTCCTCAACG	16	19818877	0.85499	2	16	48
chr3L	-	5358100	5358115	G9403.1	ATCGTGGGGCCTGGAG	25	5358110	0.85494	2	19	36
chrX	-	6426036	6426067	G17426.1	TGGAGAAGTACCGCCCCGAGTCGCCGCTGGCC	117	6426049	0.854651	2	32	368
chr3R	-	17487712	17487735	G14304.1	AGCTGGAGATCACCAAGTTCGATG	17	17487725	0.854343	2	17	68
chr2L	-	21215140	21215159	G3188.1	ACCGTAACCAATGAAGTCCT	38	21215159	0.85377	4	37	95
chr2R	-	2513417	2513446	G5125.1	CTACTTCGGAACCGAACCCAACAACACCCG	42	2513417	0.853477	2	29	74
chr2R	+	4341263	4341284	G3551.1	ATCCGCGCTCCTTCCAGGACAG	12	4341271	0.853084	2	24	24
chr3R	+	25617204	25617225	G12642.1	GGGCCACTTGCTCTCGGACACG	53	25617224	0.853077	4	51	135
chr3R	-	11362850	11362865	G13915.1	CAATTAATTTCACAAC	17	11362865	0.852697	2	17	52
chr3L	-	827085	827106	G8898.1	AATGATTTGATTGTAATTTAGT	1122	827095	0.852643	2	17	12075
chr3L	+	3337789	3337810	G7528.1	TCATTCACGCTGGATTTGGGAT	40	3337798	0.852614	2	40	205
chr2R	+	7781104	7781146	G3858.1	AACATTGTCGTGATCGGACACGTCGATTCCGGTAAGTCGACCA	98	7781120	0.85243	3	35	446
chrX	+	5324774	5324800	G15703.1	CCCAAGAGCTGATCGACTGCGATATTG	36	5324796	0.851702	2	19	137
chr3L	-	3901598	3901633	G9273.1	CTGATCTTCGCCGGCAAGCAACTGGAAGACGGACGC	51	3901621	0.851614	2	21	64
chr2R	-	9957495	9957523	G6076.1	GATTACAGGACGAAGGATGGCAGCACAGC	35	9957523	0.851427	2	34	42
chr2R	+	17517353	17517379	G4732.1	ACGACACCAGTTTCAACGTTCTGGACG	14	17517353	0.85135	2	28	56
chr2R	-	3629362	3629394	G5321.2	ATCATCAACAGCGCAGCAACAGAATGGACGTCT	54	3629377	0.851339	2	34	167
chr2R	-	19437911	19437929	G6829.1	GATCTGCCATTGGACGATC	38	19437919	0.851287	2	38	123
chr3L	+	22069814	22069833	G8670.1	CTCTGCACGTCATCATCCCG	36	22069822	0.850392	2	35	133
chr2L	-	21678693	21678724	G3209.1	ATTCCAACCACTCGTCGTTGTCTGTACGCTGC	135	21678715	0.84932	4	41	949
chr2R	-	6727978	6728004	G5649.1	GATGATGACGTTGTGACATTGCCACAG	17	6727978	0.848701	2	34	85
chr3R	-	27044676	27044696	G15115.1	TCTCTCGCATTGCCCCAGTTG	33	27044685	0.848654	2	15	186
chr2L	-	8056139	8056152	G2205.1	CATTGGCGGCACTC	21	8056147	0.848617	2	21	42
chrX	+	11749276	11749294	G16252.1	TTCGGTACGTGCGATAGGG	18	11749285	0.848583	2	19	71
chr2L	-	12703616	12703646	G2718.1	CTCGACTCCAAACCCTTGCAGTTCATCCAGG	29	12703627	0.848198	3	51	131
chr2R	-	5459813	5459836	G5516.1	CTCGGACACTGGTTGGGCATGATG	42	5459824	0.847909	2	33	187
chr3R	+	10717523	10717540	G11436.1	CCAATCGTTCAACACATG	12	10717540	0.847871	2	12	36
chr2R	-	8546320	8546350	G5843.1	ACAGACGAGGATCTCTTTCCCCAGCCGGACC	14	8546350	0.847819	2	14	56
chr2R	-	4832960	4832979	G5422.1	CTGGAGGAGGTGTTGCGCAT	21	4832972	0.84776	2	21	84
chrX	-	13561501	13561527	G18037.1	ACCTATGGATTGCAGATCACCGCGCTG	37	13561513	0.847468	2	37	137
chr3R	-	7712399	7712420	G13639.1	TAGCGCCGGATCATCAACAGCC	26	7712412	0.846818	2	26	52
chr2R	+	10509289	10509311	G4105.1	TTACTTGATGATTGTTCTTTTTC	22	10509289	0.846797	3	28	268
chr3R	+	1659973	1659989	G10868.1	CCCCCTCTCGCTGTCTC	68	1659973	0.846472	2	136	204
chr3L	+	13440955	13440980	G8088.1	TACCCCAGATTACTCCAGTGGACACT	19	13440974	0.846329	2	38	76
chr3R	-	1492844	1492864	G13051.1	CTGGAGAGCATACGGACTCTG	43	1492855	0.846282	2	43	110
chr3R	+	14751022	14751054	G11691.1	ACGAGGAGGAGACTTTCGACATGTCATCGATGT	38	14751029	0.846001	2	38	162
chr2R	+	4110286	4110310	G3538.1	GGATACGCTGCTCTTCTGGATTGAC	27	4110296	0.845965	2	7	89
chr3R	+	14751099	14751129	G11691.2	ATCAACATATTCCACAACTCGCAGCCAACGG	20	14751112	0.845351	3	19	76
chr2R	+	10511042	10511063	G4113.1	CTATCTCAGGATTCCCTCTTCT	426	10511052	0.845309	2	28	2707
chr3L	+	1551890	1551914	G7331.1	TGTCCGATGAATTCATCGCCGACAA	62	1551901	0.845093	2	26	136
chrX	-	11012318	11012334	G17833.1	CTCCTCCCGTTGCTGTG	20	11012329	0.844873	2	40	80
chr2L	-	21177093	21177112	G3187.1	AGAACAATTTTAAAGCCAAG	13	21177093	0.844796	2	13	39
chr3R	-	4643688	4643709	G13235.1	TTCCCATGATGATGCCGTCGAT	19	4643697	0.843854	2	25	108
chr3R	+	24427627	24427659	G12449.1	TTCGATGTGCTCATGCGGCGTTTGTGACTGTAA	18	24427637	0.843584	2	12	172
chrX	-	9447491	9447509	G17701.1	ATCGTCATCTGCACCTTCT	17	9447499	0.843509	2	17	101
chr2R	+	20769488	20769506	G5017.1	TCGATCTGTGAGGGCCTCA	12	20769498	0.843497	2	13	47
chrX	-	17038204	17038235	G18271.1	GTCTCGCTTTTGGACCAGAACAATCACCATCC	84	17038219	0.843495	3	48	476
chr4	+	329638	329652	G15200.1	TCTAATCCCCTCCGG	48	329642	0.843316	2	48	68
chr3R	+	20058636	20058654	G12106.1	ATTCTATCCCCAGCCCGTC	42	20058647	0.842998	2	41	132
chr3R	+	11070509	11070540	G11449.1	TCATCACCGTGCCGGCCTACTTCAACGACTCT	214	11070519	0.842504	4	47	1409
chr2L	-	1725662	1725696	G1736.1	TCGTGGGCGATGATCTGACCGTGACCAACCCCAAG	37	1725670	0.842469	2	12	188
chrX	+	11005317	11005340	G16146.1	ATCGCGTCCATGATGCCCTGAACG	75	11005328	0.84243	3	17	219
chr2L	-	477007	477037	G1647.1	CAGGCCAGCAGTTTCACCTTCGGCGGAACCC	23	477037	0.842285	3	17	77
chrX	+	4003776	4003795	G15634.1	AAAAGCCAGTTGGAGGGATT	50	4003786	0.84224	2	38	138
chr3L	-	21310187	21310217	G10507.1	CCATCATCATCACCACCACCACGAGTCCAAG	44	21310201	0.842232	3	17	125
chr2R	-	3709829	3709852	G5338.1	ATGGGCTTGGACATCCCCCCTCCA	28	3709839	0.841735	2	7	124
chr3L	-	20390095	20390117	G10436.1	CGATGGATGATGACGAGGAAGGA	29	20390104	0.841404	2	29	58
chr2L	-	17479184	17479199	G2974.1	TCCGTCGATGTACATG	27	17479187	0.841249	2	27	88
chr3L	-	23088071	23088092	G10663.1	TAAGGACCAGTTCCACATCAGA	57	23088081	0.84053	2	26	202
chr2R	+	3701099	3701127	G3457.1	GTCGCAGCTCTCGGCCGCTGTTCGCCAAG	50	3701114	0.84046	3	50	248
chr2R	+	12923126	12923150	G4280.1	ATCTCCCTTTGGCCTAACGACGGAT	47	12923142	0.840438	4	47	140
chrX	+	5567440	5567463	G15729.1	CGCTCCGTCTTCCCCCAGAGGAAG	24	5567455	0.84037	2	24	62
chrX	-	15724393	15724416	G18136.1	GTCATGGACTACATTAACCGGCTG	26	15724406	0.84015	2	19	116
chr3R	-	3298848	3298867	G13144.1	TTTCATCCGTTGTAATCTTT	11	3298857	0.839917	2	11	110
chr2R	-	9216924	9216934	G5898.1	TGATAAGGGCT	1013	9216924	0.839914	3	31	2032
chr3R	-	5455585	5455599	G13373.2	ACGTGTACACCCACT	57	5455595	0.839879	2	57	114
chr2L	-	21680577	21680614	G3223.1	ACCTTAAATAGAAGAAGAATAAACTTTCGGATGCTGTT	41	21680590	0.839758	5	38	371
chr3L	-	22293439	22293458	G10595.1	CTGGCCGCCGCTCCTGACGG	12	22293450	0.839473	2	12	24
chr2L	+	184059	184084	G35.1	TCGGGAGCAATTGGAACTGGGACTGG	56	184071	0.83932	2	42	120
chrX	+	13225221	13225239	G16327.1	GACATCAAGTTGAGCGACT	15	13225233	0.83922	2	15	45
chr2L	+	3046773	3046831	G333.1	ATCGCCGCTTCAGTTGTGGAGCGAGAGCTTACGCAATGGAGCGGAGTGATGAGCACATT	2226	3046808	0.839078	10	1891	8182
chr2R	+	15123278	15123317	G4538.1	TTGGCCGTGATGTGATCAACTCAATCTGCGCCGGTCTGAA	52	15123287	0.838145	3	28	208
chr2L	+	12722626	12722646	G1028.1	TCTGGACACCCTGCGCCTTCT	30	12722636	0.837879	2	21	96
chr2R	+	13351442	13351474	G4315.1	AATTGGATGTCGCACGCCCTGCCCACCGCCCAG	40	13351464	0.837662	2	40	72
chr2R	-	6419565	6419584	G5619.1	TGGACTAATGGCACAGGATG	115	6419573	0.83724	3	46	307
chr3R	-	6135296	6135307	G13500.1	TCTTTCCCGTCC	22	6135307	0.837197	2	35	75
chr3L	-	6198940	6198962	G9493.1	CTTTGCTGGCTTGCCGGACAACT	48	6198949	0.837027	3	34	299
chrX	-	15726119	15726141	G18141.1	GATCTGGTCAAGGCCTCCGATCT	18	15726128	0.836861	2	18	72
chr3R	-	617887	617907	G12916.1	CCTCGTCGTCTTCGTCTTCGT	22	617897	0.836523	2	19	174
chr2L	-	21680948	21680979	G3226.1	CCGAGGAGCTGTACCAGACCTTCCAGCGCATC	95	21680964	0.836522	2	34	237
chr2L	-	10000852	10000878	G2470.1	CTGCAAACTTTCTAATAAAGCAGGACC	20	10000852	0.836201	2	20	93
chr2L	+	21311802	21311813	G1500.1	TTCTCATTCTTC	24	21311802	0.836128	4	24	103
chr2L	+	420103	420125	G115.1	TCTACGCCTCCCTCATCCTCGTC	101	420114	0.836083	2	17	562
chr3L	+	21530586	21530613	G8635.1	TTTCTCAAAGATGCATCTGGTTCAGCCG	37	21530608	0.835971	2	37	252
chr2R	-	14725104	14725123	G6544.1	TCTCATCGTATGCGTCATCT	15	14725113	0.835755	2	15	105
chr2R	-	19935154	19935176	G6920.1	CCTTCGATGACGAGGATCCCGAG	25	19935176	0.835716	3	42	58
chr2R	-	7776589	7776618	G5740.2	GCTGAAAAAGTTCCTGGACACCAAGGACAC	74	7776596	0.835625	2	68	119
chr2L	-	8734627	8734652	G2379.1	ATCCTCGGCCAGTTCGCATTATCGGG	17	8734647	0.835575	2	34	85
chrX	+	8138366	8138384	G15937.1	TCTCACATTTGCACCGTCA	20	8138375	0.835565	2	40	80
chr2L	-	11514182	11514205	G2632.1	TGCTCCTCGTTCCCTCCTGCTCGT	43	11514193	0.835397	2	43	308
chr2L	+	19037823	19037842	G1320.1	TGGAACCGTTTGCGAAATCG	18	19037834	0.835347	2	36	54
chr3R	+	25047675	25047691	G12595.1	CCTCCCACGTTTGGCGG	23	25047691	0.835287	2	18	54
chr2L	+	16605138	16605159	G1243.1	TTTAGGCCCAAAAATCTCACCG	17	16605147	0.835276	2	34	51
chr3L	-	9706690	9706722	G9776.1	ATCGCGACTGGCGACGTGCTCTCGGTGACCCGG	35	9706700	0.835054	2	35	139
chr2R	-	9863144	9863175	G6053.1	GCGACCACAAACAACTGGGACCAGTGCTCCAA	28	9863166	0.834727	2	28	56
chr3L	-	1664542	1664557	G9018.1	TTGGAGGACATTCTCG	32	1664549	0.834704	2	32	128
chr2R	+	8758570	8758594	G3973.1	ACTTACCCATTCCGGTTCCAAATCG	73	8758579	0.834286	3	16	423
chr3R	-	24859566	24859585	G14965.1	CGGACTGATCACTCTCATCG	14	24859576	0.834193	2	28	42
chr2R	+	6976828	6976842	G3792.1	CTTTCGCCGGCAGAG	25	6976828	0.83398	2	19	30
chr2L	+	8367512	8367530	G713.1	ACCTCTGCCTGCGGCCTCT	22	8367512	0.833794	2	21	89
chr3R	+	65008	65028	G10706.1	GACATCATTGGACAAAAACCA	110	65021	0.833726	2	110	220
chr2R	+	13589698	13589732	G4392.1	CCGCCCCAGTCGGAGAAATGATGTCGATTGGAATA	385	13589721	0.833645	3	16	2381
chr3L	+	19789091	19789112	G8450.1	ATTTACTTCAGCTGGGCACTCG	16	19789104	0.833322	4	20	65
chr2L	+	3061938	3061959	G358.1	TCTGGACACTCAACTGGCCAAG	32	3061947	0.833237	2	20	108
chr2R	+	19563094	19563105	G4866.1	ATTTGTGTCGGA	14	19563094	0.833029	2	28	42
chr2L	-	22428579	22428623	G3252.1	GCTTCTTGGATGTTGGACTCGCTCGTACTACAACTGGTGCCCGTG	77	22428591	0.832817	6	51	734
chr2R	-	19736241	19736262	G6850.1	CAACAGCAGCTCCGGACCATCG	14	19736257	0.8328	2	14	14
chr3R	-	7642165	7642187	G13632.1	GGGCAACTTTGGAAACAACCAAG	38	7642165	0.832641	2	38	76
chr2R	-	5578079	5578107	G5546.1	AAAAACTTTGGAATGCTGGGCCTGGGAAC	34	5578090	0.832367	3	34	161
chr2R	-	9847443	9847466	G6048.1	TGACCCAGAGTGACGATGGCCTGA	46	9847452	0.832242	2	21	83
chr3R	-	3300324	3300354	G13145.1	GCTTCGGATTTTCGTAACAAATTTGCTGTTC	74	3300336	0.832047	2	16	430
chr2L	-	1104659	1104678	G1687.1	CACTACGCTGCCTTGGGCAG	19	1104669	0.831969	2	38	38
chr3R	-	19606339	19606358	G14551.1	ACAACAGGATTCGGAGGCTT	33	19606348	0.83195	2	33	99
chr3R	+	22056452	22056470	G12327.1	CCCTGCTGCTCGTCTCGTT	22	22056461	0.831921	2	22	127
chr3R	-	27427881	27427915	G15151.1	CTACTCCTCTGCTGCCGCCGAATACGCCGCCGAAG	31	27427891	0.831884	2	9	119
chr3R	-	5226563	5226585	G13318.1	TGGTCGTCTGGTTTACCAGTATG	57	5226565	0.831374	3	57	376
chr2R	-	1595437	1595449	G5068.1	AACTTGGACTAAC	38	1595449	0.831371	2	36	76
chrX	+	5798042	5798069	G15755.8	CTGCACACCATCATCATTATCATCATCG	371	5798056	0.831301	6	628	1155
chr2R	-	10051324	10051358	G6088.1	TGCACGACGTGACCAAGGACACCAACCTGGAGCTG	22	10051344	0.831208	2	19	29
chr2R	+	18688090	18688110	G4820.1	ATCGACACCATCATCAACCAG	21	18688099	0.831125	2	21	42
chrX	-	11697453	11697489	G17919.1	GGACTTCTTCGGCGGCAAGGAACCATCCCGAGGCATC	70	11697469	0.83082	3	29	309
chr2R	+	14032137	14032156	G4428.1	GGCTGCTGCTGGCGCTCGCG	54	14032147	0.830812	2	39	169
chr3L	+	1488964	1488989	G7314.1	GCGGGCCCAGAGAGATACTTCCGGAT	14	1488972	0.830581	2	6	46
chr2L	-	1153183	1153220	G1705.1	CCATCCAGGACTTCCGCGAGAAGCACCGCTCCTCGCCC	78	1153197	0.830521	3	41	148
chr3R	-	24147795	24147822	G14915.1	CCAGGCAGACTTCGAAAAACTGGCTGGT	43	24147809	0.830247	2	43	86
chr3L	+	11702315	11702333	G8021.1	CCGCCGCAACAATCTACTG	28	11702323	0.830168	3	28	56
chr3R	+	17122760	17122784	G11854.1	CTGTGTCGAATGGCGATGGCCCTGA	142	17122769	0.829859	3	42	252
chr3L	-	7233564	7233598	G9582.1	GATCAACTGGCTCTCCGATCGCCCACCGGCAAGAA	150	7233571	0.829849	2	27	635
chr2R	-	2515155	2515179	G5131.1	GGGCTTCATTCACTTGGGAGCCGGT	21	2515163	0.829735	2	14	54
chr3R	-	15003158	15003170	G14174.1	CCACCGTGTTCTC	12	15003170	0.829715	2	24	24
chr3L	-	3893304	3893321	G9269.1	GCTCGTCCTGGCACGTTT	34	3893312	0.829393	2	31	140
chr3R	+	7048050	7048075	G11200.1	ATGACCCACATTGTGCGCGAGGCCGA	45	7048066	0.829351	2	8	164
chr2L	+	12739157	12739174	G1066.1	CTGTGGATCTGGAAACTG	18	12739167	0.829168	2	18	72
chr3R	-	27571202	27571221	G15160.1	TGGTGCCCATGGTGTGGGAG	105	27571212	0.82883	2	22	309
chr2L	+	6925318	6925336	G604.1	TATGGATCCGGGTACGACT	40	6925329	0.828823	2	40	160
chr2L	-	8056776	8056791	G2207.1	GCCAATGTGCTGGCTG	13	8056780	0.82867	2	10	33
chr2R	-	10245607	10245650	G6122.2	CGCGACCAGCCAACTGACCCGGCTGACCAGACTTGCACCGTGCG	1267	10245641	0.82863	5	1127	3310
chr2L	-	2882037	2882057	G1809.1	CTGGTTTACCGTGAACTTCCT	36	2882046	0.828496	2	36	195
chr3L	-	9504315	9504345	G9757.1	AAGACCTACGTGACTCCCCGTCGCCCCTATG	34	9504319	0.828378	3	18	130
chr3L	+	3226958	3226981	G7480.1	TAGCAACTAATCTGTTTGGCGCCA	22	3226969	0.828252	2	22	126
chr2R	-	13434171	13434192	G6381.1	CACTCAGTGCTACCGCGACATG	27	13434180	0.827987	2	27	72
chrX	+	1365542	1365563	G15399.1	GCTCTCGCTTACCATCATCCGA	22	1365552	0.827836	2	22	78
chr3L	-	9369794	9369820	G9718.1	CTCACCGTCAGTATTCCCAAGCCGCAG	33	9369814	0.827799	2	20	82
chr3R	-	27426862	27426877	G15143.1	ACTTGAAACCCATTCC	34	27426872	0.827674	2	34	80
chrX	-	17040996	17041017	G18285.1	TCTTCCCCATTCCGCCGGACGT	49	17041007	0.827278	2	33	237
chr2L	-	18442747	18442767	G3009.1	TGCGTTCCTTCCCCAAGGACA	51	18442755	0.827069	2	31	144
chrX	-	10656247	10656270	G17798.1	CCACTCCTGACAATCACCAACATC	15	10656256	0.826791	2	15	45
chr2L	+	9615703	9615723	G826.1	GGCCGTCCCCCTGATCCACCT	25	9615718	0.826734	2	24	64
chr3L	+	10626748	10626769	G7964.1	TCTCAAGGGCATGGACACGGAC	20	10626760	0.82658	2	20	40
chr2L	-	213063	213084	G1588.1	TCGTTGATACCCACATCCTCGG	32	213074	0.826303	2	32	84
chr3L	-	1504197	1504212	G8985.1	TCTCGTCGTGGGCATC	37	1504202	0.826229	2	17	72
chr3R	-	12167527	12167560	G13977.1	ACGCACCAAGGATATCCAGGACCTGTTCCACAAG	42	12167541	0.826186	3	32	80
chr3L	-	3893186	3893205	G9267.3	ATTGCCGCCTTCGACGCCTC	26	3893200	0.826115	3	25	57
chr2L	-	12710519	12710549	G2721.1	ATTGAGATCTGGACCACAGGGCTTGAGAACT	26	12710531	0.826081	2	26	88
chr2L	+	186811	186822	G44.1	GGTTTACTGGAT	27	186811	0.825682	2	16	74
chr3L	+	3195563	3195594	G7467.2	CATGGACAACTGCGAGGACCTCATTCCAGAGT	166	3195574	0.825309	2	61	536
chrX	-	9565346	9565375	G17724.1	ACGCAACAACTCGCCCTGATTATGCAAAAG	18	9565375	0.825283	2	18	54
chr3R	-	7418303	7418323	G13589.1	AAGACCGTCGACTCCCACTCT	17	7418312	0.825265	2	17	47
chr2R	+	11992592	11992613	G4193.1	CCGCTGAGCTATCCCGACACTG	93	11992604	0.825227	2	93	260
chr3R	+	14752212	14752231	G11698.1	CAGGAGCAGGACTGAGATTC	25	14752212	0.825089	2	16	58
chrX	+	20906596	20906619	G16888.1	GGATTTCCCATAATCTCTGAGCGT	34	20906609	0.82502	2	21	215
chr3R	-	3346277	3346306	G13153.1	AAGACCGCCTGGAGTAACTCCATCCCCATG	44	3346283	0.824993	2	61	141
chr2L	+	453326	453347	G129.1	CCGGCCGGGACTTCTACAAAAT	33	453333	0.824958	2	33	99
chr3R	-	19831472	19831493	G14607.1	CACCATCATCCCGGCGTGGTCG	68	19831483	0.824757	2	68	204
chr3R	-	16872345	16872365	G14234.1	AACTTCGATCTGTTCAATCAA	20	16872365	0.82472	2	40	100
chr2R	+	19946065	19946087	G4931.1	TCCCATGCAATGTTCGGCATTGC	60	19946076	0.824474	4	53	300
chr2R	-	9957952	9957968	G6078.1	CTTCAACTATGGCCTGT	41	9957961	0.824395	2	34	212
chr3L	+	20307849	20307881	G8537.1	TGCCGGAACCTGCTACGTAGACGCTTCCAACTG	42	20307874	0.824323	2	42	252
chr3L	-	2585635	2585654	G9145.1	CTCCATCGGTCAACTGTTCA	68	2585645	0.824002	3	68	216
chr3L	+	9861942	9861955	G7940.1	CTCCCGTCATCGGG	30	9861945	0.823343	2	51	39
chr3L	-	6208707	6208747	G9521.1	TCCACGGATTATGGCAAGACCTGGACGCCTTGGCAGCACTT	48	6208715	0.823328	3	37	228
chr3L	+	13035312	13035339	G8076.1	CACAAGCTCCGTGAGTCGCTGCCCCTGC	35	13035323	0.823305	2	15	160
chr3R	-	27043162	27043189	G15112.1	CCGCCGCCTGGTTGGCATTGAAACCTTT	170	27043175	0.823254	6	118	1129
chr2L	-	8222063	8222093	G2271.1	ACTACATGGAGATGAGCCGGGATTCTGATCC	26	8222075	0.823228	3	52	104
chr2R	-	14727472	14727503	G6552.1	CCTCGCTCAATTGCTTCTCCTTTGGCTCACTC	24	14727494	0.822958	2	48	240
chrX	-	9094170	9094205	G17646.1	TCCGCCCCAACTTTTGAGCAAGGACTCCCCAGATAT	22	9094198	0.822345	2	22	83
chr3R	-	24148073	24148127	G14917.1	GAGGAGCTAATGGACCCCCTACCCCCTGGAACCGGACGCATCAACAACTTCACCG	108	24148098	0.82202	4	74	358
chr2L	+	20312279	20312303	G1406.1	TCCGGCCCGGATCAGCTGACGCCTA	29	20312288	0.821983	2	20	84
chr2L	-	8356982	8357008	G2293.1	ATTGTTGGACTCTTAATCTTTCTGTGT	20	8357008	0.821962	2	40	240
chr2RHet	-	3154658	3154674	G7044.1	CCCCTCAATTAACACTG	21	3154664	0.821618	2	21	63
chrX	-	11039755	11039768	G17854.1	ATGGATAAGGATTG	11	11039763	0.821512	2	11	30
chr2L	+	539584	539602	G154.1	CTCCCCGATCGCCACGCCA	17	539597	0.821426	2	17	17
chr3R	-	4982860	4982880	G13295.1	GGCTGGGACCAATCCGCTCCA	26	4982870	0.821355	2	23	55
chr2R	-	5011284	5011315	G5442.1	GCTCCGCAAGTACGGCCTGGACCAGTTCACCC	25	5011306	0.820723	2	25	63
chr2R	+	8769258	8769287	G3974.1	GGACCCCGGCAAATCAGGCCATTTTCCGAC	40	8769267	0.820433	2	40	72
chr2L	-	8711551	8711566	G2366.1	TCCAATAGTAGCAGTG	20	8711561	0.820406	2	20	48
chr2R	+	13553948	13553966	G4364.1	TCGCTGCCTGGCCGAGCTG	14	13553959	0.820252	2	10	34
chrX	-	7175505	7175521	G17480.1	TGCGCGCCGTCGAGGAT	14	7175512	0.820031	2	6	26
chr3L	-	18891081	18891110	G10305.1	TCGGCAACTGGTCTCCCCCCACCCCTCACC	20	18891099	0.819959	2	15	83
chr3R	+	22693481	22693500	G12362.1	ATATTGGAATACCTGACCGC	19	22693490	0.81967	2	16	76
chr2L	-	21627352	21627383	G3195.1	CCGGTTCTCTCTCTCTCTACTAACAAACAACC	23	21627352	0.819561	2	17	182
chr3R	+	12469944	12469963	G11585.1	AACTACGCATTCCCCATGGT	24	12469952	0.819282	2	24	95
chr3R	+	8829026	8829037	G11334.1	TCTACTGCGTCT	20	8829027	0.819062	2	20	77
chr3R	-	27427228	27427244	G15146.1	ATCAGCTGCACGCCCTC	40	27427236	0.819001	2	22	98
chr2R	-	19981072	19981098	G6927.1	TGATGTCGAGTGGATCAAGGTGGTCGA	30	19981092	0.818965	2	30	144
chr3L	+	851953	851971	G7242.1	ACCTACTTCTACACGCCAT	20	851964	0.81894	2	40	60
chr3L	-	4131137	4131146	G9290.1	CTCCTCATCG	18	4131146	0.818847	2	18	36
chr2R	-	15555087	15555111	G6609.1	ACGGACGAGATCCTGGCCCTGGTGC	39	15555111	0.818334	2	39	117
chr3R	+	7049409	7049429	G11210.1	CGCAGAGCAATCTGCCCCTCG	175	7049422	0.818039	2	108	349
chr3L	+	3090872	3090907	G7439.1	CTAATGAGTCTAAAATAATTTTTAGTAGTGCCCTGT	399	3090884	0.817995	8	186	2720
chr2R	+	19948251	19948269	G4935.2	AAAGATCGGTCCCCTCGGT	14	19948260	0.817946	2	14	40
chr3R	-	10969095	10969119	G13842.1	ATCCTCAATCCGTCGTTGCCATCTG	44	10969107	0.817867	3	15	319
chr3L	-	3373670	3373688	G9232.1	CACTGCCACATCTTCCCTG	31	3373680	0.817406	2	29	126
chrX	-	17181545	17181559	G18301.1	AATTGGATGAACTCA	13	17181559	0.817316	2	13	25
chr3R	-	5332136	5332152	G13324.1	TGCTTCTCGAAAGTCGG	15	5332145	0.817264	2	6	66
chr3R	-	24149948	24149984	G14925.1	CCCAAGCACAAGTGGCGTCCGCTGCCCATCGATCTGG	44	24149976	0.817259	4	52	141
chrX	+	16328571	16328598	G16588.1	ATGGCACCACTGTGGGAGTGGCGTCGGG	58	16328589	0.817196	2	42	228
chr2R	-	17507958	17507973	G6698.1	TTCCCGTCATCCACTG	33	17507964	0.817019	2	33	132
chr2L	-	11152460	11152486	G2621.1	CCGTCGTCCCCGCCGGTCAGAGCATGA	22	11152471	0.817015	2	6	79
chr2L	+	9241234	9241254	G795.1	GCCGGCGGTCTGGGAGGACTG	40	9241246	0.81699	2	40	80
chrX	+	5326039	5326053	G15712.1	CATCATGGTCCATTT	14	5326044	0.816954	2	14	70
chr2R	-	12902461	12902481	G6338.1	ATCTGCATCTGGAAACCACCG	44	12902461	0.816911	2	44	132
chr2R	+	10510549	10510572	G4111.1	TTAAATGATGAATACCTTTATCTA	818	10510549	0.816118	2	11	8169
chr2R	-	8547633	8547645	G5844.1	ACTTGGACTGGAC	37	8547645	0.81589	2	37	74
chr3R	-	10493177	10493206	G13797.1	AAAATTCGATGGCTTCACTCTGCGACCGCT	35	10493197	0.815548	2	35	173
chr3L	+	3228644	3228669	G7488.1	ACCCTGGATTGGTGGCTGGTCCCTGG	11	3228660	0.815519	2	10	67
chr3R	-	5598625	5598642	G13433.1	CTGCACCAACTCCTTTTC	50	5598635	0.815497	4	50	243
chr2L	-	7482936	7482948	G2158.1	CACTTGATCCATT	17	7482939	0.815435	2	34	51
chr3R	-	1423020	1423055	G13029.1	CCTCAGACATTAAGGACTTCTCGCAGCGCACCAACA	12	1423027	0.815337	2	2	70
chr2L	-	8210027	8210062	G2258.1	CAGGACACCATTCCCGTTTCAGGATCTACCGGATTC	38	8210062	0.81513	4	44	258
chr3L	-	2564478	2564506	G9136.1	AATCCGCTGGATCCCTTGGACAGCAGCGA	35	2564506	0.815096	3	35	94
chr3R	-	14079431	14079447	G14107.1	GCAGTCGTATTTGGACT	30	14079437	0.814504	2	60	120
chr2R	-	3373271	3373298	G5258.1	TTTATCAATAACTTCCTGGGCGGCCTGG	20	3373279	0.814443	2	2	168
chrX	+	5797779	5797798	G15755.3	TGTCCACCTTCCAGCAGATG	83	5797790	0.81428	3	32	161
chr2R	+	12839770	12839794	G4266.1	CTAACTTCGGACCCCAAGCTGCCCT	30	12839781	0.81398	2	30	98
chr3L	-	4138303	4138326	G9299.1	ATTCCAATGCCTCTACTCGCCGGC	50	4138317	0.813949	3	31	123
chrX	+	3269060	3269081	G15587.1	CCGTATTCCATAATGGACGACC	50	3269070	0.813631	2	15	102
chr3L	-	4225147	4225165	G9308.1	TGGACCTCATGGGCTCCAA	40	4225156	0.813594	2	40	120
chrX	+	15611978	15611992	G16472.1	TCTGCTGTCAGCGGC	33	15611980	0.813572	2	15	117
chr3R	+	2914370	2914408	G10926.1	TGTTTACGCTTCCAATCGCAACAAAAAATTCACTGCAAC	28	2914393	0.813523	3	5	230
chr3R	+	7036374	7036405	G11197.1	AGGACTACATGAAGAAGGTGCTGGCCAAGCTG	69	7036385	0.813165	3	42	273
chr3L	+	20398423	20398438	G8556.1	TTCCACATTTCTTCCG	17	20398436	0.813009	2	17	102
chr2L	-	18139574	18139586	G2989.1	AATTGCTACCAGA	48	18139586	0.812892	2	48	96
chr3L	-	1558435	1558458	G9002.1	GCATCACGGATGCTTTTTTTCCCT	13	1558450	0.812555	2	25	105
chr4	-	892776	892800	G15276.1	ACTTATTTTCCCATCCCGGCACCGG	19	892800	0.81247	2	19	100
chr2L	+	5204477	5204500	G495.1	GGCTGCGTCTCCAATCCCTGCGTC	36	5204491	0.812319	3	31	165
chr2L	+	13166300	13166317	G1083.1	GAGGATGAAGATGACGAG	13	13166317	0.812277	2	13	13
chr3R	-	10235818	10235832	G13775.1	ATTGAGCGGCGGCGA	22	10235832	0.812214	2	23	21
chr2L	-	9903801	9903817	G2454.1	CCTCCATTCGGCGCACT	18	9903814	0.811786	2	18	54
chrX	+	2041802	2041822	G15500.1	TGACGCTAATTGGCGAGGCGG	24	2041813	0.811644	2	25	71
chrX	-	15646534	15646550	G18124.1	TTCTAATTGCAACTTAA	21	15646542	0.811287	2	21	126
chr3R	-	7641785	7641803	G13630.1	TTTCGGAAACTCTGGATTC	11	7641795	0.811273	2	8	69
chr2R	-	10247302	10247329	G6126.1	ACCAGATCTACATGGAATTCTTCCAAAA	85	10247320	0.811247	5	85	326
chrX	+	21864961	21864985	G16928.1	TCTATCTCTGCTCTCAACTTCACCC	30	21864985	0.811124	3	30	230
chr2L	-	7793849	7793871	G2170.1	AATCTGCTACGTCCGGCAAACAC	36	7793857	0.810823	3	36	106
chr2L	-	10848645	10848671	G2583.1	GACTACGGCCTGACCCTCACCGAGAAG	100	10848661	0.81065	2	22	276
chr3R	-	1619688	1619704	G13062.1	TCACTCACTTCGCCTCT	13	1619700	0.810585	2	13	65
chr2R	-	9847285	9847310	G6047.1	CGACACGCCGCATGTTCTTCTGGATG	15	9847303	0.810558	2	15	81
chr2R	-	7193680	7193697	G5673.1	ACCTTCCATTCGCACTTG	16	7193688	0.810192	2	15	81
chr2R	-	9768187	9768214	G5993.1	ATCAGGTCCTCTCCTGGCTGGCCAGCAC	42	9768214	0.810173	3	69	183
chrX	-	10692483	10692510	G17815.1	ACCATTAAACGGATCATGCAGGACACCG	23	10692510	0.810119	2	23	49
chr3L	-	3893224	3893250	G9268.1	CTCCGCCCCTGGACTTCTCCGGGGATA	109	3893242	0.810113	2	84	382
chr3R	+	25618617	25618661	G12659.1	CCTGATGGACGGCGGCACTGGGCTAACGCCCGTCTCCGGACCCCT	55	25618654	0.810082	4	55	109
chr3L	-	22301084	22301103	G10624.1	GTCGCGCGCTGCTCCTCGCC	29	22301095	0.810047	2	29	87
chr2L	-	19568732	19568746	G3117.1	AACCTTCGATGCCTG	16	19568736	0.809565	2	16	42
chr2L	-	18140842	18140862	G2998.1	CATCATTCGGATCACATCGCC	28	18140851	0.809076	3	27	113
chr2L	+	3479370	3479390	G401.1	GAACAGTTCCAACTGGATCTG	18	3479382	0.809003	2	32	58
chr2L	-	11664132	11664146	G2636.1	CGTGTGTGCGCGGTC	13	11664139	0.808979	2	26	26
chrX	-	7998161	7998178	G17571.1	CTCCTCCAATGGATCATC	17	7998169	0.808843	2	17	68
chrX	+	15789969	15789988	G16527.1	CGTTGGCCTCTTCACACCCG	15	15789978	0.808767	2	30	45
chr2L	-	10375036	10375069	G2530.1	CATCCACTATGAGAACTCCGCACCATTCGTCACC	27	10375060	0.80869	2	27	93
chrX	-	5906456	5906481	G17384.1	CAGTGGGTATCTGTCCGCCCGAAAGA	39	5906463	0.808584	2	39	156
chr2R	-	20288462	20288477	G6945.1	GGCCCTGGATAGCATT	17	20288468	0.808495	2	14	43
chr2R	-	14726222	14726247	G6549.1	AATGTTCCCTTTTTCTACGCCTGCTC	25	14726230	0.807863	2	25	218
chr3R	+	19623866	19623888	G12053.1	ATTCGGAGGTGGATCTCAAGGAG	23	19623874	0.807703	2	23	92
chr2R	-	17997817	17997835	G6724.1	CCTTGTGTTCCCCACCCAG	17	17997817	0.807467	2	17	68
chr3R	-	12089715	12089730	G13960.1	TTTTTCCCATACACTG	11	12089720	0.807389	2	11	66
chr2R	+	10509608	10509638	G4108.1	AGTTCAATCTGAACAAAGTGCTGTTGATTTA	604	10509628	0.806908	2	3	6536
chr3R	-	20013535	20013567	G14645.1	TGATGAGGATTGGGTGCCCGGGGCGGACGACGA	59	20013557	0.806587	3	59	220
chr3L	+	3836101	3836127	G7584.1	AACCAGGGCAACTCCTCATCCGGCGGC	28	3836101	0.80578	2	28	56
chr3R	-	5609632	5609650	G13440.1	ATCCTGCAACTGCGGATCT	303	5609640	0.805591	5	278	1194
chr3R	-	27042378	27042397	G15107.1	TTGGATTCAATCGGATTGGA	77	27042387	0.805312	2	29	510
chrX	-	6635974	6636002	G17440.1	GTGCCTGCGTCGCCGCACGTACCGTGCCC	24	6635985	0.804971	2	6	110
chrX	+	19579110	19579132	G16818.1	GTCGCAACCCCTTTGCCGGCCTG	18	19579119	0.80492	3	18	72
chrX	-	1376125	1376159	G17045.1	AGCGTCGAGTGGCCCGTAGTCGTCGATCTGTTCTT	48	1376149	0.804896	2	47	274
chrX	-	1376597	1376631	G17048.1	GGGTATGAAATTCAATGATTTCAACTTCACTGCTG	365	1376622	0.804607	7	37	3709
chr2R	-	20397946	20397958	G6950.1	CATTCAAGGATAC	23	20397958	0.804551	2	23	46
chr3L	-	9370055	9370077	G9720.1	CCAACCGCAACGACATTCACTGG	30	9370077	0.804274	2	30	60
chr2R	+	14305957	14305972	G4469.1	TACCATCATCGGACCG	27	14305962	0.80381	2	27	54
chr2R	+	5985594	5985626	G3714.1	CACATTGCCGCGGGCTGCACGGTGCCGCCGAAC	29	5985594	0.80362	2	29	51
chr3L	+	9375411	9375446	G7881.1	ATGACCATGGCTTCATCACTCGTCACTTTGTCCGCC	75	9375416	0.803517	3	21	525
chrX	-	11698959	11698997	G17931.1	GAGAAGAAGGAAAAGGACAAGGAGCTGGGCACAGTGATC	91	11698978	0.803324	2	72	105
chr3R	+	1092540	1092572	G10788.1	TGGTGGACGACTTCCTGGGGATGGAGACGGGCC	51	1092548	0.803011	2	41	129
chr3R	-	27425011	27425031	G15135.1	CACTTCACCCATAATTCCAAT	43	27425021	0.802659	5	44	156
chr2R	-	9768095	9768113	G5992.1	AAGCCCATATGCAAGGATT	12	9768103	0.802638	3	12	36
chr2R	+	14306195	14306214	G4470.1	TCGAAGCTCATTGGTCGTCA	29	14306204	0.801866	2	23	151
chr3L	+	8091664	8091684	G7743.1	TGGATCCATTAGCACCACCTC	55	8091676	0.801848	2	46	174
chr3L	+	18107963	18107974	G8392.1	ATTCTGGAGGAT	17	18107963	0.801492	2	17	43
chrX	-	17037728	17037748	G18268.1	GTCCAACCGTTAAGGAGACAT	25	17037736	0.80148	2	25	70
chr3R	+	7049158	7049175	G11207.1	AGTGGACCGATGATCTCG	13	7049166	0.801411	2	12	33
chr3R	-	19829241	19829256	G14605.1	ATCGCTGCGTCCCTTT	14	19829247	0.801344	2	28	56
chr2R	+	8202987	8203026	G3907.1	TCTCCGGATTGGATTGTGGGCGTTACTGGACTGGAACTAT	46	8203004	0.801158	3	67	306
chr2R	+	4111151	4111170	G3540.1	TCTCGCGCCCTCTGCATTCT	37	4111159	0.800708	2	22	223
chr3R	-	12014931	12014951	G13952.1	CGAAATGGATTCCCCGGATTG	124	12014939	0.800669	2	124	353
chr3L	-	5800295	5800308	G9446.1	AAAATCAAGCTGGG	52	5800308	0.800641	2	30	68
chr2R	-	6419731	6419759	G5620.1	CGAGGAGGACATGACAATGGAGGAGCTGG	159	6419740	0.800561	2	39	303
chr3R	-	12165371	12165391	G13969.4	TCGTTGACGGTGAGGAACACT	72	12165380	0.800402	3	27	171
chr2R	-	9305083	9305111	G5903.1	CACCACATCACCCATCACGGCCACTCTGC	33	9305111	0.80034	2	33	99
chr2R	+	16494246	16494268	G4623.1	CTGCATCCCCCCATTCATCCTCG	21	16494256	0.800266	2	8	91
chr2L	+	9235218	9235244	G784.1	AACGAAACCGGACAAGGCGGCTATACT	13	9235227	0.800244	2	13	26
chr2R	+	17537738	17537762	G4736.1	ATTTCTTGGGGGATTGGGGCATGGG	19	17537753	0.800163	2	38	114
chr2L	-	5016148	5016161	G1969.1	GATCAGGCATTAAG	28	5016151	0.80003	2	28	56
chr2L	-	8712190	8712218	G2369.1	CTGGGTCTGCAGCGCACTAAGGATATCCT	11	8712208	0.800014	2	22	55
chr3L	-	4224936	4224967	G9303.1	TCGGAAAGGATACCGCCGATACCTTCGTGTAT	50	4224956	0.799749	3	34	105
chr2R	-	7762464	7762475	G5720.1	CTATATGCGTCT	15	7762475	0.799736	2	15	60
chr3R	+	20073918	20073940	G12140.1	TTCTCGGCTTCTTCTCCGCAATC	11	20073929	0.799533	2	11	86
chr3L	-	22291210	22291229	G10590.1	ATTCACGCATTCTCCCTGCA	17	22291221	0.799101	3	17	57
chr3R	-	22081085	22081102	G14805.1	GGATCTGGATCCCTGTTC	44	22081093	0.798735	2	41	149
chr2R	+	1649523	1649549	G3305.1	CATTGGATCTTTTTGCTGCCGACGGTC	30	1649542	0.798574	2	30	255
chr2L	-	9896569	9896589	G2448.1	CTCCCCGTGGTACTGGCATTG	63	9896579	0.798501	2	15	337
chr2L	-	7431254	7431273	G2147.1	ATCATGGACTTCGAGGGACT	13	7431263	0.797935	2	13	52
chr2L	-	8713295	8713317	G2374.1	AACGGACACAGGAACTCTTCCAC	11	8713317	0.797648	2	11	22
chr3R	+	23776169	23776189	G12431.1	ATCTGCCCCTGAACGTTTCCC	22	23776178	0.797334	4	22	98
chr2L	-	18986867	18986889	G3069.1	TCATCCGCCTCCAACAAGGACAG	17	18986867	0.797067	2	17	34
chr2R	-	20848415	20848449	G7002.1	TGTACCAGTGCCTGGAACAAATGACAGAGGCGGCC	32	20848424	0.796702	2	32	74
chr3L	+	3195544	3195562	G7467.1	ACGTGCGTCGTGTCTTCAT	106	3195552	0.796521	3	44	380
chr2R	+	13589944	13589973	G4393.1	AGTCGGAGAAATTATGTCGATTGGTTAAAC	2816	13589952	0.796326	5	41	25025
chrX	+	4207824	4207851	G15653.1	ATACTGATGAGCTCACATCCATTCTTTC	31	4207832	0.796318	2	62	248
chr3L	-	2560193	2560221	G9126.1	TGGACTGGGAACTCCTGGGACAAGGACCA	70	2560193	0.796283	3	56	192
chr2R	-	20883713	20883739	G7024.1	GCCCACTCTATGCACCCCAAGTTTATG	38	20883722	0.795881	3	37	113
chr2L	-	5323164	5323180	G2009.1	ACATCAACTGAGACCCG	34	5323180	0.795867	2	34	34
chr2R	-	19863455	19863481	G6894.1	ATTTCACCCATTCTCAATGCCGTCCTG	28	19863463	0.795653	2	28	224
chr3R	+	5271135	5271161	G11064.1	ATCCTGGTGCCCAACTCGACCGCCGGC	46	5271152	0.795591	2	44	140
chr2R	+	4106800	4106822	G3532.1	CCGGTCGCTGCATTCCCCAAAAG	37	4106822	0.795485	2	24	124
chr3R	+	20619212	20619237	G12194.1	CAATCGGGAAATTCGGACTGGACACT	26	20619224	0.795482	3	26	65
chr3R	-	6704320	6704348	G13543.1	CTTCACCCGTTGGCTGCAGATGGTCAACT	39	6704340	0.795476	2	67	223
chr2L	+	9967799	9967819	G859.1	CCCTGTGGTTCGCTGCCCCAC	30	9967809	0.79511	2	17	133
chr2R	-	13413017	13413037	G6370.1	TGACGAGGAGGATGTTGATGA	34	13413029	0.794796	2	9	161
chrX	-	1375913	1375938	G17044.1	TAGCGACGGCCAGTTCTAAGGAATCG	68	1375930	0.794563	2	17	255
chr2L	-	9575585	9575604	G2414.1	TCCCCTAGGTCCTGGACTCC	30	9575594	0.794533	2	30	112
chr3L	-	828750	828784	G8908.1	TCCCAGGATTTCGCAAGGCGGCTGCATAGATATCT	29	828758	0.794393	3	29	124
chr2L	-	19569261	19569276	G3120.1	ATGGTGCTTGGAGACT	32	19569273	0.794385	2	32	114
chr3L	+	19789205	19789229	G8451.1	CTTCGCTCTCGCCCATGCACTCGGA	104	19789218	0.794096	3	39	466
chr2R	-	11811501	11811514	G6253.1	CGCATTCAACTGCT	23	11811513	0.794001	2	23	69
chr2L	+	13209685	13209704	G1107.1	TCTTCCATGTGGGTCACCTG	67	13209698	0.793773	2	46	352
chr3R	+	16125484	16125503	G11753.1	CTTTGGTCCGGACTTTAACA	13	16125503	0.793738	2	13	78
chr3R	+	14073811	14073828	G11640.1	CACTCATCATGCAGCTGC	41	14073820	0.793692	2	21	63
chr3R	-	12846410	12846427	G14020.1	CTGCGCCGGTGATCCATT	18	12846420	0.793299	2	36	54
chr2R	+	4564054	4564070	G3581.1	CGGTTTACTTGGTGCTG	12	4564064	0.792944	3	13	71
chr2L	-	20416440	20416457	G3136.1	TGCTCTTTCTCAAGGATC	16	20416446	0.792559	2	16	92
chr3R	+	5595031	5595050	G11122.1	ATTCTACGAACGCATTGGCT	13	5595042	0.792219	2	13	65
chr3R	-	13223420	13223437	G14058.1	AGGAGAACCGCATTGAGG	49	13223430	0.792123	2	48	48
chr2L	-	21681444	21681460	G3230.1	TCTGACCGATTCCCTTG	26	21681452	0.792028	2	23	129
chr3L	+	3194968	3195017	G7463.1	CTTTCACAGTCCGTGCCGACAACTCTGAGCCCCTGGGCCGTGGCACCAAG	104	3195017	0.791586	8	91	366
chr3L	+	9406377	9406398	G7889.1	TATGGACCCATTATCTCATCTC	42	9406385	0.791481	3	42	244
chr3L	-	16400342	16400373	G10104.1	CATCATCATCAAGGAACTGTCGTCCAAATACG	46	16400363	0.791324	2	23	188
chr3R	-	22301250	22301263	G14812.1	CCTTGGTTCCCCAG	29	22301250	0.791257	2	29	87
chrX	+	6447686	6447727	G15809.1	CACCGACACCCTCTTACGCCCCACCATCCCATTCACCACGTC	44	6447686	0.790428	2	15	262
chr3L	-	17033655	17033674	G10197.1	ATCGAGGATGCAATTGCGGC	24	17033667	0.790375	2	48	48
chr3L	+	230417	230441	G7098.1	GCGGCGAGGGATATCAAGTTTTTGC	349	230425	0.790363	6	306	527
chrX	+	17599177	17599196	G16683.1	CATCGCGGATCCTTTTCAAG	22	17599185	0.790334	3	43	89
chr3R	+	17123656	17123675	G11859.1	CTGTGTCTGCGACCGTGACT	83	17123667	0.79023	3	78	264
chr3R	+	20064687	20064700	G12116.1	ACATCAATTCTCTG	11	20064697	0.790206	2	16	27
chr2R	-	10245542	10245575	G6121.2	CAATAGTTTGGCCCGCTATTCCCACACAGAAACC	15	10245555	0.790152	2	22	55
chr3L	+	3607628	3607647	G7574.1	CAATCAACATCCTCCTGGAC	56	3607636	0.789921	2	36	188
chr2R	-	9381767	9381789	G5931.1	TCCTCAATGTGGTCACCACCCTG	24	9381775	0.789873	3	16	128
chr2R	+	8808834	8808854	G4000.1	CCTTGCTCTTCCGAGCGGCCT	17	8808846	0.789714	2	9	78
chrX	+	9481469	9481484	G16082.1	ACTGTTCTTCACCAAG	87	9481484	0.789686	3	87	348
chr2L	+	10331828	10331856	G902.1	CAGCATTTACCCGATAGTCAAATTACCTG	15	10331850	0.789222	2	15	70
chr3R	-	4756614	4756647	G13261.1	ACGCCAATTGCGACAGTCGCTCACTAACGCCCTC	25	4756638	0.78909	2	25	72
chrX	+	8323836	8323861	G15971.1	GCCCAGGCGGATCGGATCTCGCAGCT	58	8323849	0.78905	2	55	147
chr2R	+	4097307	4097324	G3514.1	CCGTTGGGACTGTGATAA	22	4097307	0.788629	2	44	66
chr2L	-	8720228	8720248	G2375.1	CCAAACTCTTGATTCGCTTCG	27	8720237	0.788383	2	54	135
chr3L	-	12727039	12727064	G9912.4	CACGAGACCGTGACCATCGAACTGAA	1464	12727050	0.78826	3	815	2452
chr2L	+	10990735	10990753	G952.1	ATCGGCCACTCAATTCCCC	16	10990742	0.78815	2	16	48
chr3L	+	10681161	10681181	G7971.1	CCACACCACCGCCGTCATCTG	17	10681161	0.788086	2	17	34
chr2R	-	14243131	14243144	G6483.1	AATCATCACCTGCC	48	14243142	0.788054	2	48	96
chrX	+	16192164	16192184	G16558.1	CCTTTCCCTTCTACTCCTGGA	45	16192174	0.787551	3	45	150
chrX	-	1247390	1247417	G17032.1	CTTTCGCCAGCGGACCAACAACAACACC	38	1247390	0.787537	2	38	76
chr3L	-	15063317	15063337	G9993.1	ATCCCGGATCTCATGGAGACT	40	15063331	0.787445	2	38	152
chr2R	-	18692382	18692396	G6773.1	CGGAGATTTCGTCTT	12	18692396	0.787439	2	4	64
chr3L	-	1802654	1802674	G9060.1	GTCACCACATGCTCCTTGGAC	30	1802665	0.787396	2	30	120
chr3R	-	12012033	12012051	G13943.1	ATTGGAGACTTTCTGGACA	88	12012045	0.78732	3	62	230
chrX	+	13225420	13225453	G16329.1	AGGGTGGTCTGGGCAGCATGGACATTCCACTGCT	22	13225431	0.787279	2	26	92
chr2R	-	17382671	17382708	G6693.1	CCAAGAACGGCGATTCCCTCACCATGCACTACACTGGA	55	17382701	0.787212	4	61	157
chr3R	-	16455625	16455644	G14216.1	ATTTTCGATTTAGGCCTGAG	19	16455634	0.78705	2	19	133
chrX	+	13193143	13193166	G16317.1	ACTACCAGGACTATCCGGAGGGAG	66	13193152	0.787021	2	12	183
chr3R	-	23084004	23084025	G14850.1	GCGCCGGACACCATCTACTACC	41	23084018	0.786834	2	27	96
chr2R	+	3674774	3674800	G3444.1	TTCCGGAAACTGGACCTGGACAATTCG	12	3674783	0.786796	2	11	41
chr3R	-	27420968	27421001	G15128.1	TCACCGGACCCTTCGCCCTCAACTCGTGCCCGCT	120	27420992	0.786733	5	56	590
chr3L	-	12726868	12726896	G9912.2	TTTATACTGCCGGACAGCCTGCCGCTGGA	958	12726880	0.786544	7	525	2282
chr2L	-	4528918	4528944	G1918.1	TAACTCCGGCTTGACTGGTAACCCTGG	17	4528940	0.786444	2	34	85
chr3L	+	19791440	19791470	G8465.1	TAACCTGAGCTTGTGTAAACTTTTGCCATTA	40	19791449	0.786364	2	64	352
chr3R	+	478059	478080	G10752.1	TGCGTGAGCTTGATAGGATTGG	21	478071	0.786112	2	18	129
chr2R	-	9791426	9791445	G6021.1	GCTGCAGCACTTCCTGGGAC	13	9791437	0.785751	2	14	37
chr3R	-	4643479	4643499	G13234.1	GAGGACCGACATGAATGGCAA	57	4643492	0.78566	2	22	89
chr3L	+	3311896	3311919	G7511.1	TCACCATGGACACTCACATGGCGG	63	3311908	0.785486	3	55	144
chr2L	+	3060597	3060613	G351.1	TTCTCTGTACGCCTTGG	12	3060605	0.785389	2	12	70
chr2L	-	17477060	17477084	G2971.1	CCATCATAAAATTGGACACCAAGAG	77	17477070	0.785291	2	77	91
chr3L	-	3893274	3893298	G9268.2	CACGAAACTCAAGTGCGGACGCATT	154	3893283	0.785176	3	117	431
chr2R	-	9789522	9789541	G6013.1	CTGAACACTCAAAGTGGCCT	45	9789533	0.785111	2	45	135
chr3R	+	18599184	18599206	G11954.1	TCCAAGAGCTTGGCTATCGGATG	20	18599200	0.785056	2	40	80
chr3L	-	11155486	11155505	G9827.1	CTTCACCGTCTTCATGACCA	19	11155497	0.784539	2	38	76
chr2R	-	5577752	5577771	G5545.1	ACCGGAACTCTGGGAACTTT	28	5577761	0.784367	3	28	112
chr3R	+	5610434	5610454	G11130.1	CGGGCACCACATCCTGTCCTG	33	5610442	0.783917	2	33	81
chr2L	-	21679945	21679965	G3220.1	TGCTGAAGACTGTGATGCGCA	37	21679956	0.783821	2	12	156
chr3L	+	874991	875009	G7250.1	CCCTATTCCGGTGGCCTGG	27	874991	0.783765	3	27	99
chr3R	-	27043367	27043386	G15113.2	CCAGTCAGTTGCAAACTAGC	125	27043376	0.78369	2	36	354
chr3L	-	1498606	1498646	G8977.1	GGAGGGCGCACAGCTGGCGCTGGAACAGATGAACGGAGCCC	18	1498616	0.783435	2	11	36
chr2R	+	2580867	2580888	G3365.1	CACAAATCTAATCTGGCGGATT	12	2580880	0.783389	2	24	48
chr2R	-	9764270	9764285	G5979.1	CACATTTCCAACGATG	51	9764285	0.783365	2	51	153
chr2R	-	5323458	5323481	G5499.1	ATCGACACCAATTCCACCACAGCG	36	5323466	0.783362	2	36	46
chr2L	+	192048	192078	G60.1	TTCAAGTCTCGGCATGATTCAAATTCTTCAA	14	192054	0.783336	2	28	126
chr2R	+	16215910	16215923	G4618.1	ATTGGGACAAGAAG	11	16215916	0.783326	2	11	11
chr3L	+	1552575	1552594	G7340.1	TGGGGACGAGGATGCGGATG	20	1552584	0.783133	2	20	40
chrX	-	13162253	13162274	G18020.1	CTGGACCCAATTCACCGCCCTC	40	13162266	0.783106	2	28	96
chr3R	-	3300436	3300489	G13146.1	CACCACCCCGCGGATTCTGGTCTCGACCGGAAGCCGTATTGGGCGGGGACGGGC	369	3300458	0.782971	5	172	711
chrX	+	17633972	17633984	G16685.1	GACTCATTTCAAT	12	17633984	0.78284	2	21	39
chrX	-	12583818	12583836	G17975.1	TCACCATCATCATACACTG	23	12583827	0.782778	2	22	91
chr3R	-	5335505	5335536	G13327.1	ACGACTACCGTTGGCAGGATCTGAAGGATCTG	35	5335526	0.782772	3	35	141
chr2R	+	3965499	3965516	G3497.1	GCTGCCCATCACACTCGG	26	3965507	0.782686	2	20	41
chr2R	-	16200921	16200935	G6635.1	ACCTGCATTGAACAG	11	16200921	0.78265	2	11	22
chr3L	+	19788592	19788609	G8448.1	TCTGCTCCTTTGCCCCAG	28	19788604	0.782277	2	28	140
chrX	-	11697409	11697428	G17918.1	GGTGCTGCTGTGCAGGCTGG	65	11697418	0.782019	2	42	278
chr3L	+	890102	890134	G7254.1	TACAACCTGCTGCGCTCCATTCCCAAGCAGGCG	76	890122	0.781955	2	37	252
chr3R	+	5257968	5257998	G11058.1	AATTACATCGCATCCATTGGACGAGGACGAG	44	5257991	0.781896	3	32	72
chr3R	+	18613676	18613692	G11960.1	ATTCCGATTACCAGTGG	14	18613676	0.781745	2	28	42
chr3R	-	19138728	19138747	G14491.1	TTGGTCTCCATGAACCTGGA	41	19138736	0.781619	3	29	172
chr3L	-	8107546	8107561	G9644.1	CTTTACCATTCCACTG	47	8107552	0.78161	2	47	235
chr2L	-	7975950	7975963	G2188.1	TCTGCATCATCACG	67	7975950	0.780787	2	40	176
chr3L	+	1337714	1337734	G7305.1	ATTCCAAGTTCTCCGGCATCA	25	1337722	0.780681	2	12	102
chr2R	-	14058647	14058662	G6463.1	AGCAACATTTTCAACG	49	14058647	0.78065	3	48	148
chr2R	+	11030032	11030050	G4141.1	CGTTCACCATCATCGCCAG	45	11030040	0.780415	2	45	135
chr2L	-	22428664	22428688	G3252.2	CACTGAAGTGACTGGTGAGGAGTTC	35	22428672	0.779874	2	11	187
chr3R	-	7590109	7590131	G13620.1	AAAATGGATCGGTAGCTGGGAAG	22	7590131	0.779861	2	20	68
chr2L	+	20803769	20803788	G1451.1	CCCACCGCACCCCTTTTTCG	12	20803772	0.77977	2	24	36
chr3L	-	4817180	4817192	G9375.1	TCCAGTCGGTGTG	12	4817182	0.779557	2	12	36
chr3L	-	17330675	17330694	G10203.1	GTTAATTCGCGACGAGAAGA	15	17330682	0.779464	2	15	35
chrX	-	3439790	3439808	G17237.1	ACATTCCAGTCTGATCGCT	658	3439799	0.779429	5	522	3019
chrX	+	10639945	10639967	G16121.1	ATTCGATGCCGAGCTGCAGGATG	20	10639955	0.779356	2	20	69
chr2R	-	3235378	3235395	G5207.1	AAGGATACTCTGCTCGAG	101	3235389	0.779315	3	100	275
chr3L	-	16404161	16404188	G10106.1	TTCTCGCGCACCCCACTGCTGCCCTCCC	42	16404175	0.779234	3	60	192
chr2L	-	8688423	8688449	G2349.1	TTAACTCCTCTCTGGACTCGCTGGCCA	69	8688432	0.779189	2	68	443
chr2L	+	13555768	13555782	G1144.1	TCGGGCTCTGTCGGT	12	13555774	0.779021	2	24	36
chr3R	+	18524464	18524478	G11950.1	ATATCTTCTCGCTTC	16	18524473	0.778278	2	16	95
chr3L	+	8820749	8820762	G7847.1	TTTGCAATTAAATC	26	8820758	0.777914	2	26	110
chr3L	+	230082	230098	G7094.1	TTCACACTACTGGCTTG	28	230091	0.777814	2	23	135
chr3L	+	873623	873642	G7247.1	CGTCCAGGCATTCACTCCAA	28	873631	0.777574	2	22	84
chr2L	+	13379894	13379914	G1131.1	CCGTCCGCATTTGGCACTCTG	34	13379905	0.777561	2	52	152
chr2L	-	13705	13726	G1561.1	GTCGATCGACCAGGACCAACCA	63	13726	0.777533	2	36	31
chr3R	+	2913218	2913238	G10917.1	CCGAGCAGCTGATCACTGGTA	14	2913218	0.777406	2	5	29
chr2L	-	8356643	8356662	G2292.1	AATGCCCTGTTCCGACTGTC	38	8356651	0.77736	2	38	182
chr3R	-	21087109	21087122	G14756.1	CTTCTTCACCAATC	25	21087118	0.776947	2	37	88
chr3L	+	22070026	22070046	G8671.1	GTCAACCAGGTCTACGACTCC	23	22070035	0.776909	2	23	68
chr3L	-	12519403	12519434	G9906.1	GATCTGGACGCGGCATTGGGTCTGGAGGATGA	33	12519413	0.776289	2	21	162
chrX	-	17039123	17039157	G18276.1	CAGCGCCATCATCAACTCGGGACCCCGTGAGGACT	91	17039138	0.77614	4	81	183
chr3R	+	14746813	14746835	G11682.1	GGGACACTAACATCCCGATCGCA	54	14746826	0.775863	2	50	73
chr3R	-	24149101	24149126	G14922.1	ACTCTGATCGCCTCGTTCCATCGCGT	54	24149110	0.775509	2	41	231
chr3R	-	258387	258406	G12884.1	GCTGCCCACGTTCTCCTGGC	34	258398	0.775468	2	33	136
chrX	-	15727029	15727042	G18143.1	ACTCTTGGTCGGCA	29	15727040	0.775384	2	29	87
chr2L	-	6967217	6967229	G2133.1	CGTCCAGTTCAAG	13	6967217	0.7751	2	13	26
chr3R	-	19171281	19171305	G14502.1	CATCGGTGCTGCGGAGTCCATCAAG	28	19171281	0.775013	2	16	124
chr2R	+	7781018	7781044	G3857.2	TTCCAACGTTCCGTCAATCCAACACTC	53	7781037	0.774257	2	53	318
chr3R	+	27605158	27605179	G12822.1	TGGGTGGTGCCGGTGCTGCCTG	14	27605169	0.773674	2	14	47
chr3L	-	5898689	5898709	G9455.1	GCCAATCTATCACTGGCCTTG	25	5898689	0.77356	2	36	86
chr2R	-	8082284	8082301	G5787.1	GCTGGACAATCTCACTTG	38	8082292	0.773285	2	31	138
chr2R	-	14058257	14058289	G6460.1	AAAAAGGACAATCGGCGCAGTTCCTCATCCGAA	22	14058289	0.773006	2	22	88
chr3L	+	19789337	19789373	G8452.1	TGGCCACCCACTCTCGCCTCGGACTCTGCATGTTTAT	116	19789364	0.77262	3	63	604
chr3L	+	650485	650507	G7219.1	ACCGAGGAGATTCTCAAGGATCT	35	650499	0.77261	3	35	140
chr3L	+	21172899	21172936	G8601.1	AAACGAGACGCACTGTATCCCGCATTGGCCGAACACCT	25	21172928	0.772561	2	9	106
chr3R	+	14750999	14751016	G11690.1	TCTACAATTGAATGACCT	36	14751011	0.772262	2	36	180
chr3R	-	5456217	5456228	G13377.2	TTCGGAAAATTC	13	5456228	0.77213	2	8	28
chr2L	+	538671	538685	G150.1	TACACTTCCCTGGAC	48	538674	0.772118	2	48	101
chrX	-	17352458	17352486	G18304.1	CCGACGGACCAAGGACAGTGATCACCCTG	12	17352486	0.772051	2	12	24
chr3R	+	11864377	11864403	G11542.1	GTCGGCTGCCTCTGCATCCACATCCGC	32	11864393	0.771944	3	32	135
chr2R	+	15346264	15346284	G4592.1	ACATTCTCGTTGACGCCGATC	24	15346276	0.771896	2	48	96
chr3R	-	12165293	12165312	G13969.1	AGCCTCGCCCCTTCTTCGGC	52	12165304	0.771801	2	43	196
chr4	-	937983	937996	G15285.1	ATCATTTGAGACTG	34	937996	0.771779	2	34	136
chr2R	-	9759585	9759603	G5957.1	GGACCACAAGGAGTTCATG	44	9759594	0.77172	2	37	74
chr3R	+	11071346	11071388	G11456.1	CCAAGCAGACCCAGACCTTCACCACCTACTCGGACAACCAGCC	206	11071370	0.771678	4	62	451
chr3R	+	6214904	6214924	G11164.1	CTTCCACCATTCCACCGCAAC	33	6214913	0.771404	2	32	100
chr3R	+	476627	476650	G10743.1	TGGCCAGGAATCTGATCGACGAGG	49	476639	0.771315	2	29	138
chr3R	-	7641731	7641751	G13629.1	AACTTCGGAGGAGGCAACAAC	32	7641738	0.771057	2	31	33
chrX	-	12604845	12604870	G17986.1	AGGGTTTGGGAGCTGGCAATGAATTG	13	12604852	0.771017	2	26	65
chr2R	-	19924918	19924946	G6908.1	CGCGCCAATATGGACTGACCCCGGACAAG	61	19924934	0.770945	2	40	113
chrX	-	11698399	11698422	G17930.1	CTACGTCGCTTTCACCGCTGACGG	70	11698411	0.770934	2	64	292
chr2L	-	13285659	13285676	G2791.1	ATTTAACTTAATCACAAT	17	13285669	0.770899	3	20	99
chr2R	+	19740362	19740392	G4881.1	ACTTCAAGGATCTGGGCTGGCATGACTGGAT	12	19740383	0.770495	3	17	55
chr2L	+	198218	198234	G77.1	CTCATCCATTCCCAGTG	59	198228	0.770484	2	59	195
chrX	+	16532736	16532755	G16610.1	GAGCTCCATTGGACAGCGTG	42	16532747	0.77044	2	30	130
chrX	-	15650661	15650680	G18128.1	ACTCCGTTGGATCTTCCTTC	33	15650670	0.770418	3	34	230
chr3R	-	12088957	12088987	G13959.1	CTTCTAGAACACGAACTGCGCGCCAAGGCAC	28	12088978	0.770346	2	28	84
chr3R	-	11971676	11971703	G13941.1	CTTCGCCGTGGCCTACAACTTCATCAAG	28	11971695	0.770201	2	28	168
chrX	-	1115568	1115583	G17009.1	ATCGGCGACGTATTTG	11	1115576	0.770187	2	11	40
chrX	-	1117754	1117778	G17016.1	GTCTCGGGTCTGTTCTGCATCATCA	24	1117769	0.769872	2	24	140
chr3L	+	16837357	16837370	G8325.1	ACTTGGGCGAGGGT	18	16837363	0.769826	2	18	36
chr3R	+	8201501	8201523	G11281.1	TCGCCCCGTGGAAGTGGATGTCG	59	8201513	0.769389	2	38	245
chr3R	-	18447861	18447881	G14378.1	CTGAAGACAAATTTTCACTTA	25	18447873	0.768926	2	25	150
chr3R	+	20849792	20849820	G12224.1	TTCTTCGTGCGCATCCGGGATGCAGGACT	31	20849800	0.768775	2	31	185
chr2L	+	1729221	1729239	G254.1	GGAGCTGGTCTGCGTCAAC	14	1729230	0.768666	2	24	32
chr3L	+	20235983	20236012	G8532.1	ACTTGGAGGCGGAGATTACGGGTGGATCTG	30	20235989	0.76855	2	60	150
chr3L	-	2556810	2556829	G9120.1	CTGGACAAATCATGGGCTGG	54	2556820	0.768377	2	48	168
chr2L	+	560181	560193	G160.1	CTCTTCGTACCCT	13	560190	0.76834	2	13	43
chr3L	+	3195027	3195079	G7464.1	TACATCAAGGAGGACCAGACCGACTATCTGGAGGAGAGCAAGATCAAGGAGAT	149	3195049	0.768134	5	89	482
chr2R	+	10064302	10064332	G4072.1	TTAATCGATTGTTTTTCTCTCTCTACTCCCG	21	10064326	0.76804	2	42	273
chr2R	-	15335881	15335902	G6600.1	CACACTCCCTTGGCGGCGGCAC	97	15335890	0.7679	2	34	256
chr3L	-	22300863	22300884	G10621.1	AACGGACAAGGAATCGGACTGG	43	22300884	0.767793	2	29	47
chr3L	-	12406845	12406861	G9885.1	ACTTCAACTTCGCCCAG	39	12406850	0.76758	2	37	119
chrX	-	17047730	17047744	G18294.1	AATTTGTGGACCGGT	14	17047741	0.767473	2	28	42
chrX	-	1120283	1120305	G17020.1	TCCTGGCATCCATTCCCGCTGGT	49	1120296	0.767285	2	49	267
chr3L	+	16058498	16058525	G8277.1	GATCGGCCTCACTCAAAGATAACTCAAT	20	16058516	0.76713	2	13	89
chr3R	-	5588109	5588127	G13424.1	CGTGAGGATGAGATGGACG	30	5588119	0.76699	2	30	60
chr3R	+	2902785	2902814	G10909.1	CAGAACTCCTCAAACCTCAATGCCTGCATG	46	2902805	0.766922	2	26	228
chr2L	-	12052253	12052271	G2667.1	TTCAATACCACCATTATCG	39	12052261	0.766865	2	35	176
chr2R	-	19820884	19820897	G6885.1	ATTACGGACCAGAT	25	19820892	0.766848	2	25	46
chr2R	-	6196744	6196763	G5596.1	GACATTGGACTCCATGGACC	34	6196753	0.766407	2	26	110
chr2R	-	15323140	15323157	G6586.1	CGGCGTGGAATATTTCTG	48	15323149	0.766357	2	48	240
chrX	+	8984524	8984544	G16023.1	ATGTCCTTGAATCCCGTGCGC	18	8984535	0.766188	2	18	72
chr3R	+	7049653	7049692	G11212.2	ACAAGGTCAAGTGGGCTCGCGAGCATTTGGAGAAGCCCAT	106	7049664	0.766039	3	27	425
chr3R	-	17092826	17092844	G14252.1	TCCATTCCTTGAAACTTCG	21	17092834	0.766016	2	21	126
chr2R	-	10488576	10488592	G6138.1	TGTTCCCTTCGGACCTG	15	10488583	0.765874	2	15	73
chr3R	+	24931736	24931751	G12523.1	ATGGTCTCTTGGACTC	42	24931746	0.765667	3	42	210
chr3R	+	14751145	14751171	G11691.3	CAGAGGACCCCTATCTCGCCACCTACT	68	14751163	0.765645	2	38	155
chr2R	+	12922245	12922263	G4277.1	TCGTACCGCTTCAATAACT	34	12922254	0.765581	2	34	170
chr2L	+	10058890	10058900	G875.2	TCCTTCTACAG	29	10058900	0.765564	2	21	95
chr2R	-	20562958	20562977	G6964.1	TTCCCGACCATCTGGACGCC	21	20562969	0.765533	2	30	54
chr3L	+	3829729	3829749	G7582.1	TTCCGTTGCCACAATCTCAAC	14	3829749	0.765311	3	3	77
chr3L	-	5338828	5338842	G9397.1	AACTTATCCGGATTG	39	5338842	0.765011	3	39	156
chr2R	-	9224478	9224494	G5902.1	ATCGAGTGACTGGAACT	25	9224484	0.764969	2	25	75
chr3L	+	24023953	24023979	G8735.1	CTGTAGTATGCTATGAACATTGTATTC	19	24023971	0.764862	2	38	171
chr3L	+	16107470	16107487	G8285.1	CAACTAGTTGATCGGAAC	20	16107477	0.764791	2	20	56
chr3L	+	8525839	8525856	G7811.1	CTACAACCTGTTGACTGG	30	8525848	0.76433	2	30	120
chr2L	-	7827202	7827216	G2184.1	TTGGACGTGTTTCCT	17	7827209	0.764298	2	18	61
chr3R	-	5400976	5400998	G13358.1	GGACGAGAATAGGAACTCTGGAG	28	5400984	0.763292	2	24	60
chrX	-	15033301	15033319	G18090.1	TCGTTCGATTCTTAAACCG	25	15033310	0.763076	2	25	144
chr3L	-	5757534	5757562	G9426.1	CCTTACGTCTGCTCAAGTCCGGCGCCAAT	15	5757542	0.762619	2	15	51
chr2R	-	9760773	9760792	G5963.1	TCGTGCTCTGGACCATGGCT	19	9760782	0.762482	3	11	87
chr3R	+	26612130	26612151	G12747.1	CATCAGCATCACAGGCTCTCCT	16	26612140	0.762467	2	16	64
chr2L	-	10734777	10734796	G2563.1	GGCTGCTGCCTCAAAAACTA	30	10734785	0.762308	2	30	90
chr3R	+	4761707	4761728	G11014.1	TTCCTGCTGACCATTCCCAATG	50	4761721	0.762288	3	49	301
chr2R	-	15332847	15332861	G6592.1	GCATGTACTTCACCT	11	15332851	0.76227	2	11	44
chr3R	+	17186688	17186729	G11871.1	GACGAGATTGAATTGGACGAACCGGAGAAGACGCCCGCCAAG	26	17186729	0.762218	2	26	44
chr2R	+	14295616	14295638	G4458.1	TCTTTATCCGAAAGATCTCCTCC	22	14295629	0.761802	2	22	94
chrX	-	8768609	8768631	G17612.1	GTGCAGCGCATTCAGGACGAGGT	57	8768618	0.761721	3	21	132
chrX	-	13160793	13160804	G18015.1	ATTCCCGACACT	19	13160804	0.761714	2	19	36
chr3L	+	230299	230329	G7097.1	CGGCGTGGGATTCAGTCTAATTTAACCATCG	1378	230310	0.76162	7	1082	3077
chr2L	-	8079608	8079623	G2245.1	ATCAGCCCACTTTTGG	19	8079614	0.761542	2	19	72
chr2L	-	8059238	8059252	G2212.1	GTCGGGCCATTAACT	23	8059244	0.761506	2	23	69
chr2R	-	18961426	18961441	G6804.1	CGGTCACCTGTGGCTG	27	18961431	0.761265	2	13	95
chr3R	+	4498083	4498116	G10994.1	ACATCGAGGATTTGGACAACTGGCACGGCAAGCC	53	4498091	0.760941	2	6	179
chr2R	-	14057375	14057402	G6453.1	ATCGACGATGTGTACGCGGTGCCGGGTG	32	14057392	0.760931	2	25	120
chr3L	-	1786977	1787006	G9053.1	ATCGAGGACATCACCAACGTGGGCACCGAG	19	1786996	0.760853	2	19	27
chr3L	-	4137737	4137756	G9294.1	CTCCACCCACTTGCATTTGG	14	4137747	0.759904	2	11	73
chrX	-	6425256	6425302	G17422.1	GAGGCTGTGAAGACCAACTTCAACGAGCGCCACGAGGAGATCCGTCG	35	6425289	0.759734	3	15	102
chr2L	+	21160442	21160459	G1465.1	ACCGCTGGCATTGGACTG	18	21160451	0.75963	2	19	53
chr3L	+	19925226	19925247	G8509.1	ACATACACCTGGAGTGGGACTG	74	19925235	0.759509	2	54	205
chr4	-	334099	334121	G15230.1	TCACAGACCATTGGACTTTCTCT	20	334114	0.759442	2	22	138
chr3L	-	830047	830068	G8914.1	CGGGCAGGGAGTTGGTCTACTT	11	830061	0.758893	2	22	44
chr2L	-	8224680	8224700	G2276.1	CCAAGCTGCTGATCACTCACC	20	8224689	0.758521	2	16	57
chr3L	+	14060777	14060797	G8159.1	CTGAAGAAACTTTCCCTGGAG	91	14060785	0.758087	2	91	364
chrX	+	5325667	5325693	G15709.2	CTAGAGAGATCACTTTCCCGTTCAACA	12	5325674	0.757822	3	12	70
chrX	-	3440110	3440130	G17239.1	CTCACAGTGTATCAAGGGTTG	43	3440119	0.757299	2	36	185
chr3L	+	17537824	17537836	G8380.1	TAGATGCCTTCTT	15	17537833	0.757294	2	15	75
chr3R	-	21880774	21880795	G14797.1	ATTCACCCATCTCTCGGCCGGC	27	21880787	0.757255	2	12	111
chr3R	-	27892397	27892419	G15181.1	CACACATTATTCAATAACACTGA	26	27892419	0.75693	2	26	130
chr3L	-	9421981	9422007	G9739.1	GCCCAACACCAACAACTTTGGTCGTCG	31	9422001	0.7568	2	16	107
chr3L	+	572107	572128	G7179.1	CACCATCATCACGTCCCCGTCG	69	572107	0.756492	2	42	222
chrX	+	8140553	8140569	G15939.1	TACATCAATGGACTGGG	55	8140558	0.756326	2	39	123
chr3R	+	24975212	24975228	G12550.1	CGTCAAGCATTTAGACA	31	24975220	0.756198	2	31	93
chr3L	+	15505302	15505323	G8217.1	AACATTTCGCCGGTTCACGATG	15	15505302	0.755978	2	30	60
chr2R	+	17032825	17032836	G4665.1	TCTCTACACTCG	93	17032826	0.755573	2	26	172
chr3R	+	24426596	24426620	G12447.1	TTCGGATTCATCACCTATTCCCACT	25	24426610	0.755297	3	24	173
chr2R	-	10245975	10246019	G6125.1	TGTCCCCCGTGCGAGTGGAGCTACAGTGGGCGTGAGCCGGGCAAA	49	10246007	0.755253	5	41	234
chr2L	-	18443163	18443186	G3014.1	TTTCGCTGGGCGGATTTTGAAATT	13	18443163	0.755132	4	26	88
chr3R	-	14478874	14478906	G14134.1	TCTGGCGGCTACCACCCTGATTGGCGACAGGAC	22	14478897	0.755034	2	22	84
chr3L	+	18892876	18892897	G8407.1	GGCTAAAACTCTGCTCTGGACA	121	18892887	0.754985	3	11	489
chrX	+	11587776	11587830	G16221.1	CATTATGGGCATCGGCGAGGGACTGATCAAGGAGGGCGACTTGGCGGCAACGGAA	82	11587811	0.754789	5	60	247
chr3L	+	224823	224861	G7062.1	AAACAAAATGGCGTCAGGATGGAAGGAACCGTTTAGTTT	107	224823	0.754668	4	60	355
chr3L	+	3195883	3195911	G7470.3	TGGCCGACTACGTGTCGCGCATGAAGGAT	116	3195895	0.754383	4	26	252
chr3R	-	6139291	6139302	G13507.1	TCTTCTTTCCGC	40	6139302	0.75429	2	40	186
chrX	-	1471485	1471498	G17051.1	TTGGTCGTTTGCTC	55	1471490	0.754277	2	110	275
chr2R	+	17215778	17215795	G4696.1	ATGATAAACTACAAACTG	20	17215788	0.753057	2	17	63
chr3R	+	66066	66084	G10708.1	CCTTTTCCACTGTCATCTG	19	66075	0.75292	2	19	133
chrX	-	7936321	7936339	G17552.1	AGCTCCTGGTCCTCCCTAG	16	7936327	0.752837	3	16	64
chr2L	+	20334714	20334728	G1411.1	TAGAGCACATAATCG	29	20334728	0.752241	2	29	58
chr3L	+	21518727	21518748	G8633.1	TCCGGATGCTACTTGGAACACC	24	21518736	0.751788	2	24	63
chrX	+	5796752	5796773	G15747.1	GCTCTGGTTGTCGACAACGGCT	27	5796763	0.751761	2	17	112
chr3L	-	2791633	2791661	G9167.1	ACCGCCTGCCTGGACTTCTGCGCCCACTC	70	2791652	0.751711	3	48	241
chr2R	-	11879418	11879439	G6273.1	TTCCTCTTCGCCGATCACTTCC	32	11879427	0.751622	3	32	217
chrX	-	6994065	6994084	G17473.1	TGTCCACCTTCTTCCACTGC	23	6994075	0.751537	2	23	132
chr2L	+	8186089	8186106	G696.1	ATCTAATATTGTTCCGTC	21	8186097	0.751286	2	22	146
chr3R	+	25617978	25617995	G12652.1	TCTGATTGCCCCGGCCGG	27	25617978	0.751277	2	16	54
chr3R	-	5337694	5337710	G13328.1	ACCTGCCTGCTGGACAT	22	5337703	0.750758	2	22	54
chr3R	-	27042190	27042205	G15106.1	TCTCTCTCTCCCCGAA	33	27042191	0.75047	2	31	134
chrX	+	9151644	9151666	G16064.1	TGTGTCGGTTCCTTACACTGCCC	11	9151657	0.750459	2	22	66
chr3L	+	3329516	3329532	G7520.1	CTCACCATTTACGGATG	18	3329526	0.750373	2	19	71
chr3R	-	19555956	19555978	G14523.1	TCTGCGGAATTTCGCCTGGCGTA	185	19555969	0.750259	3	149	1052
chrX	+	4020142	4020160	G15651.1	CGTCGGCTGAAATCAGGAG	30	4020160	0.750173	2	30	60
chr2L	+	10812466	10812480	G945.1	CGCCGTTTTCGGGCG	49	10812480	0.750091	2	98	98
chr3R	+	1121461	1121473	G10790.1	GTCTTCATCGTCT	24	1121464	0.750074	2	48	96
chr2L	-	5051612	5051634	G1981.1	ACGTAGCAATATAATTAAATATG	12	5051626	0.749983	2	24	60
chr3L	-	10887512	10887535	G9816.1	CTTGGACTCCACCCACTCCACTCT	30	10887535	0.749785	3	30	150
chr2R	+	7837594	7837610	G3870.1	AAATTCTATCACGTTCC	260	7837602	0.749555	2	489	1071
chrX	-	7949775	7949799	G17562.1	GGCGGCGGAGGATTACCAGGAGTAG	66	7949784	0.749499	2	42	102
chr2R	-	3810722	3810745	G5344.1	TTGAGGATTCCAGATGTGGCACTG	11	3810731	0.749226	2	11	38
chr2R	-	13434277	13434301	G6383.1	CGTCGCCCGTGAAGATCAAGAACTT	33	13434291	0.749034	3	10	136
chrX	-	1376399	1376420	G17047.1	CCCGGTGCCTTCACCAACCAGA	141	1376408	0.748677	2	40	374
chr3R	+	15734233	15734250	G11738.1	AAGAACATCTTGGACAAG	51	15734250	0.748657	2	51	102
chrX	+	1291178	1291187	G15395.1	TTGGACCATG	13	1291178	0.747772	2	13	26
chr3L	-	15602643	15602662	G10035.1	AAACTTTGTGCGGCTTACCG	22	15602643	0.747739	2	22	110
chr3R	+	16894071	16894088	G11815.1	ACGCCATCTCGGGACTGG	63	16894071	0.747407	2	25	138
chr3R	-	19171366	19171404	G14503.1	CTCTCTCTCTCCCCCTAATCAACCTGCTGATCCCACCGG	84	19171394	0.747311	6	77	429
chr2L	-	7826871	7826903	G2183.2	ACTCGCACTTCATCAGCGACGTGGTGCTCTCCT	87	7826880	0.747232	2	17	272
chr3R	-	24148863	24148878	G14921.1	TGAGGCGGATTCCCCG	37	24148863	0.746971	2	21	90
chr2L	-	120693	120712	G1576.1	TCTTCCCCCATTCCCTGACT	17	120703	0.746955	3	17	90
chr2R	+	9396418	9396448	G4038.1	CACAAAGCCCTTCATGTCCTTCATCCAACTG	32	9396442	0.746837	2	28	228
chr2L	-	2161285	2161302	G1767.1	GTCTGTCTGAGTGTCGCT	244	2161302	0.746488	2	484	1212
chr2L	+	560214	560245	G160.2	GCGACGGCTCTGAACTACGCCATCTGGAAGCT	79	560224	0.746309	4	77	256
chr3L	-	1787946	1787966	G9056.1	GAGGATAAGGTTTCCACACTG	26	1787957	0.746109	2	27	103
chr2L	-	9896482	9896510	G2447.1	CTCGGCCCGTGGCTCCACTGGAACCCTCG	37	9896491	0.746036	2	24	150
chr2R	-	18692630	18692651	G6775.1	GGAGCAGCCCATTCACAAGGAT	50	18692638	0.745968	2	50	100
chr2R	-	9755679	9755699	G5949.1	TTGCCCCCATATATGAGTGGA	32	9755691	0.745688	2	32	160
chr3L	-	16782913	16782931	G10174.1	CCTGCGTTTTGGGCATCTC	13	16782921	0.74552	2	13	78
chr3R	-	5338100	5338119	G13329.1	GACTGCATCTGCGGGCGCTT	18	5338108	0.744932	2	18	56
chr3R	-	17403107	17403127	G14290.1	CATGGCTATATCCTCGGAATT	41	17403117	0.744686	2	24	213
chrX	-	18279067	18279089	G18355.1	CGCCGGACCTGGAGGTGACCAAC	13	18279067	0.74464	2	13	13
chr2L	+	8041284	8041304	G668.1	CCTTCGTTAACCATTTCCTCG	28	8041293	0.74457	2	56	168
chr2L	-	21679160	21679180	G3213.2	CTGAAGAAGTCTGATCCCGTC	135	21679170	0.744209	2	38	377
chr3L	+	230109	230126	G7095.1	TAATTCTTTACGAGTTTC	56	230117	0.743712	2	24	222
chr2L	-	8226523	8226546	G2280.1	CGGACACCAACTTCACCCTGGATT	38	8226528	0.743594	2	23	107
chr2L	-	9894525	9894543	G2443.1	TTCTCTGATGATCTTTTAC	291	9894536	0.743328	5	33	2875
chr3L	-	6203622	6203638	G9506.1	CTTATACTTTACATTTC	12	6203622	0.742728	2	24	84
chrX	-	15832267	15832288	G18168.1	ATATAGGACAATCTGGCCAAAT	13	15832288	0.742708	2	26	39
chrX	+	3062348	3062370	G15582.1	ATGCACGTGGACCTTGCGGACTG	43	3062359	0.742593	2	43	161
chr3L	-	12397494	12397513	G9880.1	AGCTCTGCTCGTACCCGCTG	46	12397504	0.742569	3	36	164
chr3R	+	4176912	4176926	G10981.1	TCGGCAGGCTTCAAG	30	4176926	0.742259	2	20	70
chrX	+	9481638	9481657	G16083.1	TCCGCCGGCATTGCCACGCT	25	9481646	0.74225	2	9	58
chr3L	+	19925165	19925185	G8508.1	TCAGGCACATTCTCCCGCGGC	35	19925173	0.741301	2	35	105
chr2L	+	13209728	13209749	G1108.1	ACTGGGTGACTATCTGATTGTT	44	13209738	0.741033	2	39	311
chr3L	-	2790364	2790394	G9164.1	AATGGCTATGGACCTGGCAACTATCAAACCC	21	2790374	0.740937	2	16	53
chrX	+	9482277	9482294	G16087.1	TCTATCTCTTTCTCTCCT	24	9482286	0.74081	2	24	216
chr2R	-	3454133	3454156	G5282.1	TCTTGTTTTGCTGCTGCTAGCTCT	15	3454142	0.740738	3	16	137
chr2R	-	7775391	7775405	G5736.1	ACCCTCTTCTGGCTG	30	7775395	0.740735	2	30	120
chr2R	+	14293604	14293620	G4451.1	CTTACTTTGGCCGCTCT	35	14293612	0.740681	2	35	170
chr3L	-	2789112	2789130	G9162.1	TCAATCGATGTCGCCATGG	25	2789122	0.740514	2	25	80
chr3L	+	13011582	13011601	G8068.1	AGTCCTGATTCCCTCGGTGC	21	13011591	0.740497	2	20	106
chr3R	+	24638303	24638325	G12468.1	CCGCACATGATTCTTCTCCCTGG	51	24638314	0.740166	2	37	320
chr2L	+	539528	539563	G153.1	AAATCGGAGCCTCTGGATCCACCACCGACTGTGAAT	82	539550	0.739954	4	82	279
chr2L	-	8944242	8944263	G2384.1	CTGGCAGTATATCTTCTACAAG	20	8944254	0.739684	2	40	100
chr3R	+	21425425	21425445	G12297.1	TTAAGGCTTACTTCAGCCAGT	22	21425426	0.739492	2	36	102
chr2L	+	1371070	1371089	G229.1	CGACGTCGACTTTCCAATTT	47	1371079	0.739345	2	47	282
chr3L	-	1957808	1957825	G9084.1	CACCACATTTCCTCCGGA	21	1957821	0.739335	2	21	63
chrX	-	1376281	1376303	G17046.1	GTGATTGCCTTCACGAACACCGA	16	1376293	0.739315	2	13	34
chrX	-	18348499	18348509	G18363.1	GTCCTCTGTGG	385	18348509	0.738984	2	770	770
chr3L	-	16792166	16792187	G10182.1	GCGTCTTGGCTTCCATTCCTCA	49	16792177	0.738922	4	45	296
chr3L	+	8770388	8770402	G7842.1	ATCCTGCGGCTGCTG	21	8770397	0.738915	2	20	63
chr3R	+	20058338	20058359	G12103.1	CTGGCGCTGCTCTCGGTGGATC	19	20058343	0.738841	2	19	83
chrX	+	7557211	7557233	G15892.1	CTCGGAACTGCAATTGCCACCGG	17	7557218	0.738575	2	30	36
chr2R	-	9956366	9956382	G6073.1	AAATCATTGAGAACTAC	98	9956374	0.73852	3	95	288
chrX	+	2129060	2129079	G15523.1	GATGAAACATCTGGATCTGG	20	2129070	0.737938	2	19	80
chr2R	+	18495393	18495408	G4814.1	GTCGTACCGTTAAACT	26	18495404	0.737915	2	16	79
chr2R	-	19793188	19793205	G6862.1	ACGGATTCCTTCTTCAAT	40	19793198	0.73758	2	35	245
chr3R	-	24584500	24584517	G14948.1	GGTTCAAATCCGGCTCGA	3495	24584508	0.737487	2	11	13969
chr3L	-	4819123	4819142	G9378.1	GCCGCATCATCCGCGGTTGG	15	4819132	0.737426	2	14	41
chr3R	-	20203810	20203824	G14668.1	CCCGTCCTTGCCCCT	12	20203816	0.737283	2	24	24
chrX	-	1790752	1790771	G17086.1	AATACAATCCACCTGATCTG	48	1790763	0.737253	2	12	200
chr2R	-	18528497	18528534	G6758.1	CAGATGGTCTGCGATGTCCTCCACCCAGGATTGTCGTC	113	18528523	0.736795	7	50	754
chr2R	-	10247552	10247573	G6130.1	TTCTCCGCTTGCACACACAGCT	32	10247560	0.736735	3	23	100
chrX	-	5903008	5903033	G17376.1	CGCGGACCGGATCAATGGGATATTCC	49	5903025	0.73669	4	49	188
chr2L	-	13444427	13444443	G2814.1	AATATTCCCTACATCGA	15	13444435	0.736608	2	30	45
chr2L	-	20349594	20349609	G3135.1	ATCGTGGCTGCCCTGA	15	20349604	0.736575	2	14	40
chr3R	+	20644037	20644064	G12197.1	ATTGGGGAGGACGAGCAGAAGCTGCTGC	32	20644051	0.73651	2	32	50
chrX	-	6425201	6425224	G17421.1	AGTCTGGCCCGCATCTCTAAGCTG	28	6425206	0.73651	3	28	97
chr3R	-	22696055	22696074	G14824.1	GCGCTCCCTTTGGCTGCTGC	21	22696064	0.736464	2	18	102
chr2R	-	19820259	19820271	G6883.1	CTCAACTTCTTCG	13	19820259	0.735914	2	13	52
chr2R	-	1613913	1613937	G5078.1	GATGTGCCATTCTCGCGCTGTCTCG	16	1613929	0.735847	2	16	80
chr2R	+	10145225	10145252	G4084.1	TAGGAGGATTGCATATTTTTCAAATCTG	18	10145233	0.735509	2	36	162
chr3R	+	14412659	14412680	G11655.1	ATCGATGGACGAGCTGCTCAAG	39	14412670	0.735453	2	39	117
chr2L	-	1128206	1128230	G1698.1	TCTCCTCGTCTCACATTGTCACCGA	19	1128221	0.73545	2	19	133
chr3L	+	3328069	3328084	G7517.1	GATCCTCAACTTCCCG	37	3328079	0.735315	3	37	111
chr3R	-	3300668	3300696	G13147.1	CTGTACATTGATCGATATTCAGGTAACTG	72	3300672	0.735012	4	48	594
chr2R	+	19948224	19948244	G4935.1	AGTCGGTGCCACATCCTCCCT	15	19948234	0.734998	2	15	54
chr2L	-	21627480	21627497	G3197.1	CGGACTGTATCCATTTTC	18	21627488	0.733417	2	18	108
chr3L	-	20393795	20393810	G10441.1	CTATGGCCATCCACTG	22	20393801	0.733293	2	22	66
chr2R	+	12227151	12227166	G4237.1	ATGTCAACTCTCTCTG	31	12227159	0.732998	2	31	155
chr2L	-	4457811	4457835	G1882.1	CTGGACAAGCTCTGGTCCCTGGTCG	126	4457820	0.732969	2	40	626
chr2R	+	12993402	12993421	G4298.1	AGCGCAAGGATCTTCCCCTG	35	12993415	0.732952	2	35	105
chr3R	-	4897248	4897267	G13289.1	CACTGGTCTCATAGACGAGG	14	4897258	0.732859	2	14	42
chr3R	+	25575540	25575558	G12621.1	TCGAAAGACTTCCCCTACG	12	25575550	0.732825	2	12	36
chr3L	-	16102009	16102025	G10078.1	CTCCTCTTCCCGCACGA	23	16102020	0.732807	2	46	46
chr3L	+	22943858	22943876	G8721.1	CTGGATCTCTCGGTGGGCG	31	22943868	0.732135	2	31	117
chr2R	-	9764963	9764980	G5983.1	CTATGGGCTCTCTAGCCA	44	9764973	0.732042	3	44	157
chr2L	+	201393	201412	G86.1	GATTGTCATCGCTACTGTCT	19	201403	0.732016	3	25	88
chr2L	+	5200900	5200915	G489.1	CGCGCCTGGCTTTTCG	31	5200909	0.731995	2	31	124
chr3R	-	27043325	27043357	G15113.1	CCACACAACGAGTATCTGATTACTCCACAAACC	171	27043344	0.73124	4	78	710
chr2L	+	21657857	21657875	G1514.1	CGACTGCTACATTGGATAG	31	21657869	0.731235	2	31	114
chr3L	-	17632734	17632769	G10236.1	CACTCGCATTGACTACGATACTCATCTGCTGTCCGC	39	17632743	0.731138	2	28	243
chr3L	+	657599	657618	G7226.1	TCAAAACACTTTTAATTTCT	19	657609	0.7308	2	19	152
chrX	+	5797832	5797859	G15755.4	CCCTCCATTGTGCACCGCAAGTGCTTCT	500	5797848	0.730604	7	400	1554
chr2R	-	5960062	5960075	G5589.1	GTCTTTCCCTGATC	33	5960073	0.730461	3	29	169
chr3L	-	502970	502980	G8838.1	TGATTAAAGGT	21	502980	0.73044	2	2	66
chrX	-	15601027	15601049	G18105.1	AAGGGCGGCATTCTGGACTACAA	16	15601036	0.730203	2	14	50
chr3L	-	1499296	1499316	G8979.1	TTCCCTACCTTTCGCAGCCCC	23	1499307	0.729924	2	23	115
chr3R	-	19556116	19556138	G14524.2	TTCCATGCTTGTCTCTCGGGGCC	102	19556129	0.72988	2	69	569
chr2R	-	3628653	3628670	G5319.1	GCTGCTCTTCTACGACTG	19	3628659	0.729413	2	19	95
chr2L	-	7476985	7477010	G2152.1	ATGTAGTTAAGATGATCATGGACTCA	54	7476995	0.729372	3	54	279
chr2L	-	5051348	5051373	G1979.1	GGCCAAACTCTTCATCACGGAATCGC	85	5051357	0.729058	2	57	305
chr3R	-	1422082	1422114	G13025.1	TGGTTAATTTGGCCAATAATCGTTTGGACAGCT	525	1422088	0.728888	3	25	5227
chr2L	+	68297	68315	G2.1	TTCCTCATCCTCTTCTCTG	17	68305	0.728759	2	34	119
chr2R	-	19984325	19984341	G6931.1	GGCTGACTTTGGATCCT	22	19984331	0.728252	2	22	94
chr2L	+	343397	343421	G104.1	TGGTTCTCCCCGAGTTGGCGAGCAT	20	343414	0.728246	2	40	100
chr3L	+	3194562	3194579	G7461.1	ATCAACACATTCTACTCG	22	3194574	0.728197	3	21	88
chrX	+	9481391	9481413	G16081.1	GCGTCTGGTGCTGGTGAAGATGA	35	9481399	0.72806	2	35	147
chr3L	-	6210823	6210834	G9524.1	TATTTCAATCTG	17	6210825	0.728004	2	17	85
chr3L	+	3085926	3085939	G7435.1	TCGTCAATTCCATG	17	3085934	0.727985	2	10	53
chr3L	+	226158	226185	G7068.1	AGCTCTCGTGCTGTTGCCAACCACCGAC	33	226178	0.727773	2	18	170
chr3R	-	27427292	27427313	G15147.1	AGGCAGGAGCCGTCGGTGGAGC	41	27427306	0.727449	2	16	20
chr2L	+	12737406	12737424	G1055.1	TCATTCTTTTCGGACCTGG	23	12737416	0.72743	2	23	161
chr3L	-	17030429	17030445	G10194.1	AGATCTCTAACACCTCC	15	17030436	0.727274	2	15	45
chr3L	+	13030764	13030786	G8074.1	ATCAATATGACGGGCTTCTTGAA	31	13030777	0.72715	2	31	124
chr2L	+	190889	190909	G55.1	CTCAAAACATCACCATCGTCG	25	190899	0.727067	2	2	96
chr3R	-	23089014	23089038	G14855.1	AGGAACAACAGGATCAGGATCGACA	19	23089030	0.726691	2	19	19
chrX	-	2166157	2166186	G17177.1	GAGGAGAAGGAGAAATTGCTTGCCGAATGC	36	2166172	0.726553	2	36	92
chr3L	-	20184598	20184620	G10408.1	AGCCCTTCACGTCGACTCCTTTG	19	20184620	0.726355	2	19	114
chr3R	+	26612268	26612287	G12748.1	CAGTTCTTTCACCACCATGC	15	26612279	0.726264	2	7	76
chr3R	-	5367060	5367076	G13340.1	TCTTCGCTGTCGCTGAA	16	5367068	0.725866	2	16	80
chr3R	+	17138240	17138257	G11866.1	ACATAACCAATTTTCTGG	17	17138248	0.725848	2	17	85
chrX	+	11562589	11562607	G16210.1	CGTGACTTTATTACCTCCA	13	11562599	0.725806	2	26	65
chr3R	+	24428881	24428923	G12454.1	GGAGGCGGCAACTTTGGAGGCGGCGGCAACAATTGGAACAATG	45	24428915	0.72552	3	26	166
chr3R	-	1020772	1020802	G12956.2	TCGCCGATCGTTCGCGATTGGAGTTCGGAAT	115	1020792	0.725409	5	75	530
chr3L	+	1298968	1298985	G7270.1	GGGCGTCATTGTGGACCG	48	1298985	0.724445	2	27	165
chr3R	+	19626060	19626077	G12060.1	ATCAAGAATTTCCCTGAC	42	19626066	0.724052	2	36	160
chr3L	-	16787651	16787665	G10179.1	GGCTCTCTCTTTTCG	33	16787655	0.724012	2	33	198
chr2R	-	579687	579705	G5042.1	ATGCTGATGAATCCCGCGA	25	579698	0.723903	3	25	63
chr2L	+	5759432	5759450	G514.1	TTCCATGCTGCAGGACCTC	18	5759442	0.723888	2	18	72
chr3R	-	12165708	12165737	G13971.1	AGAGTGATGAGGATGTGGAGGATGAGGATT	21	12165715	0.72386	2	21	102
chr2R	+	7781287	7781306	G3859.1	GGTATCACCATCGATATCGC	897	7781295	0.723313	2	22	2521
chr2R	-	6420899	6420919	G5627.1	GCGAGGTCAATATCTCGCAGG	55	6420909	0.723208	2	55	143
chr3R	-	27571000	27571025	G15158.1	GCTGGTCACCTGGACCCCGGCCGCCA	50	27571008	0.723135	2	48	69
chr3R	-	25328602	25328619	G15001.1	TCCGCCCAATCTGTGCTG	24	25328611	0.723124	2	24	72
chr3R	+	25575004	25575014	G12620.1	ATTAGGATAAT	25	25575005	0.723106	2	20	60
chr2L	-	12431347	12431370	G2689.1	CCCGTCACTTCTTCTCTCGCCTCG	22	12431362	0.722683	2	22	138
chr3L	+	16956138	16956154	G8345.1	GTCCCATCTGGAGGCTG	15	16956147	0.722137	2	15	41
chr2L	+	12722448	12722465	G1027.1	TTCGCCGATGGACAGATT	47	12722456	0.721872	2	27	121
chr2R	-	7107960	7107974	G5666.1	ACCTCGCTGTTGGGG	16	7107960	0.72167	2	32	32
chr2L	-	8381365	8381379	G2319.1	CACATCTATGTTCAC	26	8381374	0.721541	2	25	105
chr3R	+	11825657	11825691	G11533.1	GAATGTGATACGGAATGGGCGGGCCATTTCGGCTG	26	11825683	0.721119	2	26	110
chr2R	+	12013250	12013269	G4199.1	CAACCTCATCAACTACATGG	28	12013262	0.721096	3	18	84
chr2R	-	10121139	10121156	G6098.1	GCATGGTTCTAGTCGATT	27	10121147	0.72109	2	27	162
chr3R	+	11625376	11625399	G11511.1	AACTTAAGGCTGCAGAGGATCACG	13	11625399	0.720828	2	13	39
chr3R	-	10252771	10252787	G13777.1	CTTTGCAGGATTATCTG	39	10252778	0.72067	4	54	219
chr2R	-	5285197	5285224	G5490.1	CCATTACTGCCTTGGCTCATTTGCGCGC	13	5285222	0.720219	2	24	83
chr2L	-	1152065	1152085	G1700.1	ACCACGATTGCCGGCAAGACC	20	1152072	0.720033	2	20	20
chr2R	-	18528398	18528408	G6757.1	TTCGGTGGCGG	24	18528398	0.72003	2	4	55
chr2L	-	8712497	8712524	G2371.1	ATGGATTCGGAAACACGCGCATCTGCTG	55	8712509	0.720003	2	55	237
chrX	-	11698099	11698123	G17927.1	TCACCCATGCCGTCGTTACCGTGCC	21	11698117	0.719819	3	21	84
chrX	+	16170478	16170499	G16537.1	ACCATATTCTCTCCCGACGGTC	27	16170492	0.71971	2	23	123
chr3R	-	19856216	19856227	G14615.1	TTGCATCCCAAG	30	19856216	0.719673	2	14	57
chr3R	-	5931366	5931389	G13482.1	CAACTACAGTCGCGATCTGGACGC	24	5931389	0.719486	2	24	72
chr2R	+	7557307	7557320	G3836.1	TGAAGCACATTTTG	21	7557320	0.719065	2	21	84
chr3R	+	16126457	16126474	G11756.1	GGAGTTCGGCGGGGACAG	27	16126472	0.719019	2	26	28
chr2L	-	4881385	4881408	G1953.1	TCTGTGCCTGTCTATGCCATACAA	24	4881393	0.718973	2	46	146
chr2L	+	3065812	3065828	G383.1	CTGGACTACTTCATCTG	78	3065821	0.718381	3	51	340
chr2L	+	20334164	20334193	G1410.1	GCTGGAGAATCTGTTCAACTTTATGACGGC	39	20334171	0.718314	3	39	292
chr2R	-	10122088	10122107	G6100.1	TTTGATTGATTGATACTGAT	16	10122097	0.718305	2	32	128
chrX	-	15750789	15750809	G18146.1	TCGGACCGCATTTCAAGGATC	16	15750799	0.718131	2	16	64
chr2R	-	3632473	3632490	G5322.1	CTTCCTTCACTTCCTCCG	42	3632480	0.71768	2	27	267
chr3L	-	6200047	6200082	G9495.1	ACTTCAATGCTCCGCCAGACTTGACCACTAACTCCT	30	6200074	0.717676	3	48	138
chr2R	+	16152092	16152109	G4607.1	ACTGGCAGCTGACCTCCT	79	16152100	0.71722	2	13	208
chrX	-	19151348	19151370	G18416.1	CGGACGCGCATCTTTGGGACTGG	18	19151370	0.717061	2	15	75
chr3L	+	3328124	3328144	G7518.1	GAGGCCATGGTGTGCCACCTG	22	3328134	0.716859	2	22	57
chr2L	-	4457861	4457878	G1883.1	CTTCCATCTGCGTCGCCA	18	4457869	0.716762	2	18	72
chrX	+	5797239	5797261	G15753.1	ATGCCCTTCCCCATGCCATCCTG	94	5797246	0.716295	4	109	395
chr2L	+	16743865	16743879	G1268.1	ACTATCCATACACTG	28	16743873	0.715934	2	27	78
chrX	+	16186634	16186663	G16555.1	GCTGTAATAACACCAACTTTGCCTGGCGCA	20	16186653	0.715691	4	18	114
chr2R	+	3700422	3700440	G3452.1	CAGCGTCACTATTTCGAAC	33	3700430	0.71562	2	54	111
chr2L	-	8526868	8526887	G2338.1	ATACCCACCATTCGCGACCT	15	8526879	0.715362	2	15	41
chr2R	-	5458179	5458207	G5511.1	TACCAAAACATCCATCTCCGTATCCTTGG	29	5458187	0.71532	2	26	163
chr2L	+	6345076	6345089	G559.1	TCGTCCACATTCTG	53	6345085	0.71527	2	44	221
chr3L	-	22296199	22296219	G10602.1	CGGACTGTGGGATTGCACTGG	31	22296208	0.715132	2	31	124
chr3R	+	25688558	25688575	G12676.1	CTCCGTGCTCTGCGCCTG	22	25688566	0.714586	2	19	79
chrX	+	5326159	5326182	G15714.1	ATTGCCCATCATCGACCACCACCA	27	5326160	0.714563	2	27	57
chr3R	-	22892035	22892054	G14836.1	TCCGGACCTTTCAGGCCTCA	41	22892043	0.714066	2	34	164
chr3R	+	12909832	12909850	G11611.1	ACCCGTCTGCGTCTGGAGC	15	12909841	0.714016	2	30	30
chr2L	+	5986775	5986793	G534.1	ACCTGGCCTTTGGACACAG	144	5986793	0.713592	3	111	465
chr3R	+	19623492	19623514	G12051.1	CCAGGAGACCATTCCTATCTTCT	29	19623492	0.71348	3	47	135
chr2R	+	4062314	4062330	G3513.1	TCTGCGTCCCCTTCCCG	37	4062322	0.713479	3	63	122
chr3R	-	3300493	3300512	G13146.2	ATGCACCCCCGATCCGTCGC	174	3300503	0.713281	2	50	399
chr2L	+	13797310	13797329	G1162.1	ATCTCATTTTTCGCCCTGGA	24	13797322	0.713124	3	24	129
chr2L	-	12432480	12432495	G2691.1	ATACTCCCGTTCCCGC	25	12432491	0.713002	3	16	59
chr3L	-	15131465	15131482	G10006.1	GAGAGCATTAAGATCTCG	23	15131471	0.712329	2	46	46
chrX	-	5634447	5634468	G17337.1	CGGTTCGACGTTGAGCAACAAT	24	5634454	0.711754	2	24	96
chrX	+	9004717	9004743	G16034.1	GCTGTTATTCCCTGTGTGTGTGTGTGC	13	9004735	0.71166	2	25	131
chrX	+	18270919	18270940	G16718.1	ATTTGGGCATGGAGTTAAATAT	16	18270932	0.711636	2	32	96
chr3R	-	27571250	27571272	G15160.2	CCGCCCGCCCCTTCTTCCCCGGA	119	27571265	0.711463	3	31	341
chr2L	-	8688793	8688814	G2351.1	GCATCAGATACTCAATAATCTC	37	8688805	0.711384	3	37	177
chr3L	+	20342095	20342108	G8542.1	TCAGAGGATCTTAG	18	20342105	0.711009	2	18	54
chr2R	+	5878930	5878948	G3692.1	GCTATCATCTTCATCGATG	15	5878939	0.710965	2	12	91
chrX	+	15681303	15681325	G16504.1	TCGGCCTGCTCTCATTTCAATCG	25	15681312	0.710905	3	37	139
chr2L	+	19181602	19181614	G1350.1	ATCTTGGCAATGG	72	19181607	0.710878	2	144	144
chr2R	-	8048027	8048042	G5771.1	GGATTGGGTTGAGGCT	16	8048032	0.710815	2	16	64
chr3R	+	25058770	25058790	G12599.1	TCTGCCCTGTTTCTGCGCCAC	28	25058780	0.710806	2	28	168
chr2R	+	10510601	10510621	G4111.2	GCGGATATATTTTTCTGATTC	875	10510610	0.710644	3	12	8728
chr2R	+	15123418	15123439	G4539.1	GACACTTGGCCTCTCACCTTCG	46	15123430	0.710489	3	60	200
chr3L	+	3196089	3196118	G7471.1	AAGGAGGGTCTGGAGCTGCCTGAGGATGAG	273	3196108	0.710402	5	173	1074
chr2L	+	7828029	7828048	G648.1	CTTTTTCTTCCACCACAACT	21	7828041	0.710349	4	21	147
chr3R	-	21850793	21850809	G14792.1	ATTCTCCCACGTTCTCG	78	21850793	0.710162	2	153	315
chr2L	+	9736750	9736775	G830.1	TCTTCGTCAGCCGGGCCACAATTCAG	15	9736761	0.709658	2	15	51
chrX	+	16695489	16695503	G16631.1	GCCACATTCTCTTCG	16	16695500	0.709371	3	16	64
chr2L	+	13244891	13244944	G1112.1	TACTAAAGATTTCCGTGGAGAGGAACACTCTAATGAGTCTAAAATAATCTTTTG	3118	13244933	0.709178	12	824	23289
chr3R	-	19181427	19181448	G14504.1	CTTCGGAATCGTTGCCCCTGCC	93	19181436	0.709093	4	93	465
chr3R	-	5609533	5609555	G13439.1	TAGAGGCGCTGCATCTTGTCTCT	90	5609544	0.708822	5	62	503
chrX	+	8295796	8295818	G15954.1	TAGCTATCCGGGTGGACCGCCGA	19	8295811	0.708613	2	19	47
chrX	+	5797867	5797902	G15755.5	ATCGCTTGTCTGGGCAAGAGGATCAGGATCGGGATG	1276	5797887	0.708594	7	1052	4752
chr3R	+	1451416	1451433	G10830.1	GCTGGCACTACCAGGACG	42	1451433	0.708578	2	28	56
chr2R	-	8087038	8087057	G5793.1	TGCCGTCCTCTGTCCAAGAC	22	8087048	0.70836	2	21	72
chr2R	+	5995006	5995049	G3721.1	TGAACGAGGACTCCTACAAGGACTCGACACTCATCATGCAGCTG	97	5995014	0.708305	4	71	392
chr2L	+	21311147	21311164	G1498.1	TATGGATTTTCAATTGAC	26	21311156	0.708288	2	52	156
chrX	-	2111226	2111259	G17162.1	AGAGCGCTGTCTGCCCCAGGACTCTTATCCCATC	54	2111236	0.708244	2	16	358
chr2R	+	4098738	4098756	G3517.1	GCAGCGTCACTTTGGACTT	37	4098747	0.708214	2	37	185
chr2L	-	22428745	22428767	G3253.2	CTGCTGCTTACTGCACAGGCCTG	18	22428753	0.708193	2	17	78
chr3R	-	21072257	21072276	G14754.1	CTACAGGATCACCACCGTCT	62	21072267	0.707993	2	10	152
chr3L	+	3195298	3195316	G7465.1	AGAAGTACACTGAGGATGA	421	3195308	0.707866	3	220	922
chr3L	+	13036692	13036712	G8081.1	CCGGAGGCAGGAATTTGGGAC	20	13036700	0.707846	2	16	33
chr2L	+	10058873	10058884	G875.1	TTTACCAAGGCT	29	10058874	0.707765	2	11	42
chr3R	-	613937	613955	G12905.1	TGGAGTGCGTTTTCTGTGG	24	613946	0.707643	2	25	167
chr3L	-	19884629	19884652	G10379.1	ATACCGATGACGATGAGGCACGCT	23	19884637	0.707439	2	3	87
chr2L	-	7794610	7794628	G2173.1	ATCAAATATGCCGCTTTTG	16	7794619	0.707243	2	32	80
chr2R	-	10247651	10247670	G6131.1	CCGCGAGCTGATCGAAGCTG	117	10247662	0.707227	2	20	80
chrX	-	13020153	13020173	G17999.1	CTACAACTTTCTATTCCTGAT	22	13020162	0.707201	2	22	176
chr3R	-	19117522	19117553	G14478.1	GGGTCCCATTCAACTGTGGCAATTCCTGCTCG	41	19117532	0.7072	4	41	213
chr2R	+	2700579	2700604	G3385.1	ATCTGGCCTACATCGAGTACAGGGAT	59	2700582	0.706954	2	59	295
chr3L	+	22257119	22257141	G8681.1	TGTCGTGTGGGCTGGTCTACACA	18	22257127	0.706748	2	36	90
chr2L	-	8357641	8357661	G2297.1	ATTCGTTTGCACAATTCCATG	13	8357647	0.706729	2	26	78
chr2R	+	14592043	14592062	G4495.1	ACCTCGAATCCTCTGGCCTG	40	14592056	0.706485	2	40	160
chr2RHet	+	1654564	1654580	G7034.1	ACTCTGCCATCGTCGCT	18	1654568	0.705963	2	29	61
chr2R	-	10247510	10247525	G6129.1	GTCGAGGAGTTCATCG	19	10247517	0.705736	2	17	52
chr2L	-	21681517	21681537	G3231.1	ATCCGTGGCCTCATGGACAAG	15	21681517	0.705545	2	15	45
chrX	+	13294315	13294340	G16337.1	GGATCAGCTACCTTGGCCAGGATCTG	47	13294335	0.705358	2	47	235
chr2R	+	12473746	12473771	G4244.1	TACCTTCTGGCCGTCCTCGGTGGCAA	15	12473755	0.705035	3	15	55
chr3L	+	20503416	20503434	G8571.1	GCGACCCATTTTCACCGTG	23	20503422	0.704948	2	23	92
chr3R	-	10091156	10091185	G13754.1	ATCCATGGACGAGGCCTCTACTGCACTAAG	32	10091163	0.70482	2	32	160
chr2L	+	6344826	6344847	G558.1	CCCACTACCTGGAAATTACGGC	35	6344836	0.704808	3	19	117
chr2L	-	2159321	2159342	G1765.1	TTCTTCCCCGAGAATTCTGAGC	17	2159331	0.704692	2	24	95
chrX	-	1376426	1376445	G17047.2	CACTCCGATCGCCGGCCGCT	210	1376434	0.704345	2	37	586
chr2L	-	8317322	8317336	G2289.1	CTCCTCTACTACATT	29	8317327	0.704108	2	29	124
chr2R	-	5051831	5051846	G5462.1	TGCTCTTTTCTAGGTG	13	5051840	0.703739	2	26	78
chr2L	-	8057615	8057632	G2208.1	GCTGCAGTATTTGGTCCT	30	8057624	0.703467	2	30	180
chr3R	-	19839146	19839173	G14611.1	GTCGGTGGCCGGAGGAGTTGGAGGTGGT	54	19839155	0.702851	2	54	253
chr2R	+	5995063	5995080	G3722.1	TGACTCTCTGGACGTCCG	45	5995072	0.702796	2	29	167
chr3L	-	4115565	4115585	G9284.1	CCGAGGAGCCCATCAACACAT	11	4115576	0.702664	2	11	11
chr2R	-	9761773	9761790	G5967.1	GCTGCTGGTATGGATCAA	26	9761782	0.701727	2	27	103
chrX	-	17038676	17038695	G18273.1	ACCATCGCCGAGTGCCTGGC	34	17038686	0.701655	2	15	68
chr3R	-	25669379	25669400	G15026.1	ATCACTCGGATCACTTGGATCA	34	25669395	0.701613	2	34	170
chr2L	+	3062050	3062086	G359.1	AACTGCACCATCTCTGGCCCGGAGGCTTCCATCGAGG	72	3062076	0.701175	4	32	410
chr3R	+	15063525	15063542	G11713.1	GCCTCGCTGCCGTTGTCC	16	15063532	0.701172	2	32	48
chr3R	+	25688742	25688757	G12678.1	ACTACGTGCTGCCCCT	12	25688750	0.701118	2	6	24
chr3R	-	25573748	25573766	G15011.1	CGCTCATCTTCTACACCAT	15	25573757	0.700831	2	8	40
chr2L	-	5018241	5018270	G1973.1	CACGTGGAATCGATGGCTGCGACGGACGGC	29	5018262	0.700677	2	29	76
chr2R	-	3255912	3255931	G5220.1	TCGGATCCATTATCTCCCGG	78	3255922	0.70028	4	68	400
chr3L	-	251185	251212	G8766.1	ACGCACTGGGTATTTAGGATTCTTACGC	25	251203	0.700184	2	24	201
chrX	+	21235432	21235453	G16917.1	GTTGGCGTTTGGGCTTCCTGGG	36	21235439	0.700067	2	36	252
chr2R	-	9760988	9761008	G5964.1	CTCACGCGTTCTGGAAACCAT	22	9760999	0.6999	2	7	97
chr3R	-	6150981	6151008	G13521.1	TAGTACGGCCCACAAATGTGTGAAACTG	73	6151001	0.699897	2	73	365
chr3R	+	13218509	13218526	G11617.1	CAGACCATCTACCTGGAG	37	13218518	0.699889	2	37	74
chr2R	+	17513217	17513236	G4724.1	ATCCGGATCCCTTGGACTCA	32	17513226	0.699663	2	32	118
chr2L	+	12722466	12722483	G1027.2	CTGCGGATCCACGTTCTG	47	12722477	0.699466	3	36	91
chr2R	-	19949751	19949767	G6922.1	AGATCCGTTCCCCAATG	17	19949758	0.698838	2	17	50
chr3R	+	19625150	19625164	G12059.1	ACTCCTTTCTGCCTT	22	19625160	0.698767	2	22	116
chr2L	+	12738363	12738381	G1059.1	CATCGCTTTTCGCCGTCCT	19	12738373	0.698484	2	19	108
chrX	-	11759715	11759733	G17935.1	GCGACTCTCTGATCAAGCT	37	11759723	0.698408	2	26	155
chrX	+	5325960	5325979	G15711.2	TGGCCACCACCACTTTGGTC	45	5325968	0.69813	3	22	129
chr2R	+	645375	645394	G3277.1	CAATGTCGGCGTTGGACACG	22	645394	0.696942	2	44	44
chr3R	-	5456198	5456213	G13377.1	CTCACCCCCGGTACCT	16	5456204	0.696735	2	6	25
chr2R	+	7782348	7782365	G3863.3	CTTCGCTGTGCGTGACAT	87	7782357	0.69667	2	25	480
chr2R	-	5012498	5012519	G5447.1	CGTACAATCTCCACCGATTCCG	17	5012498	0.696618	2	34	51
chr3L	-	4226919	4226945	G9319.1	CTACCCAATTACTCGATCCTTATCCCG	16	4226939	0.696008	2	26	78
chr3R	-	8225558	8225575	G13660.1	ATTTCCCAGGATTACTCG	28	8225573	0.695759	2	28	140
chr3R	+	20068914	20068926	G12127.1	TGGGCATTTCACC	41	20068926	0.695632	3	41	123
chr2L	+	13382087	13382106	G1135.1	ACGACCTGGACTTGGAAATA	30	13382097	0.695447	2	30	90
chr2L	+	10233974	10233989	G889.1	ATGACGATGTGGATCT	11	10233983	0.695149	2	10	45
chr3R	-	19163666	19163690	G14496.1	AAGGAGGAGCCGATCCATGGATGCA	50	19163675	0.694949	2	45	105
chrX	+	11019484	11019502	G16153.1	ATGCGCACAGTTCCCTGGA	42	11019492	0.69494	2	21	147
chrX	+	1237389	1237418	G15381.1	ATCTACAATTGGCCAAAACTCTGCTTCCTC	37	1237409	0.694593	3	30	213
chr3R	-	7578719	7578734	G13601.1	ATCTGTCTGAGTACTG	13	7578726	0.694576	2	13	50
chr3R	+	19618196	19618214	G12037.1	ACATCTTGGACACCAATGC	73	19618205	0.6945	4	58	233
chr3R	+	7048179	7048205	G11201.2	CCGTGATTATCTCAACTAGGGCGGACT	1507	7048197	0.694259	5	73	9194
chr2L	-	12711117	12711137	G2722.1	CACCTTCCAAGACTCTCGCAA	26	12711137	0.693932	2	52	52
chr3L	-	3403161	3403179	G9236.1	GTAGCATTGGATCCACCAG	29	3403161	0.693906	2	29	87
chr2R	-	17368590	17368616	G6689.1	TTTCGTGTCTGTTGTTTGGTCGGCACT	21	17368599	0.693795	2	22	218
chr2R	+	19911272	19911298	G4919.1	CCACCTCGGCGACCAGGACTTCTTCAC	44	19911272	0.693686	4	44	168
chr3L	-	831986	832003	G8922.2	GCTTTAATTCACAGGTTT	16	831994	0.693585	2	4	112
chr3L	-	22400041	22400061	G10633.1	TACCAGCACTTGGCCCACCGT	64	22400049	0.692835	2	46	165
chrX	-	14978214	14978227	G18085.1	GCTTCAATATCTAG	22	14978217	0.692679	2	22	88
chr2R	+	19946139	19946156	G4931.2	TGTCTACTTCAAAGACTG	41	19946148	0.692551	2	18	204
chr3L	-	9626082	9626108	G9760.1	AGCATTTGGAAACCTTCTTCGATCGTA	19	9626100	0.692341	2	38	133
chrX	-	9445853	9445871	G17695.1	TCCCGTCATTTTCATCCTG	48	9445862	0.691838	2	28	356
chr3L	-	3404822	3404845	G9245.1	GACGGCATTGAGGATCTCGGATCT	57	3404832	0.691592	3	57	239
chr3L	-	9663033	9663054	G9768.1	ATTGGCTCTCTTTCCGCTGGTC	24	9663041	0.691398	2	24	144
chrX	-	7581008	7581027	G17501.1	CGGCATCAATTTCGCGCGAC	21	7581018	0.690944	2	21	63
chrX	-	9468402	9468413	G17711.1	ACACTTTCACAT	18	9468413	0.690931	2	6	30
chr2R	-	9754421	9754433	G5948.1	CTCCTCACTTTCG	19	9754422	0.690602	2	11	83
chr2R	-	13564031	13564067	G6410.1	CTGAAGGAGATTGCGCGTCTGGAGTGGCACAGCACGG	70	13564039	0.690484	3	70	200
chr2L	+	8388011	8388036	G733.1	TTGGCTATGGACGCTTCAATTGGATG	39	8388017	0.69023	3	36	306
chrX	-	5216115	5216132	G17312.1	ATTGAGTTGATCTCATCG	25	5216124	0.69021	2	50	125
chrX	+	6431174	6431203	G15803.1	ATTTCCGCGGATCTGCTACTTGCCGGACTG	31	6431179	0.69016	3	62	217
chr2L	+	8029859	8029877	G659.1	AGGAGCTGTTCAAGGACTG	40	8029870	0.690077	2	40	120
chr2L	+	3064294	3064318	G372.1	AACGGCGCTTGGGGCACTTTCCGTC	44	3064308	0.690073	2	44	220
chr3L	-	1503790	1503832	G8984.1	TACTAGGGCGCGACGGACGGACGGACATCCACCTGCGCCTCAA	59	1503817	0.689253	4	59	127
chr4	-	351007	351035	G15231.1	ATTTTACTCTTTCCCACTTATATTTTCTG	34	351027	0.689127	3	56	440
chrX	+	1746220	1746236	G15430.1	CATCCTTATCGGACATG	14	1746230	0.689113	2	14	49
chr2R	-	14057884	14057916	G6457.1	GGTGATCACCTTCATCGATCTGGCGGGCCACGA	81	14057907	0.689006	4	77	422
chrX	+	9482157	9482176	G16086.1	GGCATTTGTGAGTTGGCGCG	25	9482166	0.688783	3	24	126
chr3L	-	622170	622188	G8884.1	TCGGGGAGTCTTGGACTTG	29	622178	0.688327	2	30	144
chr3L	-	21265018	21265039	G10500.1	CCAGAAGCTAATTTCGGACCTG	24	21265028	0.688296	2	24	80
chr2R	-	3343044	3343062	G5232.1	ACCGCTCATTCTGGACCTG	56	3343052	0.688142	3	41	159
chr3R	-	13517075	13517095	G14075.1	TCTCCAATATCTTCCGCAACC	12	13517088	0.687998	2	24	48
chr2L	-	4457884	4457906	G1884.1	GTTACTTCGGCAAGGTGGGCATG	11	4457895	0.687733	2	5	47
chrX	-	1706866	1706882	G17056.1	TCTACTGTCCGATGATC	590	1706871	0.687645	2	1180	2360
chr3L	+	230654	230688	G7100.3	CAGCGCGGGAATTTCTGACGGCGGCGAGGGATCCT	553	230676	0.687619	5	426	2396
chrX	-	15881785	15881803	G18171.1	GCCGAGCTGCTTTTCACTG	15	15881794	0.68738	2	15	75
chr2R	+	20193575	20193599	G4976.1	CCTTCGACCCCACAAATCGCCGCTT	13	20193588	0.687262	2	13	40
chr2R	-	10245837	10245875	G6124.3	TCCGTGCGGTTGGCACGCCAAAACTGTCTCTTCGAGATC	425	10245866	0.687188	7	396	3369
chr2L	+	9240565	9240583	G790.1	ATTATCAATGGCACCGGAC	16	9240565	0.686882	4	16	30
chrX	-	6636885	6636909	G17445.1	CTCTTCTAAAATCTCGCCAACAACC	157	6636898	0.686861	3	22	870
chr2R	+	5856810	5856832	G3684.1	CTCCGTCGTTGTTGTTGTTGTTG	18	5856817	0.686523	2	36	180
chr2R	-	13432654	13432668	G6379.1	CGGAAGCGGGGTTTT	131	13432661	0.686462	2	262	262
chr2R	-	3357239	3357269	G5253.1	GACCTGCATCGCTCCGGACTACATCCTCTGC	48	3357260	0.686172	3	48	194
chr2R	+	19758370	19758393	G4883.1	AACCAACTGCTGAACATCCAACTT	16	19758386	0.686006	2	14	54
chr3R	-	19636048	19636068	G14557.1	CCTACCGTCGCCCATTCATTG	12	19636056	0.68584	2	12	60
chr3R	-	1830005	1830032	G13083.1	TTTCCTCTCCGCCGGCTCTACTAACCTG	167	1830010	0.685065	4	137	1324
chrX	+	11683016	11683033	G16238.1	CGTCCTCATAATTATCCT	16	11683024	0.684704	2	9	103
chr2L	-	11003176	11003208	G2597.1	GTGCTGTGTACGCCCATTTCCCCATCAACTGTG	103	11003185	0.68469	4	71	653
chr3L	-	14747015	14747033	G9965.1	TGGATACGATTATGGGCAC	23	14747025	0.684537	2	23	90
chr3L	-	832305	832327	G8923.1	CACCAGGAGACGTTCGGAAAGTC	26	832320	0.683361	2	26	34
chr3L	+	17973069	17973080	G8390.1	TTTTTTTGGTCG	18	17973070	0.68327	2	36	107
chr3L	+	2588098	2588120	G7395.1	TCCCGGCCGTGGCGCTCCTCTGG	43	2588110	0.683149	2	20	100
chr3L	+	3326648	3326666	G7515.1	TCGTCCACTTTTTTCTGGG	52	3326656	0.682757	4	52	416
chr3L	+	8111404	8111425	G7764.1	CACTGATGTGCTCAACTATCTG	22	8111413	0.681505	2	22	104
chr3R	+	5926677	5926694	G11144.1	CAGTGTGGTTAGCTGGTT	24	5926686	0.681355	2	10	128
chr3R	-	19829267	19829301	G14605.2	CGGACCGGACATGGACAGCATATCGGTGGGCTCCA	48	19829292	0.681219	2	34	138
chr2L	-	13211943	13211962	G2783.1	GGCCCGGTATTGCAGTACCG	243	13211951	0.681182	2	42	796
chr3R	-	19556080	19556104	G14524.1	TCCTGGTAACTCAACTGATAATGCC	112	19556088	0.680846	3	48	566
chr3R	+	10497739	10497755	G11428.1	GGGTTTGGCTGTTTGCC	11	10497755	0.680766	2	22	55
chr2R	+	20570217	20570231	G5004.1	AATCGGGCGTTTTCA	11	20570224	0.679943	2	22	33
chr3L	+	642261	642279	G7215.1	AGATCATTTTGAAAGCTGA	4124	642271	0.679533	2	10	24665
chr2R	+	2700901	2700919	G3386.1	CTGGACGCCACATTTGGGC	31	2700909	0.67908	2	31	93
chrX	+	16186358	16186384	G16554.1	GACGCGACTTCAACGGCAATGCGATCA	56	16186372	0.679035	2	37	130
chr2R	+	10511087	10511105	G4113.2	GCTGTTCACTTTCCCTGTC	758	10511096	0.678823	3	41	5987
chr3L	-	1027843	1027871	G8945.1	AAACGGCCATTCGGACTCATCAATCCCTG	20	1027848	0.678754	2	40	80
chrX	-	11462691	11462709	G17894.1	ATCCCAAGTATGCGCGTCC	13	11462701	0.678627	2	9	43
chr3L	-	3221488	3221510	G9205.1	AGAACCTGCTTATCGGCTCCAAG	66	3221500	0.678366	2	43	251
chr3L	+	22070053	22070069	G8672.1	ATCTTTTCGCCGGAGAT	55	22070060	0.678181	3	51	274
chr3L	+	19791086	19791102	G8461.1	GTGCATTGTAGTCGCAT	360	19791093	0.678162	2	3	2157
chr3L	-	2788991	2789013	G9161.1	CTGGCGAGGATATGGACGAACTC	40	2789005	0.677967	3	53	79
chr2L	-	19404006	19404025	G3094.1	TGGCATCCGGATTGCTTCGT	11	19404015	0.677917	2	10	67
chr3R	-	5367430	5367448	G13343.1	AATTCCGGACACCACCAGC	18	5367448	0.677793	2	12	24
chr3L	-	22298173	22298190	G10613.1	ACGGCTACTAACCTCCCT	17	22298173	0.677305	2	2	66
chr2R	+	18372170	18372197	G4804.1	CGAAGACGCCATTCTGCAGCTTCTGGAC	27	18372176	0.67727	3	36	72
chr2R	-	17044446	17044503	G6669.1	CTGGGAAGGACATCATCGAGCATTTCGGGCGGAGGACACACGGCGCTCATTCAGGATG	26	17044453	0.676873	5	16	128
chr2R	+	16973078	16973091	G4650.1	CATTTGGAAGGACT	11	16973082	0.676803	2	11	33
chr2L	-	8944724	8944739	G2387.1	GCAGTGGCTCTGCCCG	19	8944729	0.675968	3	19	38
chr3R	+	16145680	16145702	G11759.1	CAGTCCATTTGGGCGCCGCGCGG	83	16145694	0.675939	3	62	258
chrX	+	12502434	12502456	G16279.1	ATCGCCGGCTCCACTTTCTGTCC	29	12502445	0.675819	2	29	167
chrX	-	15601250	15601274	G18107.1	ACGAACCCACCAATCACTTGGACAT	45	15601266	0.675385	3	45	129
chr2L	+	22364158	22364177	G1540.1	TCACCAACTTGGACTACTCG	54	22364170	0.675218	3	49	192
chr3R	+	25617656	25617678	G12649.1	ATACCTCAAATACGCCGGCTCGT	62	25617668	0.675078	4	70	196
chrX	+	5325409	5325429	G15706.1	GGACCACACTTTGGACCTCAC	16	5325420	0.674895	2	3	61
chr3R	+	20062623	20062642	G12109.1	GCCGGTCATTTGGACATCGT	40	20062633	0.674433	2	29	154
chr3R	-	5364634	5364653	G13333.1	CGTCGACGCTTCCTCCTCAG	27	5364646	0.674149	2	26	109
chr3L	-	22300667	22300718	G10620.1	CGGCCACGTCTTCCTCCCAATCCTCTCTAACGCCTTCGCTGTCCTCGTCCCT	32	22300711	0.674101	4	32	209
chr2L	+	19544682	19544696	G1378.1	CTCCATCAATTTCTG	35	19544690	0.673431	2	23	187
chr3L	-	19605247	19605265	G10336.1	TCACCACACATTTGGACTG	22	19605255	0.672604	2	22	88
chr3R	-	9501626	9501643	G13736.1	CTCCGCTTTGGACCTGGA	14	9501634	0.672553	2	14	56
chr3R	-	1423507	1423533	G13032.1	ATCTGATTCAGGCGCTTAAGAAGGGTG	26	1423524	0.672402	3	43	97
chr3R	+	8201821	8201840	G11284.1	CTATCCCCTTTTCCACACTG	24	8201830	0.672327	2	9	97
chr3R	+	17122708	17122736	G11853.1	ACTAGGCAGTCTGAGGCAGTTATCCAGGA	57	17122719	0.67222	3	57	256
chr2R	-	3210679	3210691	G5189.1	CTTCCACCAGGAC	21	3210686	0.672213	2	21	21
chr4	-	221039	221056	G15229.1	TGGGCATGGGCATGGAAT	40	221045	0.671765	2	30	107
chr2L	+	19626298	19626310	G1394.1	TCTCGGTTGGTGC	11	19626301	0.671445	2	22	33
chr2L	+	9967668	9967680	G858.1	CACTACCACAAGT	104	9967668	0.671432	2	43	118
chr2L	-	5979493	5979513	G2034.1	CAAGATTATGTGGACAACCAA	109	5979500	0.671197	3	66	232
chr2L	-	17477456	17477479	G2972.1	AACTTCTTCAAACACTTTCCGGAT	45	17477471	0.671154	2	45	315
chr2R	+	13487854	13487868	G4357.1	ACGGTCGAGTTTACT	29	13487862	0.67088	2	29	116
chr3R	-	27427395	27427422	G15148.1	GATTGGATGAGGATTGCGGACGAGGGCC	87	27427413	0.670828	3	40	257
chr3L	+	3195469	3195490	G7466.3	CTCTGCTCTTCATTCCCCGTCG	423	3195482	0.669769	7	361	2292
chrX	-	16212314	16212333	G18192.1	ACGTCGTCTTCGGCGAGGTC	26	16212322	0.669428	3	22	86
chr2L	-	16355999	16356022	G2912.1	CGGCGATGATGTCATCGAACTCAC	25	16356012	0.668854	2	25	84
chr2R	+	15317526	15317550	G4577.1	CTCTTAACTCTGCTGGCTATCATCT	15	15317545	0.668785	2	30	120
chr3L	+	20503186	20503204	G8569.1	GTGGCCCTTTTCGCCACTG	14	20503196	0.668744	2	14	67
chr2R	+	18743084	18743102	G4832.1	CTCGGCCATCACTGGACCG	12	18743092	0.668724	2	12	24
chr3L	+	15582819	15582841	G8241.1	CTGCTCGTCCTGATCCTCAAACT	37	15582832	0.668514	4	38	221
chr3R	+	18524977	18525002	G11951.1	ATCTGTTGCAGTTGCTCATTCAGCTG	24	18524996	0.668467	2	48	185
chr2R	-	10102972	10102999	G6091.1	GTCGCCAACGTCTCCCTGTTGGCCCTCT	17	10102980	0.668236	2	17	81
chrX	-	522874	522891	G16968.1	GAGCTGGCTATTGGCCTG	30	522881	0.667661	2	4	143
chr2L	-	8689012	8689048	G2352.1	GTCGCCGAATTTGGACATCTCCCGGATCGGCGCCCGT	120	8689020	0.667661	5	97	661
chr2R	-	15336075	15336093	G6602.1	CATGGACTCTGTGCGATCG	19	15336084	0.667561	2	15	59
chr2L	-	21678328	21678346	G3206.2	TTGCCCGATCTATCCCAGT	45	21678338	0.667076	2	8	187
chr3L	+	3195611	3195628	G7467.3	GGGTGTGGTCGACTCCGA	54	3195620	0.666695	2	16	200
chrX	+	5794916	5794940	G15746.1	TTCTTGTGCTGTGTGGATACTCCTC	84	5794932	0.666509	4	100	748
chr3L	-	19537672	19537685	G10324.1	CTTTTTTTTTCTCC	31	19537681	0.666153	2	31	279
chr3L	-	13478069	13478087	G9932.1	TTTGCCAACAATCTGACCG	18	13478078	0.665836	2	18	72
chr2R	-	15336105	15336115	G6602.2	TTGTCGATCTG	15	15336107	0.665802	2	12	63
chr3R	-	27421801	27421819	G15131.1	CCGTCAACTCCTACCTGAA	56	27421810	0.665746	2	13	209
chr3L	+	230483	230498	G7099.1	CCATATTCTTAAGACT	109	230496	0.665711	4	81	469
chr3R	-	7068118	7068135	G13565.1	AATCACTGGAGGGCAGGA	28	7068125	0.665485	2	17	39
chrX	-	16212233	16212249	G18191.1	AGAAGATCATTGTGGCT	19	16212239	0.664985	2	19	76
chr2R	-	5576829	5576860	G5542.1	CACATGGACTTCATTGTGGCCTGCTCAAATCT	17	5576835	0.664666	4	23	117
chrX	+	5797905	5797930	G15755.6	CTTGATTCTGCTGGAGGAGGAGGAGG	395	5797915	0.664548	4	211	944
chrX	+	3267581	3267596	G15586.1	TTTTTTCTCCGTCTTT	43	3267587	0.664361	2	59	398
chr4	+	527666	527682	G15206.1	TCATCATATTCTGGGGC	12	527673	0.664199	2	24	48
chr3R	+	19619050	19619065	G12039.1	CTCCAGTGGATCGTCC	18	19619056	0.66375	2	13	59
chr2R	-	5030608	5030623	G5458.1	TGCCGTCTTGACCACG	17	5030612	0.663096	2	17	51
chr2L	-	3297483	3297502	G1845.1	ATTGGACCCTCTGGAGCTGG	35	3297492	0.663073	3	34	141
chr2L	-	21679888	21679905	G3219.1	CTATTCATTTGCCGTCGC	64	21679897	0.662948	4	64	323
chr3L	+	3194696	3194715	G7462.2	CAAGCTGATCCCTAACAAGA	91	3194705	0.662934	2	40	185
chr3R	+	7398310	7398335	G11240.1	CGTCCTGTTGGGAAACATTCTCAATG	45	7398331	0.662492	2	45	315
chr3R	+	7049288	7049306	G11209.1	CCGACGTCCTTGGCCTTGT	34	7049297	0.662163	4	21	120
chr2L	-	1108238	1108263	G1693.1	AATCTGCGTTAATTTGCCGTTGCTTG	23	1108243	0.662155	2	46	207
chrX	+	9448895	9448914	G16072.1	CCTGACCCTTTTGGAATCCG	51	9448905	0.661592	2	44	248
chr3L	+	636251	636268	G7209.1	TTTCTTCCACAGCCACAG	18	636251	0.66076	2	36	54
chrX	-	18284800	18284821	G18357.1	CCACAGCCGCCCTTCTGGAATG	16	18284821	0.660711	3	24	40
chr2R	-	10245906	10245931	G6124.4	ACTTTTGTCAAAACAATTCGAACCCA	15	10245917	0.660574	2	5	36
chr3R	-	1000000	1000020	G12940.1	TCAGGATTTGGACACTATCAG	98	1000000	0.660046	3	82	501
chr2L	-	214092	214112	G1593.1	CATCATTGCTGTATCCGCCCA	39	214101	0.659897	2	39	195
chr3L	+	3195716	3195759	G7469.1	GGAGCTGATTGAGGAGCTCACCGAGGACAAGGAGAACTACAAGA	96	3195727	0.659777	4	68	322
chr2R	-	5030339	5030359	G5457.1	AGCAGGAGAACTTTGATAAGG	21	5030350	0.659753	2	21	63
chr3L	+	22069655	22069679	G8669.1	TCCGCGGTCATCTGGAGAACAACCC	42	22069679	0.659692	2	26	142
chr2R	-	6411874	6411903	G5617.1	AACTTATCGAAGGCACGGAACCTTGCGGCG	14	6411888	0.659686	2	14	29
chr3L	-	2154328	2154354	G9092.1	CAACTTTACGCCGAACTCGCATTCCTC	14	2154345	0.65955	2	28	70
chr2L	-	22428496	22428518	G3251.1	GCTTTCCTGGATACTCTGCTGAA	34	22428518	0.659335	2	24	248
chrX	-	6117753	6117767	G17395.1	CTCTTCGGCGAGCGG	19	6117760	0.658112	2	19	38
chrX	-	10391052	10391075	G17775.1	ACCATCAATTCGGACACCATTCAT	45	10391066	0.657933	2	45	216
chrX	-	10680889	10680904	G17808.1	GGCTTCGTCTGATTCT	15	10680896	0.657844	2	15	60
chr3L	+	3195829	3195855	G7470.2	TGGCCGACTTCCTTCGCTTCCACACCT	223	3195848	0.65727	4	114	1400
chr2R	-	11162838	11162863	G6181.1	TCACCGGTCTGCTGCCCTTCACCTCG	30	11162858	0.65687	2	30	180
chr2R	-	20883386	20883401	G7022.1	GAACTTTGTGCGCTGT	18	20883392	0.656709	2	18	75
chr3R	+	24719419	24719441	G12492.1	CGTCGACTTCCTCCATCCATCAG	44	24719427	0.656602	2	26	220
chr3R	+	14746666	14746685	G11681.1	CCTCGAACTCGCATCATCAG	60	14746674	0.656332	3	60	173
chr2L	+	72920	72937	G8.1	ACCCTTTCCTTCGGATTG	25	72929	0.655736	2	30	145
chr3L	+	228415	228448	G7081.1	ATCTACATTAGGACAGAGCCAGAATAGGAGCGCT	19	228435	0.654453	2	19	52
chr2L	-	21678936	21678953	G3212.1	GGCCCGTAAGATCTGGTG	35	21678943	0.653414	2	35	78
chrX	-	3600192	3600215	G17242.1	CCGAAGCCCAACTCTCATTGCTGC	34	3600201	0.653406	3	34	136
chr3L	+	3195422	3195449	G7466.2	TCTGGCCGTCAAGCACTTCTCCGTGGAG	135	3195430	0.652897	5	61	448
chr2L	+	3061037	3061049	G355.1	ACTTCTTCTGCAA	52	3061037	0.652627	3	52	208
chr3R	+	20067735	20067754	G12126.1	AGGCGCATCTCTTTCAGCAT	25	20067745	0.651632	2	25	125
chr2R	+	2562151	2562175	G3362.1	ACTTTCCGCCCATCCTCTGGATTCT	17	2562168	0.651626	2	34	119
chr2R	+	7781001	7781017	G3857.1	CCTGCAACCTTCCAATG	56	7781009	0.651454	2	15	87
chrX	-	7949866	7949884	G17563.1	TACACAATTTTATCCCTTG	24	7949874	0.651277	2	24	168
chr2R	-	10247426	10247450	G6127.1	ATCTCGCTGCTGTTCTACGGTATGG	114	10247433	0.650943	5	94	780
chr3R	+	17124355	17124370	G11863.1	GCCAATATCGTTCGTC	14	17124365	0.649701	2	14	56
chr3R	+	14744282	14744311	G11673.1	AATTCGCGGTCGGGTTTTCCAAAAAAACCA	39	14744311	0.649605	3	40	203
chr2L	-	12045833	12045848	G2666.1	CCTCCGGTCATTCCCG	15	12045840	0.649601	2	14	44
chrX	-	10676449	10676471	G17805.2	TCATCAGATACTTCCCAACCCAG	25	10676459	0.649308	2	6	90
chr2L	-	7826150	7826168	G2181.1	CCGATCATCGTGTCCTGCG	38	7826159	0.649263	3	18	172
chr3R	+	20099897	20099907	G12143.1	CTCTAACGCTT	21	20099897	0.649171	2	10	74
chr3R	-	26034328	26034344	G15055.1	CTCGGATCCCGATGACT	29	26034344	0.648883	2	7	101
chr2L	+	21261793	21261816	G1490.1	AGGACCTTCAGGTGAATGAATGGG	24	21261809	0.646754	2	48	72
chrX	+	3380753	3380777	G15606.1	TCGGATCTTCTACTGTTCGTCCAGT	24	3380770	0.645361	2	48	192
chr2R	-	19953627	19953645	G6923.1	CGCCGTCTTCCCACAAACC	48	19953634	0.645235	2	32	112
chr2R	+	14307035	14307059	G4473.1	CTGGAACTGGAACTTGAATTGGATT	78	14307050	0.644574	4	49	294
chr2L	-	15374	15396	G1564.1	CTGTGCTGTTCTCTCAGTAAGGA	29	15388	0.644392	2	22	174
chr2R	+	8757768	8757792	G3969.1	ACATTTGACTACGACTGGGCGCACG	12	8757792	0.644318	2	12	36
chr3L	-	16671133	16671147	G10145.1	AATGATGAGGAACGG	13	16671140	0.643285	2	5	21
chr3L	+	14058217	14058236	G8154.1	CTGCGCACATATCTGGACCC	19	14058226	0.643194	2	19	51
chr3L	+	3156862	3156887	G7449.1	GTCGCCCACTTTCTCCATTGGATCTG	69	3156870	0.641788	2	27	562
chr3L	+	228122	228140	G7078.1	CTTCTCTTCCAAAGCACAG	42	228131	0.641375	4	33	177
chr2L	+	13634037	13634070	G1150.1	GATGACGATTCGGCCTGTCGCAATTCCTACAATG	38	13634064	0.641328	3	38	266
chr3L	+	19790217	19790236	G8457.1	GCTACGTTGGGCATTCACAG	12	19790226	0.641218	3	20	40
chr2R	-	18523856	18523876	G6753.1	ACGACTTCTTCTGGACGGATC	22	18523866	0.640803	3	23	104
chr3R	-	3300540	3300567	G13146.3	TTTCCGCTGCCTTCCACTGGATGACGAC	451	3300549	0.64048	8	302	2749
chr3L	-	13912652	13912669	G9943.1	ATTCACCACTTACCACTA	31	13912661	0.639464	2	16	139
chr2L	-	3295615	3295632	G1842.1	CGGGTTCTTTCTGATGGA	14	3295623	0.639345	2	14	84
chrX	+	5326080	5326106	G15713.1	CGGACCATTCTTTGACGTTCCCCAAAG	50	5326098	0.639329	4	66	274
chrX	-	11696731	11696741	G17911.1	ATCGTTCAGCC	29	11696731	0.638313	2	16	71
chr3R	-	20895209	20895226	G14741.1	CCTAATCACCTTCGCCAT	18	20895226	0.638124	3	14	75
chrX	+	13212950	13212967	G16323.1	CCGACTCCTTGGACTCCA	22	13212959	0.638045	2	22	66
chrX	-	5656616	5656642	G17349.1	CGACTACGTGACCTCGAACACGGTTCT	66	5656634	0.637985	3	47	267
chr2R	+	15340085	15340110	G4584.1	AAAAGTGGATCTCTAGCTGGCATTTG	16	15340093	0.637966	3	32	91
chrX	+	17998823	17998836	G16713.1	ACTACTTCCTGAAC	14	17998828	0.637501	2	28	28
chr3L	+	595033	595058	G7190.1	CCAAGCATCTGGACTGTCCGATAATG	44	595042	0.637423	2	44	220
chr2R	-	17052330	17052347	G6679.1	CCATCACCATTTCATGGG	76	17052339	0.63686	2	76	304
chr2L	+	8211637	8211667	G702.1	GCTACATCTTGGACCCTGGAAGGACTTCGCC	60	8211646	0.636538	2	30	361
chr3R	-	17448225	17448243	G14296.1	CACAGTCTGAGTTCTTGCT	434	17448234	0.636517	3	12	2812
chrX	+	5798275	5798303	G15756.1	ACAAGCTTACACACACACATTCGCGGCAT	635	5798288	0.635367	5	520	2050
chr2R	-	5460146	5460166	G5518.1	GAAGAGAAAGTGACTGTGCCA	30	5460157	0.634937	2	30	60
chr3R	-	19165914	19165931	G14498.1	AGTCACCTTTCTGTCCAG	25	19165923	0.634854	3	25	115
chr3R	+	14751821	14751837	G11695.1	TGGTGGCTTCCTCACTG	21	14751831	0.634471	2	17	109
chr3L	+	230129	230161	G7095.2	CACTGATGACGACTTCAATCCTTGTTTCAACCC	64	230138	0.634469	5	36	284
chr2R	-	5576405	5576426	G5540.1	TGAGAGACTGCCGTTGCCGATG	21	5576410	0.634273	2	21	63
chr3R	+	7049720	7049749	G11212.3	CGAGATGATCGACTGCGTTGGTGTGACCAA	59	7049728	0.633978	2	8	272
chrX	+	2039651	2039660	G15494.1	ATGAGGCTAA	11	2039651	0.632495	2	11	11
chr2R	-	11670651	11670668	G6214.1	GAAGACCTCTCTGGCTCA	33	11670659	0.63225	2	33	99
chrX	-	6982628	6982640	G17469.1	TTTTTGAATCGAG	15	6982640	0.632098	2	30	60
chr3R	+	17122795	17122809	G11854.2	TTGAAAGATTGAAAT	110	17122803	0.631509	3	33	295
chr3R	-	19555897	19555926	G14522.3	ACGCGCCAGGTTGTCTGCGGAAATCTGCCA	254	19555907	0.631093	4	71	1345
chr2R	-	7855831	7855847	G5749.1	TCGTCCATTTTCTTTTG	24	7855837	0.630923	3	22	218
chr3L	-	6163754	6163777	G9470.1	GAACAACTTGGCTGACCCTTGGGA	17	6163759	0.630859	2	34	51
chr3L	+	4105235	4105249	G7596.1	AACGAGGAATTGGAA	44	4105235	0.630779	2	44	44
chr2L	+	540135	540146	G155.1	CCCTCCACTTCC	31	540144	0.630022	2	14	79
chr3R	-	2905076	2905103	G13126.1	ACCCACCCGCCTCATCGTCGGTAACCTG	128	2905086	0.629744	4	65	525
chr3R	+	19618078	19618107	G12036.1	ATCTCCGGAAACCTGCCATTGGACGAGGTG	90	19618084	0.629619	5	90	378
chr2R	-	10247729	10247751	G6131.3	CTGAACCAAGATTAATTTGATCA	199	10247743	0.629024	7	130	687
chr2L	+	3451038	3451057	G398.1	CGGACTTCTTCATTCTGGCC	16	3451047	0.628983	2	16	96
chr3R	-	2191861	2191882	G13102.1	ATCGGCTTTCAGCACTTGGGAG	34	2191869	0.628724	2	34	170
chr4	-	892360	892395	G15274.1	ACCGACTTGTGGGCGTGGCTGTAATTCCATTAAAAG	22	892379	0.627622	4	31	174
chr3L	-	16792600	16792626	G10183.1	AGTCGGTTTTATCGTGGCCATCGATGG	14	16792617	0.62712	3	28	98
chr2R	+	16216652	16216670	G4619.1	CTCCGATGATTCCTGCTCC	80	16216660	0.622872	3	45	327
chr3L	-	9422345	9422361	G9740.2	GCCTGACGTTGGACTTC	30	9422353	0.622202	3	14	136
chr3L	-	1872942	1872961	G9073.1	GCTGGACATTCTTGGACCCG	97	1872951	0.622088	3	83	346
chr3R	+	21817041	21817060	G12317.1	GTCGGCCTCTCCTTCCGCAG	19	21817054	0.621863	2	19	76
chr2R	+	7744923	7744933	G3847.1	CAAATTCTGGA	13	7744923	0.62162	2	13	26
chr2L	-	7826917	7826938	G2183.3	CAACTACGGCTACCCCCAGAAG	77	7826925	0.620778	2	9	137
chr3L	+	230584	230609	G7100.2	CGCGGGATTCTTATAAGATTGGACGG	589	230599	0.620269	4	481	2293
chr3L	-	4226857	4226871	G9318.1	ATCCATCCTCGTCGC	50	4226865	0.619789	3	41	159
chr3L	+	10835173	10835190	G7974.1	GTCCCGCTGTCGCTGTCC	34	10835180	0.619646	2	68	102
chr3R	+	4605390	4605405	G11008.1	AGTCCTGTTCGCTGCG	11	4605396	0.619067	2	22	33
chr3L	+	9375300	9375326	G7880.1	AGGATGGCTTCCAGGTCTGCATGGATG	67	9375308	0.618993	3	67	402
chr2L	+	5983184	5983198	G524.1	CGCCATCATTCCCTG	36	5983193	0.618764	2	31	113
chr3R	-	19882683	19882696	G14632.1	CGGAACGCCTTATT	12	19882687	0.618725	2	8	25
chr2L	-	6034498	6034513	G2055.1	CCCACTTTTGACACCA	9926	6034503	0.618651	2	9947	29757
chr3R	+	21819134	21819160	G12318.1	CCACCATCTCCGCGTCCATACAACCTG	31	21819143	0.618349	2	31	124
chr2R	+	7782321	7782338	G3863.2	CTTCCAGGAGTTCCCCCC	95	7782328	0.618321	2	14	227
chrX	-	10676431	10676447	G17805.1	CTCTGAACTTTGCCTTC	25	10676439	0.616494	2	5	140
chr3R	-	10213298	10213310	G13771.1	AGCTTTGTCGTCG	16	10213307	0.616346	2	27	53
chr3R	-	5456435	5456446	G13378.1	CGGCTTTATTAG	15	5456437	0.616225	2	14	58
chr2R	+	13425112	13425136	G4326.1	ACCCTCTTTCTATCTTCTGGACCTG	36	13425120	0.615586	2	22	338
chr3R	+	7036509	7036521	G11198.1	AATCTATGGACTG	11	7036513	0.615213	2	8	36
chr3R	+	1451105	1451121	G10828.1	TTACATTCTTACCTACA	1090	1451113	0.61507	2	8	7598
chr2R	-	10245803	10245822	G6124.2	GTTTAACATTCGACCCAAGC	301	10245813	0.614988	3	58	401
chr2L	+	5988350	5988372	G538.1	GGGGCATTCGGACACTTGCAGCG	39	5988361	0.614693	2	39	117
chr3L	-	17031697	17031716	G10196.1	AACTTCTTCATTCCGGACAT	18	17031715	0.613825	2	18	108
chr3R	+	14750909	14750936	G11688.1	GGAGGATCTGATTGAGCTTGAGGGCAAG	47	14750936	0.613441	4	47	235
chr3R	+	231373	231394	G10735.1	TAAGTTACCAGAGGCTGGCACT	23	231377	0.612414	2	22	83
chr2R	-	6419761	6419777	G5620.2	TGAGGATTTGACACTGG	149	6419769	0.611882	2	34	543
chr3L	-	3459728	3459744	G9255.1	CGATGAAGATCTGGACA	11	3459736	0.610585	2	10	23
chr2R	+	7781849	7781865	G3861.3	GCGGTATTGGAACAGTA	235	7781858	0.610243	3	14	723
chr3R	+	25618116	25618133	G12654.1	CAATTCACCCTTGGATCT	96	25618116	0.610243	5	108	444
chr3L	+	21130889	21130900	G8594.1	ACGTTTCTGTGG	415	21130897	0.60944	2	538	1535
chrX	-	5616783	5616809	G17330.1	CGATGCCGTTCAGGACTTTCTCACCGA	35	5616802	0.60818	2	35	189
chr3R	-	18448230	18448245	G14382.1	CTCGGAGTTTCTCAAG	25	18448238	0.60753	2	25	100
chr2R	+	7781815	7781831	G3861.2	CTGCGTCTGCCCCTGCA	447	7781823	0.606623	2	19	1340
chrX	+	11597385	11597402	G16228.1	GGCCATCATTCGGATACG	18	11597394	0.605781	2	24	48
chr3R	-	18447482	18447500	G14376.1	GTGTATTCGTTGTGCCGGG	13	18447492	0.604577	2	13	71
chr2R	-	10245769	10245797	G6124.1	CGCGACAGGCTTCGGCACGCCAGTATATA	69	10245790	0.604507	2	20	173
chr3L	-	6967136	6967153	G9579.1	AGACCACTGGCATCATCG	31	6967143	0.603682	2	31	62
chr3L	-	19875591	19875613	G10362.1	ACTTTGCCAACTTTCGGCCACAG	61	19875601	0.602622	2	61	305
chr2R	+	10509500	10509519	G4107.1	AGGGACAGCCGGCATTGCAC	15	10509505	0.602547	2	15	15
chrX	+	5797721	5797733	G15755.1	ATTGCCCCGCCAG	68	5797732	0.602403	2	18	103
chr3L	+	1552414	1552435	G7338.1	ATTGACGAGTACTTGGAGATGG	31	1552428	0.601873	2	31	155
chr3L	-	6206895	6206914	G9516.1	CTTCTACAACTTCCCCAGCT	11	6206914	0.600075	2	11	55
chr2R	-	6419588	6419604	G5619.2	GACAGATCTCAGGATGA	141	6419595	0.600041	2	35	256
