# Supplementary material for: SmD1 Modulates the miRNA Pathway Independently of Its Pre-mRNA Splicing Function
Source: PLoS Genet. 2015 Aug 26;11(8):e1005475. doi: 10.1371/journal.pgen.1005475 (PMC4550278; doi:10.1371/journal.pgen.1005475)
Supplement: S3 Table — (XLSX) [file pgen.1005475.s016.xlsx]

## Sheet: Sheet1
S3 Table. SmD1-binding sites that map to coding regions
ClusterID	Chromosome	Strand	ClusterStart	ClusterEnd	ClusterSequence	ReadCount	ModeLocation	ModeScore	ConversionLocationCount	ConversionEventCount	NonConversionEventCount	FBgn ID
G10006.1	chr3L	-	15131465	15131482	GAGAGCATTAAGATCTCG	23	15131471	0.712329	2	46	46	FBgn0014002
G10012.1	chr3L	-	15132269	15132292	GACCTGGAATCGGAGGAGGCCAAG	73	15132269	0.969528	2	29	75	FBgn0014002
G10035.1	chr3L	-	15602643	15602662	AAACTTTGTGCGGCTTACCG	22	15602643	0.747739	2	22	110	FBgn0036519
G10078.1	chr3L	-	16102009	16102025	CTCCTCTTCCCGCACGA	23	16102020	0.732807	2	46	46	FBgn0263603
G10086.1	chr3L	-	16141731	16141755	GGATCGGGATCGGGCCTGGACTGGA	55	16141744	0.939421	2	47	107	FBgn0036576
G10102.1	chr3L	-	16400264	16400290	CCACGATTGCCATGCTGGAGAACCATC	31	16400273	0.896033	2	29	112	FBgn0014163
G10104.1	chr3L	-	16400342	16400373	CATCATCATCAAGGAACTGTCGTCCAAATACG	46	16400363	0.791324	2	23	188	FBgn0014163
G10106.1	chr3L	-	16404161	16404188	TTCTCGCGCACCCCACTGCTGCCCTCCC	42	16404175	0.779234	3	60	192	FBgn0014163
G10122.1	chr3L	-	16615731	16615760	CAACCACACCATCCCCCGTGGAAGCGGAAC	41	16615740	0.990087	2	41	19	FBgn0000017
G10131.1	chr3L	-	16618229	16618259	GATAGCCGCTCCGGTCACCAACAAGATGCAG	26	16618231	0.999924	2	26	36	FBgn0000017
G10145.1	chr3L	-	16671133	16671147	AATGATGAGGAACGG	13	16671140	0.643285	2	5	21	FBgn0063485
G10145.1	chr3L	-	16671133	16671147	AATGATGAGGAACGG	13	16671140	0.643285	2	5	21	FBgn0264605
G10150.1	chr3L	-	16672466	16672488	CTCGGCCATACTCCAGAACTCGC	32	16672475	0.873599	2	15	98	FBgn0063485
G10150.1	chr3L	-	16672466	16672488	CTCGGCCATACTCCAGAACTCGC	32	16672475	0.873599	2	15	98	FBgn0264605
G10163.1	chr3L	-	16779121	16779159	TTCAGCACCATCCAGGCCCTGCAGCAACGCACCTGGCTG	27	16779130	0.99433	2	15	84	FBgn0025582
G10174.1	chr3L	-	16782913	16782931	CCTGCGTTTTGGGCATCTC	13	16782921	0.74552	2	13	78	FBgn0036663
G10179.1	chr3L	-	16787651	16787665	GGCTCTCTCTTTTCG	33	16787655	0.724012	2	33	198	FBgn0036663
G10182.1	chr3L	-	16792166	16792187	GCGTCTTGGCTTCCATTCCTCA	49	16792177	0.738922	4	45	296	FBgn0036663
G10183.1	chr3L	-	16792600	16792626	AGTCGGTTTTATCGTGGCCATCGATGG	14	16792617	0.62712	3	28	98	FBgn0036663
G10194.1	chr3L	-	17030429	17030445	AGATCTCTAACACCTCC	15	17030436	0.727274	2	15	45	FBgn0261872
G10196.1	chr3L	-	17031697	17031716	AACTTCTTCATTCCGGACAT	18	17031715	0.613825	2	18	108	FBgn0261872
G10197.1	chr3L	-	17033655	17033674	ATCGAGGATGCAATTGCGGC	24	17033667	0.790375	2	48	48	FBgn0261872
G10203.1	chr3L	-	17330675	17330694	GTTAATTCGCGACGAGAAGA	15	17330682	0.779464	2	15	35	FBgn0036710
G10211.1	chr3L	-	17426037	17426061	CGGCGGCAACACAACTCTGGACTTG	33	17426061	0.876712	2	33	99	FBgn0042641
G10211.1	chr3L	-	17426037	17426061	CGGCGGCAACACAACTCTGGACTTG	33	17426061	0.876712	2	33	99	FBgn0052174
G10236.1	chr3L	-	17632734	17632769	CACTCGCATTGACTACGATACTCATCTGCTGTCCGC	39	17632743	0.731138	2	28	243	FBgn0004401
G1027.1	chr2L	+	12722448	12722465	TTCGCCGATGGACAGATT	47	12722456	0.721872	2	27	121	FBgn0032456
G1027.2	chr2L	+	12722466	12722483	CTGCGGATCCACGTTCTG	47	12722477	0.699466	3	36	91	FBgn0032456
G1028.1	chr2L	+	12722626	12722646	TCTGGACACCCTGCGCCTTCT	30	12722636	0.837879	2	21	96	FBgn0032456
G10281.1	chr3L	-	18664021	18664060	CACGGATAGTGGAACTGGAAGTGGCGATGGAGAAAGCGGT	33	18664030	0.986608	2	59	133	FBgn0042134
G10297.1	chr3L	-	18864333	18864349	TCTGTTCAGCACCCTCG	12	18864333	0.999141	2	24	36	FBgn0025807
G10305.1	chr3L	-	18891081	18891110	TCGGCAACTGGTCTCCCCCCACCCCTCACC	20	18891099	0.819959	2	15	83	FBgn0036824
G10316.1	chr3L	-	19253215	19253230	CTCACCATTCTGGCAG	44	19253215	0.867725	2	42	128	FBgn0026630
G10324.1	chr3L	-	19537672	19537685	CTTTTTTTTTCTCC	31	19537681	0.666153	2	31	279	FBgn0262517
G10336.1	chr3L	-	19605247	19605265	TCACCACACATTTGGACTG	22	19605255	0.672604	2	22	88	FBgn0036892
G1035.1	chr2L	+	12723110	12723149	GATCCTGAACTGCTTCGCGGACGGAATGCCCAGACAAACC	34	12723149	0.985955	2	22	157	FBgn0032456
G10362.1	chr3L	-	19875591	19875613	ACTTTGCCAACTTTCGGCCACAG	61	19875601	0.602622	2	61	305	FBgn0262519
G10379.1	chr3L	-	19884629	19884652	ATACCGATGACGATGAGGCACGCT	23	19884637	0.707439	2	3	87	FBgn0014037
G10379.1	chr3L	-	19884629	19884652	ATACCGATGACGATGAGGCACGCT	23	19884637	0.707439	2	3	87	FBgn0262519
G104.1	chr2L	+	343397	343421	TGGTTCTCCCCGAGTTGGCGAGCAT	20	343414	0.728246	2	40	100	FBgn0004611
G10408.1	chr3L	-	20184598	20184620	AGCCCTTCACGTCGACTCCTTTG	19	20184620	0.726355	2	19	114	FBgn0261556
G10436.1	chr3L	-	20390095	20390117	CGATGGATGATGACGAGGAAGGA	29	20390104	0.841404	2	29	58	FBgn0028978
G10441.1	chr3L	-	20393795	20393810	CTATGGCCATCCACTG	22	20393801	0.733293	2	22	66	FBgn0028978
G1045.1	chr2L	+	12726139	12726158	CTACAACAAGGTGATCGACG	23	12726147	0.907839	2	23	46	FBgn0032456
G10471.1	chr3L	-	20776559	20776573	AATGTGGAGGACACA	14	20776572	0.999961	2	28	0	FBgn0037021
G105.1	chr2L	+	343694	343708	CGCTGGGCAGTGCGG	37	343694	0.969568	2	37	37	FBgn0004611
G10500.1	chr3L	-	21265018	21265039	CCAGAAGCTAATTTCGGACCTG	24	21265028	0.688296	2	24	80	FBgn0012034
G10507.1	chr3L	-	21310187	21310217	CCATCATCATCACCACCACCACGAGTCCAAG	44	21310201	0.842232	3	17	125	FBgn0003042
G10508.1	chr3L	-	21310482	21310506	TGGATCGCCGCCTCATCGACATCTA	101	21310495	0.959556	3	27	196	FBgn0003042
G10510.1	chr3L	-	21332601	21332620	CGCCCTCGGATCACAATTTT	38	21332610	0.875978	2	38	190	FBgn0037074
G1052.1	chr2L	+	12728203	12728215	CCATTCAACATTC	28	12728203	0.905977	2	37	75	FBgn0032456
G1055.1	chr2L	+	12737406	12737424	TCATTCTTTTCGGACCTGG	23	12737416	0.72743	2	23	161	FBgn0032456
G10572.1	chr3L	-	22278992	22279009	CTGACGACGATGGACAAG	22	22278995	0.999569	2	22	16	FBgn0011771
G1059.1	chr2L	+	12738363	12738381	CATCGCTTTTCGCCGTCCT	19	12738373	0.698484	2	19	108	FBgn0032456
G10590.1	chr3L	-	22291210	22291229	ATTCACGCATTCTCCCTGCA	17	22291221	0.799101	3	17	57	FBgn0004449
G10595.1	chr3L	-	22293439	22293458	CTGGCCGCCGCTCCTGACGG	12	22293450	0.839473	2	12	24	FBgn0004449
G10602.1	chr3L	-	22296199	22296219	CGGACTGTGGGATTGCACTGG	31	22296208	0.715132	2	31	124	FBgn0004449
G10605.1	chr3L	-	22296465	22296492	GCGACTTGGACTGCGGTCAGCACGGACG	12	22296465	0.860913	2	12	36	FBgn0004449
G10608.1	chr3L	-	22296979	22296990	TGTGCCCCGTAC	13	22296990	0.998124	2	26	13	FBgn0004449
G10611.1	chr3L	-	22297376	22297389	TCAGTGGATTTAGT	11	22297389	0.858396	2	22	44	FBgn0004449
G10613.1	chr3L	-	22298173	22298190	ACGGCTACTAACCTCCCT	17	22298173	0.677305	2	2	66	FBgn0004449
G10620.1	chr3L	-	22300667	22300718	CGGCCACGTCTTCCTCCCAATCCTCTCTAACGCCTTCGCTGTCCTCGTCCCT	32	22300711	0.674101	4	32	209	FBgn0004449
G10621.1	chr3L	-	22300863	22300884	AACGGACAAGGAATCGGACTGG	43	22300884	0.767793	2	29	47	FBgn0004449
G10624.1	chr3L	-	22301084	22301103	GTCGCGCGCTGCTCCTCGCC	29	22301095	0.810047	2	29	87	FBgn0004449
G10633.1	chr3L	-	22400041	22400061	TACCAGCACTTGGCCCACCGT	64	22400049	0.692835	2	46	165	FBgn0004449
G10635.1	chr3L	-	22400717	22400734	TTCCTGTGCTCCCCATCG	36	22400723	0.861784	2	22	172	FBgn0004449
G10647.1	chr3L	-	22814818	22814831	ATTGCGGCCAAACT	17	22814826	0.882905	2	17	34	FBgn0027339
G1066.1	chr2L	+	12739157	12739174	CTGTGGATCTGGAAACTG	18	12739167	0.829168	2	18	72	FBgn0032456
G10663.1	chr3L	-	23088071	23088092	TAAGGACCAGTTCCACATCAGA	57	23088081	0.84053	2	26	202	FBgn0024733
G10676.1	chr3LHet	+	2397966	2397984	GATTATGGATATCTGACGG	302	2397978	0.884846	2	14	1798	FBgn0028697
G10706.1	chr3R	+	65008	65028	GACATCATTGGACAAAAACCA	110	65021	0.833726	2	110	220	FBgn0010225
G10708.1	chr3R	+	66066	66084	CCTTTTCCACTGTCATCTG	19	66075	0.75292	2	19	133	FBgn0010225
G10713.1	chr3R	+	93085	93116	CCTGCAACGTGCACCACGCGCTGGAAGACTGC	58	93104	0.998256	2	42	78	FBgn0037228
G10735.1	chr3R	+	231373	231394	TAAGTTACCAGAGGCTGGCACT	23	231377	0.612414	2	22	83	FBgn0263594
G10743.1	chr3R	+	476627	476650	TGGCCAGGAATCTGATCGACGAGG	49	476639	0.771315	2	29	138	FBgn0087013
G10751.1	chr3R	+	477997	478029	AGTTCATCATCCAGAACGCCAACTCGGATGATC	47	478013	0.91039	2	21	176	FBgn0087013
G10752.1	chr3R	+	478059	478080	TGCGTGAGCTTGATAGGATTGG	21	478071	0.786112	2	18	129	FBgn0087013
G10788.1	chr3R	+	1092540	1092572	TGGTGGACGACTTCCTGGGGATGGAGACGGGCC	51	1092548	0.803011	2	41	129	FBgn0264785
G1083.1	chr2L	+	13166300	13166317	GAGGATGAAGATGACGAG	13	13166317	0.812277	2	13	13	FBgn0024291
G10830.1	chr3R	+	1451416	1451433	GCTGGCACTACCAGGACG	42	1451433	0.708578	2	28	56	FBgn0037351
G10848.1	chr3R	+	1499272	1499294	GAATACCATTATATCGTCTGAAG	16	1499294	0.890875	2	32	80	FBgn0037363
G10868.1	chr3R	+	1659973	1659989	CCCCCTCTCGCTGTCTC	68	1659973	0.846472	2	136	204	FBgn0037386
G10908.1	chr3R	+	2902651	2902687	CCGAGCTGAAAATCGGCCTGACCACCAGTGCCCGTCC	134	2902662	0.977741	2	27	289	FBgn0037468
G10908.2	chr3R	+	2902709	2902737	CCCAGGCGGCGGACACACCAATATCTTCT	105	2902716	0.951296	2	21	504	FBgn0037468
G10909.1	chr3R	+	2902785	2902814	CAGAACTCCTCAAACCTCAATGCCTGCATG	46	2902805	0.766922	2	26	228	FBgn0037468
G10917.1	chr3R	+	2913218	2913238	CCGAGCAGCTGATCACTGGTA	14	2913218	0.777406	2	5	29	FBgn0003884
G10921.1	chr3R	+	2913588	2913611	CTGCCGCCGCAATCTGGACATTGA	168	2913597	0.950789	2	168	589	FBgn0003884
G10926.1	chr3R	+	2914370	2914408	TGTTTACGCTTCCAATCGCAACAAAAAATTCACTGCAAC	28	2914393	0.813523	3	5	230	FBgn0003884
G10945.1	chr3R	+	3939412	3939426	CACTTCTCACCCCTC	14	3939412	0.905293	2	14	42	FBgn0243512
G10981.1	chr3R	+	4176912	4176926	TCGGCAGGCTTCAAG	30	4176926	0.742259	2	20	70	FBgn0261108
G1099.1	chr2L	+	13204066	13204087	TCGAGTTTCCGCCTTCAAAACG	22	13204087	0.86509	2	44	88	FBgn0032482
G10994.1	chr3R	+	4498083	4498116	ACATCGAGGATTTGGACAACTGGCACGGCAAGCC	53	4498091	0.760941	2	6	179	FBgn0037607
G11014.1	chr3R	+	4761707	4761728	TTCCTGCTGACCATTCCCAATG	50	4761721	0.762288	3	49	301	FBgn0003015
G1103.1	chr2L	+	13208219	13208245	GGACCACCGGTCTTCACCGAGGAGGAG	16	13208220	0.88551	2	32	16	FBgn0032482
G11058.1	chr3R	+	5257968	5257998	AATTACATCGCATCCATTGGACGAGGACGAG	44	5257991	0.781896	3	32	72	FBgn0261552
G11064.1	chr3R	+	5271135	5271161	ATCCTGGTGCCCAACTCGACCGCCGGC	46	5271152	0.795591	2	44	140	FBgn0261552
G1107.1	chr2L	+	13209685	13209704	TCTTCCATGTGGGTCACCTG	67	13209698	0.793773	2	46	352	FBgn0032482
G11077.1	chr3R	+	5378916	5378931	TCGGTCGGCTTACCCG	14	5378931	0.872132	2	14	42	FBgn0037707
G1108.1	chr2L	+	13209728	13209749	ACTGGGTGACTATCTGATTGTT	44	13209738	0.741033	2	39	311	FBgn0032482
G11122.1	chr3R	+	5595031	5595050	ATTCTACGAACGCATTGGCT	13	5595042	0.792219	2	13	65	FBgn0037747
G11124.1	chr3R	+	5603872	5603896	CTCTGGTACTCGCATCCCCGCAAAT	51	5603889	0.908652	2	66	191	FBgn0261599
G11130.1	chr3R	+	5610434	5610454	CGGGCACCACATCCTGTCCTG	33	5610442	0.783917	2	33	81	FBgn0037754
G11164.1	chr3R	+	6214904	6214924	CTTCCACCATTCCACCGCAAC	33	6214913	0.771404	2	32	100	FBgn0259938
G11177.1	chr3R	+	6590019	6590041	TGGGTCTCCCCATAAAACGCCTG	15	6590031	0.981848	2	30	45	FBgn0037831
G11197.1	chr3R	+	7036374	7036405	AGGACTACATGAAGAAGGTGCTGGCCAAGCTG	69	7036385	0.813165	3	42	273	FBgn0037874
G11198.1	chr3R	+	7036509	7036521	AATCTATGGACTG	11	7036513	0.615213	2	8	36	FBgn0037874
G11200.1	chr3R	+	7048050	7048075	ATGACCCACATTGTGCGCGAGGCCGA	45	7048066	0.829351	2	8	164	FBgn0020910
G11207.1	chr3R	+	7049158	7049175	AGTGGACCGATGATCTCG	13	7049166	0.801411	2	12	33	FBgn0020910
G11212.1	chr3R	+	7049622	7049648	GAGATCCAGCTGAACGGCGGCTCCATC	43	7049634	0.857587	2	9	152	FBgn0020910
G11212.2	chr3R	+	7049653	7049692	ACAAGGTCAAGTGGGCTCGCGAGCATTTGGAGAAGCCCAT	106	7049664	0.766039	3	27	425	FBgn0020910
G11212.3	chr3R	+	7049720	7049749	CGAGATGATCGACTGCGTTGGTGTGACCAA	59	7049728	0.633978	2	8	272	FBgn0020910
G11240.1	chr3R	+	7398310	7398335	CGTCCTGTTGGGAAACATTCTCAATG	45	7398331	0.662492	2	45	315	FBgn0263316
G11281.1	chr3R	+	8201501	8201523	TCGCCCCGTGGAAGTGGATGTCG	59	8201513	0.769389	2	38	245	FBgn0010041
G11283.1	chr3R	+	8201716	8201734	CAAGGATGACACCCTCTTC	14	8201719	0.999602	2	28	28	FBgn0010041
G11284.1	chr3R	+	8201821	8201840	CTATCCCCTTTTCCACACTG	24	8201830	0.672327	2	9	97	FBgn0010041
G11285.1	chr3R	+	8202063	8202097	GGGAAGAGAACTGGAAAGGTGCCGTGGAACTGAAG	21	8202097	0.996321	2	21	15	FBgn0010041
G1131.1	chr2L	+	13379894	13379914	CCGTCCGCATTTGGCACTCTG	34	13379905	0.77756	2	52	152	FBgn0025724
G11319.1	chr3R	+	8524780	8524789	CTCTGTGTTC	11	8524780	0.894659	2	22	33	FBgn0016693
G11321.1	chr3R	+	8525002	8525047	GATGGAGATGATTCCCCAGGAGGAGATGACCATGGTCGCGGACCCA	38	8525033	0.957636	2	38	99	FBgn0016693
G11334.1	chr3R	+	8829026	8829037	TCTACTGCGTCT	20	8829027	0.819062	2	20	77	FBgn0038108
G1135.1	chr2L	+	13382087	13382106	ACGACCTGGACTTGGAAATA	30	13382097	0.695447	2	30	90	FBgn0025724
G11436.1	chr3R	+	10717523	10717540	CCAATCGTTCAACACATG	12	10717540	0.847871	2	12	36	FBgn0038271
G1144.1	chr2L	+	13555768	13555782	TCGGGCTCTGTCGGT	12	13555774	0.779021	2	24	36	FBgn0259984
G11449.1	chr3R	+	11070509	11070540	TCATCACCGTGCCGGCCTACTTCAACGACTCT	214	11070519	0.842504	4	47	1409	FBgn0266599
G11456.1	chr3R	+	11071346	11071388	CCAAGCAGACCCAGACCTTCACCACCTACTCGGACAACCAGCC	206	11071370	0.771678	4	62	451	FBgn0266599
G11457.1	chr3R	+	11071447	11071476	CTCGGCAAGTTCGAGCTGTCGGGCATCCCC	16	11071476	0.998865	2	16	53	FBgn0266599
G11460.1	chr3R	+	11071766	11071789	TCTCGGACTCTGACCGCACCACAA	175	11071781	0.870074	2	67	537	FBgn0266599
G11460.2	chr3R	+	11071792	11071828	CTGGACAAGTGCAACGAGACCATCAAGTGGCTGGATG	158	11071804	0.884138	2	31	310	FBgn0266599
G11475.1	chr3R	+	11129564	11129614	CTCCACTCCACACAACACCGCCCAAGACACGCCACGCCCACCACCCATATG	69	11129591	0.954866	2	55	157	FBgn0003721
G115.1	chr2L	+	420103	420125	TCTACGCCTCCCTCATCCTCGTC	101	420114	0.836083	2	17	562	FBgn0002593
G1150.1	chr2L	+	13634037	13634070	GATGACGATTCGGCCTGTCGCAATTCCTACAATG	38	13634064	0.641328	3	38	266	FBgn0259984
G11511.1	chr3R	+	11625376	11625399	AACTTAAGGCTGCAGAGGATCACG	13	11625399	0.720828	2	13	39	FBgn0262527
G11521.1	chr3R	+	11785061	11785079	TCTGGAAGCTGAACTCAAG	17	11785069	0.899828	2	17	51	FBgn0013334
G11533.1	chr3R	+	11825657	11825691	GAATGTGATACGGAATGGGCGGGCCATTTCGGCTG	26	11825683	0.721119	2	26	110	FBgn0003507
G11542.1	chr3R	+	11864377	11864403	GTCGGCTGCCTCTGCATCCACATCCGC	32	11864393	0.771944	3	32	135	FBgn0003117
G11585.1	chr3R	+	12469944	12469963	AACTACGCATTCCCCATGGT	24	12469952	0.819282	2	24	95	FBgn0038453
G11611.1	chr3R	+	12909832	12909850	ACCCGTCTGCGTCTGGAGC	15	12909841	0.714016	2	30	30	FBgn0038476
G11617.1	chr3R	+	13218509	13218526	CAGACCATCTACCTGGAG	37	13218518	0.699889	2	37	74	FBgn0028992
G1162.1	chr2L	+	13797310	13797329	ATCTCATTTTTCGCCCTGGA	24	13797322	0.713124	3	24	129	FBgn0028538
G11620.1	chr3R	+	13370267	13370282	TATGGGATTGGACCAG	21	13370282	0.892743	2	21	63	FBgn0025571
G11638.1	chr3R	+	14073521	14073540	CGGCAGAGAACTCGCTGATT	15	14073521	0.940055	2	15	45	FBgn0020238
G11639.1	chr3R	+	14073711	14073742	CTCAACTCGCCGGACCGCGCTTGCCGCTTGGC	116	14073726	0.922011	3	87	318	FBgn0020238
G11640.1	chr3R	+	14073811	14073828	CACTCATCATGCAGCTGC	41	14073820	0.793692	2	21	63	FBgn0020238
G11640.2	chr3R	+	14073841	14073854	TCACATTATGGACG	20	14073854	0.884629	2	20	60	FBgn0020238
G11655.1	chr3R	+	14412659	14412680	ATCGATGGACGAGCTGCTCAAG	39	14412670	0.735453	2	39	117	FBgn0023083
G11655.1	chr3R	+	14412659	14412680	ATCGATGGACGAGCTGCTCAAG	39	14412670	0.735453	2	39	117	FBgn0038627
G11659.1	chr3R	+	14414068	14414084	CGCAGATCTCCATCACG	23	14414068	0.920691	2	23	46	FBgn0023083
G11659.1	chr3R	+	14414068	14414084	CGCAGATCTCCATCACG	23	14414068	0.920691	2	23	46	FBgn0038627
G11673.1	chr3R	+	14744282	14744311	AATTCGCGGTCGGGTTTTCCAAAAAAACCA	39	14744311	0.649605	3	40	203	FBgn0261113
G11676.1	chr3R	+	14746254	14746317	AGCAACCCAGACCATTGTGCTGCCGTCGAGACCAACAAACCACAACCACAGGGCAACGCCAACG	65	14746308	0.971019	3	43	222	FBgn0261113
G11679.1	chr3R	+	14746450	14746461	ACATACTCGTCG	271	14746450	0.889357	2	118	577	FBgn0261113
G11679.2	chr3R	+	14746472	14746500	CCTGCTCTCAGAGGAGAACGAGGCCAACG	274	14746500	0.984239	2	84	639	FBgn0261113
G11680.1	chr3R	+	14746531	14746566	ATCACCACAATACCGATCGTGATAGACAGCAAGCCA	17	14746559	0.954058	2	17	27	FBgn0261113
G11681.1	chr3R	+	14746666	14746685	CCTCGAACTCGCATCATCAG	60	14746674	0.656332	3	60	173	FBgn0261113
G11682.1	chr3R	+	14746813	14746835	GGGACACTAACATCCCGATCGCA	54	14746826	0.775863	2	50	73	FBgn0261113
G11688.1	chr3R	+	14750909	14750936	GGAGGATCTGATTGAGCTTGAGGGCAAG	47	14750936	0.613441	4	47	235	FBgn0261113
G11689.1	chr3R	+	14750951	14750973	CAGTCCGGCAATGGACGGGATGA	68	14750963	0.961079	2	63	63	FBgn0261113
G11690.1	chr3R	+	14750999	14751016	TCTACAATTGAATGACCT	36	14751011	0.772262	2	36	180	FBgn0261113
G11691.1	chr3R	+	14751022	14751054	ACGAGGAGGAGACTTTCGACATGTCATCGATGT	38	14751029	0.846001	2	38	162	FBgn0261113
G11691.2	chr3R	+	14751099	14751129	ATCAACATATTCCACAACTCGCAGCCAACGG	20	14751112	0.845351	3	19	76	FBgn0261113
G11691.3	chr3R	+	14751145	14751171	CAGAGGACCCCTATCTCGCCACCTACT	68	14751163	0.765645	2	38	155	FBgn0261113
G11695.1	chr3R	+	14751821	14751837	TGGTGGCTTCCTCACTG	21	14751831	0.634471	2	17	109	FBgn0261113
G11698.1	chr3R	+	14752212	14752231	CAGGAGCAGGACTGAGATTC	25	14752212	0.825089	2	16	58	FBgn0261113
G11738.1	chr3R	+	15734233	15734250	AAGAACATCTTGGACAAG	51	15734250	0.748657	2	51	102	FBgn0038747
G11746.1	chr3R	+	16116204	16116228	CACCAAGGAATCTCAGCGGCGCGGC	20	16116220	0.868213	2	20	20	FBgn0262582
G11753.1	chr3R	+	16125484	16125503	CTTTGGTCCGGACTTTAACA	13	16125503	0.793738	2	13	78	FBgn0262582
G11756.1	chr3R	+	16126457	16126474	GGAGTTCGGCGGGGACAG	27	16126472	0.719019	2	26	28	FBgn0262582
G11759.1	chr3R	+	16145680	16145702	CAGTCCATTTGGGCGCCGCGCGG	83	16145694	0.675939	3	62	258	FBgn0261550
G11793.1	chr3R	+	16648875	16648900	ATCGACTTGCACTCGCCCTCTGAGAT	38	16648896	0.883524	2	20	159	FBgn0019936
G11794.1	chr3R	+	16676581	16676595	AATCATCATGCAGCT	38	16676581	0.861325	3	38	98	FBgn0038834
G11796.1	chr3R	+	16676823	16676850	CCAACGAGACTCCCGTGACCGCCCTGAG	35	16676840	0.906694	2	15	69	FBgn0038834
G11815.1	chr3R	+	16894071	16894088	ACGCCATCTCGGGACTGG	63	16894071	0.747407	2	25	138	FBgn0000083
G11871.1	chr3R	+	17186688	17186729	GACGAGATTGAATTGGACGAACCGGAGAAGACGCCCGCCAAG	26	17186729	0.762218	2	26	44	FBgn0261837
G11871.1	chr3R	+	17186688	17186729	GACGAGATTGAATTGGACGAACCGGAGAAGACGCCCGCCAAG	26	17186729	0.762218	2	26	44	FBgn0261838
G11891.1	chr3R	+	17854103	17854121	ATCAATTCGTACGGCTATG	23	17854113	0.86809	2	23	115	FBgn0019957
G11909.1	chr3R	+	18197483	18197503	TCCCACTCGCGCTGAGATCTC	24	18197489	0.93661	2	5	105	FBgn0003178
G11919.1	chr3R	+	18247812	18247825	CCCTTCCAGATGGC	11	18247812	0.997423	2	22	11	FBgn0038965
G11926.1	chr3R	+	18313462	18313484	AACCTAGAATATTTATTGATTGC	25	18313462	0.993045	2	50	175	FBgn0038976
G11931.1	chr3R	+	18407224	18407238	TCCCTAATCGATCTG	14	18407224	0.866843	2	28	42	FBgn0028837
G11950.1	chr3R	+	18524464	18524478	ATATCTTCTCGCTTC	16	18524473	0.778278	2	16	95	FBgn0039006
G11951.1	chr3R	+	18524977	18525002	ATCTGTTGCAGTTGCTCATTCAGCTG	24	18524996	0.668467	2	48	185	FBgn0039006
G11954.1	chr3R	+	18599184	18599206	TCCAAGAGCTTGGCTATCGGATG	20	18599200	0.785056	2	40	80	FBgn0039025
G11954.1	chr3R	+	18599184	18599206	TCCAAGAGCTTGGCTATCGGATG	20	18599200	0.785056	2	40	80	FBgn0039026
G11960.1	chr3R	+	18613676	18613692	ATTCCGATTACCAGTGG	14	18613676	0.781745	2	28	42	FBgn0039026
G11965.1	chr3R	+	18615360	18615390	GCGGGTAGTTGCCACAAAGAGCAGGGACCGG	36	18615390	0.950871	2	36	72	FBgn0039026
G11999.1	chr3R	+	19175644	19175659	TATGTGGGTGGTCATG	18	19175653	0.89078	2	36	72	FBgn0264326
G12009.1	chr3R	+	19184568	19184588	GACGTCAAAATGAATGCGAAC	14	19184577	0.904044	2	14	27	FBgn0002622
G12011.1	chr3R	+	19184983	19185007	TGAGATCATCATCATGGCCACCAAG	14	19184983	0.91994	2	14	51	FBgn0002622
G12036.1	chr3R	+	19618078	19618107	ATCTCCGGAAACCTGCCATTGGACGAGGTG	90	19618084	0.629619	5	90	378	FBgn0015513
G12037.1	chr3R	+	19618196	19618214	ACATCTTGGACACCAATGC	73	19618205	0.6945	4	58	233	FBgn0015513
G12039.1	chr3R	+	19619050	19619065	CTCCAGTGGATCGTCC	18	19619056	0.66375	2	13	59	FBgn0015513
G12051.1	chr3R	+	19623492	19623514	CCAGGAGACCATTCCTATCTTCT	29	19623492	0.71348	3	47	135	FBgn0015513
G12053.1	chr3R	+	19623866	19623888	ATTCGGAGGTGGATCTCAAGGAG	23	19623874	0.807703	2	23	92	FBgn0015513
G12059.1	chr3R	+	19625150	19625164	ACTCCTTTCTGCCTT	22	19625160	0.698767	2	22	116	FBgn0015513
G12060.1	chr3R	+	19626060	19626077	ATCAAGAATTTCCCTGAC	42	19626066	0.724052	2	36	160	FBgn0015513
G12086.1	chr3R	+	19886338	19886361	GTTTCGATGCTCTGGCCCTGGACG	14	19886361	0.998056	2	28	70	FBgn0040283
G12103.1	chr3R	+	20058338	20058359	CTGGCGCTGCTCTCGGTGGATC	19	20058343	0.738841	2	19	83	FBgn0043884
G12106.1	chr3R	+	20058636	20058654	ATTCTATCCCCAGCCCGTC	42	20058647	0.842998	2	41	132	FBgn0043884
G12109.1	chr3R	+	20062623	20062642	GCCGGTCATTTGGACATCGT	40	20062633	0.674433	2	29	154	FBgn0043884
G12116.1	chr3R	+	20064687	20064700	ACATCAATTCTCTG	11	20064697	0.790206	2	16	27	FBgn0043884
G12126.1	chr3R	+	20067735	20067754	AGGCGCATCTCTTTCAGCAT	25	20067745	0.651632	2	25	125	FBgn0043884
G12127.1	chr3R	+	20068914	20068926	TGGGCATTTCACC	41	20068926	0.695632	3	41	123	FBgn0043884
G12140.1	chr3R	+	20073918	20073940	TTCTCGGCTTCTTCTCCGCAATC	11	20073929	0.799533	2	11	86	FBgn0043884
G12143.1	chr3R	+	20099897	20099907	CTCTAACGCTT	21	20099897	0.649171	2	10	74	FBgn0086365
G12194.1	chr3R	+	20619212	20619237	CAATCGGGAAATTCGGACTGGACACT	26	20619224	0.795482	3	26	65	FBgn0039225
G12197.1	chr3R	+	20644037	20644064	ATTGGGGAGGACGAGCAGAAGCTGCTGC	32	20644051	0.73651	2	32	50	FBgn0039229
G12224.1	chr3R	+	20849792	20849820	TTCTTCGTGCGCATCCGGGATGCAGGACT	31	20849800	0.768775	2	31	185	FBgn0039258
G12297.1	chr3R	+	21425425	21425445	TTAAGGCTTACTTCAGCCAGT	22	21425426	0.739492	2	36	102	FBgn0011666
G12313.1	chr3R	+	21812325	21812341	ATCCACTCTTCCCCCAG	16	21812341	0.927048	2	16	48	FBgn0015269
G12317.1	chr3R	+	21817041	21817060	GTCGGCCTCTCCTTCCGCAG	19	21817054	0.621863	2	19	76	FBgn0015269
G12318.1	chr3R	+	21819134	21819160	CCACCATCTCCGCGTCCATACAACCTG	31	21819143	0.618349	2	31	124	FBgn0015269
G12327.1	chr3R	+	22056452	22056470	CCCTGCTGCTCGTCTCGTT	22	22056461	0.831921	2	22	127	FBgn0039419
G12332.1	chr3R	+	22057739	22057767	TGGGCACTTCTTCGCAGGATCTGAGGGAG	12	22057767	0.939332	2	24	60	FBgn0039419
G12336.1	chr3R	+	22175356	22175374	TGAGACCTTAATCTACTTC	33	22175356	0.968958	2	54	120	FBgn0053970
G12361.1	chr3R	+	22693391	22693408	TTCCCCGTGGGTCGCATC	42	22693398	0.912069	2	31	127	FBgn0001197
G12362.1	chr3R	+	22693481	22693500	ATATTGGAATACCTGACCGC	19	22693490	0.81967	2	16	76	FBgn0001197
G12388.1	chr3R	+	23409653	23409678	AAACGCACCTTGGCTTTGGCCGTTGA	12	23409653	0.885061	2	24	60	FBgn0040080
G12405.1	chr3R	+	23749266	23749297	TCAACCAGCGTCGCTACGCCCTGGTGTCGGCC	53	23749266	0.886199	4	11	244	FBgn0003279
G12412.1	chr3R	+	23749976	23750004	TTCCGCAACATCCCCGGCATTGAGACCAT	32	23749986	0.948469	2	18	101	FBgn0003279
G12412.2	chr3R	+	23750058	23750080	GCTTTGTCATCTGGACCGAGTCG	53	23750071	0.874466	3	40	239	FBgn0003279
G1243.1	chr2L	+	16605138	16605159	TTTAGGCCCAAAAATCTCACCG	17	16605147	0.835276	2	34	51	FBgn0259735
G12431.1	chr3R	+	23776169	23776189	ATCTGCCCCTGAACGTTTCCC	22	23776178	0.797334	4	22	98	FBgn0039562
G12438.1	chr3R	+	23777682	23777704	TCGTAGTCCTTCGCCCACGCCGT	25	23777695	0.860863	2	8	130	FBgn0039562
G12447.1	chr3R	+	24426596	24426620	TTCGGATTCATCACCTATTCCCACT	25	24426610	0.755297	3	24	173	FBgn0001215
G12454.1	chr3R	+	24428881	24428923	GGAGGCGGCAACTTTGGAGGCGGCGGCAACAATTGGAACAATG	45	24428915	0.72552	3	26	166	FBgn0001215
G12484.1	chr3R	+	24689430	24689456	ATGTCCGCAACGATCTCTTCCTCAATC	32	24689430	0.85589	2	64	192	FBgn0264324
G12492.1	chr3R	+	24719419	24719441	CGTCGACTTCCTCCATCCATCAG	44	24719427	0.656602	2	26	220	FBgn0265998
G12523.1	chr3R	+	24931736	24931751	ATGGTCTCTTGGACTC	42	24931746	0.765667	3	42	210	FBgn0039633
G12550.1	chr3R	+	24975212	24975228	CGTCAAGCATTTAGACA	31	24975220	0.756198	2	31	93	FBgn0014869
G12591.1	chr3R	+	25047030	25047045	CGATGCGCTGCCCAAG	46	25047045	0.871338	2	33	59	FBgn0029176
G12595.1	chr3R	+	25047675	25047691	CCTCCCACGTTTGGCGG	23	25047691	0.835287	2	18	54	FBgn0029176
G12599.1	chr3R	+	25058770	25058790	TCTGCCCTGTTTCTGCGCCAC	28	25058780	0.710806	2	28	168	FBgn0028476
G12620.1	chr3R	+	25575004	25575014	ATTAGGATAAT	25	25575005	0.723106	2	20	60	FBgn0260990
G12621.1	chr3R	+	25575540	25575558	TCGAAAGACTTCCCCTACG	12	25575550	0.732825	2	12	36	FBgn0260990
G12642.1	chr3R	+	25617204	25617225	GGGCCACTTGCTCTCGGACACG	53	25617224	0.853077	4	51	135	FBgn0001297
G12643.1	chr3R	+	25617273	25617294	GCTACCCAATGCCATTGATGTC	37	25617281	0.903591	4	71	140	FBgn0001297
G12649.1	chr3R	+	25617656	25617678	ATACCTCAAATACGCCGGCTCGT	62	25617668	0.675078	4	70	196	FBgn0001297
G12652.1	chr3R	+	25617978	25617995	TCTGATTGCCCCGGCCGG	27	25617978	0.751277	2	16	54	FBgn0001297
G12654.1	chr3R	+	25618116	25618133	CAATTCACCCTTGGATCT	96	25618116	0.610243	5	108	444	FBgn0001297
G12659.1	chr3R	+	25618617	25618661	CCTGATGGACGGCGGCACTGGGCTAACGCCCGTCTCCGGACCCCT	55	25618654	0.810082	4	55	109	FBgn0001297
G12676.1	chr3R	+	25688558	25688575	CTCCGTGCTCTGCGCCTG	22	25688566	0.714586	2	19	79	FBgn0039713
G12678.1	chr3R	+	25688742	25688757	ACTACGTGCTGCCCCT	12	25688750	0.701118	2	6	24	FBgn0039713
G1268.1	chr2L	+	16743865	16743879	ACTATCCATACACTG	28	16743873	0.715934	2	27	78	FBgn0032600
G12730.1	chr3R	+	26302933	26302950	ATCACAGGATAATCTGGA	20	26302933	0.999868	2	40	40	FBgn0039776
G12730.1	chr3R	+	26302933	26302950	ATCACAGGATAATCTGGA	20	26302933	0.999868	2	40	40	FBgn0260440
G12747.1	chr3R	+	26612130	26612151	CATCAGCATCACAGGCTCTCCT	16	26612140	0.762467	2	16	64	FBgn0004606
G12748.1	chr3R	+	26612268	26612287	CAGTTCTTTCACCACCATGC	15	26612279	0.726264	2	7	76	FBgn0004606
G12822.1	chr3R	+	27605158	27605179	TGGGTGGTGCCGGTGCTGCCTG	14	27605169	0.773674	2	14	47	FBgn0005632
G12877.1	chr3R	-	256042	256058	TCTGCTCCTAAGGAGGC	15	256042	0.92614	2	12	45	FBgn0037249
G12884.1	chr3R	-	258387	258406	GCTGCCCACGTTCTCCTGGC	34	258398	0.775468	2	33	136	FBgn0037249
G129.1	chr2L	+	453326	453347	CCGGCCGGGACTTCTACAAAAT	33	453333	0.824958	2	33	99	FBgn0031256
G12905.1	chr3R	-	613937	613955	TGGAGTGCGTTTTCTGTGG	24	613946	0.707643	2	25	167	FBgn0260794
G12916.1	chr3R	-	617887	617907	CCTCGTCGTCTTCGTCTTCGT	22	617897	0.836523	2	19	174	FBgn0260794
G12927.1	chr3R	-	625753	625772	GGAGCACGGAAATCTGGACG	47	625765	0.87103	2	39	39	FBgn0260794
G12940.1	chr3R	-	1000000	1000020	TCAGGATTTGGACACTATCAG	98	1000000	0.660046	3	82	501	FBgn0259212
G12947.1	chr3R	-	1007488	1007512	ATGGCGGAATCTGTGGCAGACGAAC	17	1007512	0.993506	2	17	44	FBgn0259212
G13029.1	chr3R	-	1423020	1423055	CCTCAGACATTAAGGACTTCTCGCAGCGCACCAACA	12	1423027	0.815337	2	2	70	FBgn0250753
G13032.1	chr3R	-	1423507	1423533	ATCTGATTCAGGCGCTTAAGAAGGGTG	26	1423524	0.672402	3	43	97	FBgn0250753
G13051.1	chr3R	-	1492844	1492864	CTGGAGAGCATACGGACTCTG	43	1492855	0.846282	2	43	110	FBgn0010772
G13062.1	chr3R	-	1619688	1619704	TCACTCACTTCGCCTCT	13	1619700	0.810585	2	13	65	FBgn0037378
G13083.1	chr3R	-	1830005	1830032	TTTCCTCTCCGCCGGCTCTACTAACCTG	167	1830010	0.685065	4	137	1324	FBgn0003261
G13102.1	chr3R	-	2191861	2191882	ATCGGCTTTCAGCACTTGGGAG	34	2191869	0.628724	2	34	170	FBgn0261641
G13126.1	chr3R	-	2905076	2905103	ACCCACCCGCCTCATCGTCGGTAACCTG	128	2905086	0.629744	4	65	525	FBgn0010774
G13153.1	chr3R	-	3346277	3346306	AAGACCGCCTGGAGTAACTCCATCCCCATG	44	3346283	0.824993	2	61	141	FBgn0015575
G13192.1	chr3R	-	3850426	3850466	GGTGACACCTTCATGCTCTTCGACACCGTCAACGCCTGCAA	33	3850438	0.996326	2	15	158	FBgn0037541
G1320.1	chr2L	+	19037823	19037842	TGGAACCGTTTGCGAAATCG	18	19037834	0.835347	2	36	54	FBgn0086442
G13216.1	chr3R	-	4475933	4475967	TCCACGTCGTCCACTTCTTCGGGATCCACCTCCTC	24	4475943	0.866117	2	10	211	FBgn0024326
G13223.1	chr3R	-	4483326	4483353	TTCGATGGCAGCGAGGGCGGACAGTCTG	17	4483337	0.992369	2	17	68	FBgn0263231
G13234.1	chr3R	-	4643479	4643499	GAGGACCGACATGAATGGCAA	57	4643492	0.78566	2	22	89	FBgn0037636
G13234.2	chr3R	-	4643523	4643551	AGGAAAGCAGGAACAGGATCTGGATCTAG	66	4643545	0.989532	3	73	191	FBgn0037636
G13235.1	chr3R	-	4643688	4643709	TTCCCATGATGATGCCGTCGAT	19	4643697	0.843854	2	25	108	FBgn0037636
G13261.1	chr3R	-	4756614	4756647	ACGCCAATTGCGACAGTCGCTCACTAACGCCCTC	25	4756638	0.78909	2	25	72	FBgn0262614
G13266.1	chr3R	-	4818539	4818561	CTTCAATGAGGACTCCATCGAAC	29	4818553	0.933237	2	29	59	FBgn0260243
G13272.1	chr3R	-	4837218	4837268	GCGGAACGGCCAACGGCAACGGTGGAGCAGGTTCATCCGGTGTGGCAACTG	17	4837258	0.989353	2	7	71	FBgn0037655
G13289.1	chr3R	-	4897248	4897267	CACTGGTCTCATAGACGAGG	14	4897258	0.732859	2	14	42	FBgn0003165
G13295.1	chr3R	-	4982860	4982880	GGCTGGGACCAATCCGCTCCA	26	4982870	0.821355	2	23	55	FBgn0003165
G13307.1	chr3R	-	5089822	5089854	CGATCACCATTCGCAGCCGTCGGAGTCGGATCG	22	5089842	0.901713	2	14	74	FBgn0037672
G13318.1	chr3R	-	5226563	5226585	TGGTCGTCTGGTTTACCAGTATG	57	5226565	0.831374	3	57	376	FBgn0037686
G13324.1	chr3R	-	5332136	5332152	TGCTTCTCGAAAGTCGG	15	5332145	0.817264	2	6	66	FBgn0260010
G13327.1	chr3R	-	5335505	5335536	ACGACTACCGTTGGCAGGATCTGAAGGATCTG	35	5335526	0.782772	3	35	141	FBgn0260010
G13328.1	chr3R	-	5337694	5337710	ACCTGCCTGCTGGACAT	22	5337703	0.750758	2	22	54	FBgn0003205
G13329.1	chr3R	-	5338100	5338119	GACTGCATCTGCGGGCGCTT	18	5338108	0.744932	2	18	56	FBgn0003205
G13333.1	chr3R	-	5364634	5364653	CGTCGACGCTTCCTCCTCAG	27	5364646	0.674149	2	26	109	FBgn0037705
G13336.1	chr3R	-	5365899	5365935	CCCCACCGCCGCATACCGCGTTTCTGGACGGCGAACC	35	5365929	0.999693	2	35	117	FBgn0037705
G13340.1	chr3R	-	5367060	5367076	TCTTCGCTGTCGCTGAA	16	5367068	0.725866	2	16	80	FBgn0037705
G13343.1	chr3R	-	5367430	5367448	AATTCCGGACACCACCAGC	18	5367448	0.677793	2	12	24	FBgn0037705
G13358.1	chr3R	-	5400976	5400998	GGACGAGAATAGGAACTCTGGAG	28	5400984	0.763292	2	24	60	FBgn0027338
G13369.1	chr3R	-	5455056	5455073	ATCTGCACCCTGGGCTTC	47	5455069	0.875984	2	28	137	FBgn0005585
G13372.1	chr3R	-	5455212	5455243	ACGATGAGATGGACGGCGAGTGGGAGCCACCG	85	5455227	0.887354	3	34	56	FBgn0005585
G13373.1	chr3R	-	5455488	5455530	AGAAGGTGGAGTCTGGCAACCTGGAGGACGACTGGGACTTCCT	50	5455516	0.94991	4	61	180	FBgn0005585
G13373.2	chr3R	-	5455585	5455599	ACGTGTACACCCACT	57	5455595	0.839879	2	57	114	FBgn0005585
G13377.1	chr3R	-	5456198	5456213	CTCACCCCCGGTACCT	16	5456204	0.696735	2	6	25	FBgn0005585
G13377.2	chr3R	-	5456217	5456228	TTCGGAAAATTC	13	5456228	0.77213	2	8	28	FBgn0005585
G13378.1	chr3R	-	5456435	5456446	CGGCTTTATTAG	15	5456437	0.616225	2	14	58	FBgn0005585
G1340.1	chr2L	+	19168163	19168194	ACCATCTCTGGACTCGATGCGGGGCGGGGCGA	37	19168186	0.877461	2	21	155	FBgn0010300
G13424.1	chr3R	-	5588109	5588127	CGTGAGGATGAGATGGACG	30	5588119	0.76699	2	30	60	FBgn0266720
G13425.1	chr3R	-	5588312	5588331	AGTGGCATGGAAAAGTGCTG	15	5588318	0.918079	2	15	35	FBgn0266720
G13425.2	chr3R	-	5588339	5588386	TGAGGAGGGCATGGACCGGATCAACGCGGACATGAGGGAGGCGGAGAA	46	5588352	0.999972	2	30	52	FBgn0266720
G13433.1	chr3R	-	5598625	5598642	CTGCACCAACTCCTTTTC	50	5598635	0.815497	4	50	243	FBgn0037750
G13439.1	chr3R	-	5609533	5609555	TAGAGGCGCTGCATCTTGTCTCT	90	5609544	0.708822	5	62	503	FBgn0002868
G13440.1	chr3R	-	5609632	5609650	ATCCTGCAACTGCGGATCT	303	5609640	0.805591	5	278	1194	FBgn0002868
G13441.1	chr3R	-	5609958	5609992	TTCGAGGAAATACAACTCAATCAAGATGCCTTGCC	85	5609983	0.865726	4	84	294	FBgn0002868
G13482.1	chr3R	-	5931366	5931389	CAACTACAGTCGCGATCTGGACGC	24	5931389	0.719486	2	24	72	FBgn0028734
G13500.1	chr3R	-	6135296	6135307	TCTTTCCCGTCC	22	6135307	0.837197	2	35	75	FBgn0037807
G13507.1	chr3R	-	6139291	6139302	TCTTCTTTCCGC	40	6139302	0.75429	2	40	186	FBgn0266717
G13512.1	chr3R	-	6141202	6141219	CCGTTGCCATCACCACTG	19	6141209	0.900039	2	17	59	FBgn0266717
G13519.1	chr3R	-	6147667	6147687	GCCGGGTACCGATGGCGAACG	29	6147668	0.997984	2	24	17	FBgn0266717
G13521.1	chr3R	-	6150981	6151008	TAGTACGGCCCACAAATGTGTGAAACTG	73	6151001	0.699897	2	73	365	FBgn0266717
G13543.1	chr3R	-	6704320	6704348	CTTCACCCGTTGGCTGCAGATGGTCAACT	39	6704340	0.795476	2	67	223	FBgn0037850
G13565.1	chr3R	-	7068118	7068135	AATCACTGGAGGGCAGGA	28	7068125	0.665485	2	17	39	FBgn0037890
G13589.1	chr3R	-	7418303	7418323	AAGACCGTCGACTCCCACTCT	17	7418312	0.825265	2	17	47	FBgn0051363
G13592.1	chr3R	-	7448535	7448547	TTTGCACAGTCTG	22	7448539	0.855547	2	26	84	FBgn0037921
G13601.1	chr3R	-	7578719	7578734	ATCTGTCTGAGTACTG	13	7578726	0.694576	2	13	50	FBgn0017581
G13609.1	chr3R	-	7580295	7580333	AAGGCGACGAAGTGGAAGATGATGAGGATGGAGAGAATG	31	7580328	0.999281	2	31	93	FBgn0017581
G13611.1	chr3R	-	7580641	7580663	CCAAGCCGCCGGGTCATTACACT	11	7580655	0.938383	3	18	14	FBgn0017581
G13620.1	chr3R	-	7590109	7590131	AAAATGGATCGGTAGCTGGGAAG	22	7590131	0.779861	2	20	68	FBgn0017581
G13629.1	chr3R	-	7641731	7641751	AACTTCGGAGGAGGCAACAAC	32	7641738	0.771057	2	31	33	FBgn0259139
G13630.1	chr3R	-	7641785	7641803	TTTCGGAAACTCTGGATTC	11	7641795	0.811273	2	8	69	FBgn0259139
G13632.1	chr3R	-	7642165	7642187	GGGCAACTTTGGAAACAACCAAG	38	7642165	0.832641	2	38	76	FBgn0259139
G13639.1	chr3R	-	7712399	7712420	TAGCGCCGGATCATCAACAGCC	26	7712412	0.846818	2	26	52	FBgn0037960
G13660.1	chr3R	-	8225558	8225575	ATTTCCCAGGATTACTCG	28	8225573	0.695759	2	28	140	FBgn0038035
G13703.2	chr3R	-	8545155	8545180	AGGTGGTCGGCAGCCTCTCCGGATTC	51	8545180	0.956868	4	46	169	FBgn0002719
G1372.1	chr2L	+	19542834	19542864	GAAAATCACCTACCAGGGCGCTGGACCCCAG	40	19542858	0.999944	2	21	40	FBgn0003231
G13731.1	chr3R	-	9471585	9471613	AAATAAACGGCGAGGATTTCACCAAGGAC	36	9471612	0.999948	2	29	85	FBgn0263396
G13736.1	chr3R	-	9501626	9501643	CTCCGCTTTGGACCTGGA	14	9501634	0.672553	2	14	56	FBgn0038166
G13754.1	chr3R	-	10091156	10091185	ATCCATGGACGAGGCCTCTACTGCACTAAG	32	10091163	0.70482	2	32	160	FBgn0003862
G13775.1	chr3R	-	10235818	10235832	ATTGAGCGGCGGCGA	22	10235832	0.812214	2	23	21	FBgn0086901
G13777.1	chr3R	-	10252771	10252787	CTTTGCAGGATTATCTG	39	10252778	0.72067	4	54	219	FBgn0086901
G1378.1	chr2L	+	19544682	19544696	CTCCATCAATTTCTG	35	19544690	0.673431	2	23	187	FBgn0003231
G13797.1	chr3R	-	10493177	10493206	AAAATTCGATGGCTTCACTCTGCGACCGCT	35	10493197	0.815548	2	35	173	FBgn0265140
G13842.1	chr3R	-	10969095	10969119	ATCCTCAATCCGTCGTTGCCATCTG	44	10969107	0.817867	3	15	319	FBgn0266064
G13885.1	chr3R	-	11247123	11247134	CGATCGTATTCA	18	11247123	0.910966	2	36	36	FBgn0038339
G13915.1	chr3R	-	11362850	11362865	CAATTAATTTCACAAC	17	11362865	0.852697	2	17	52	FBgn0038347
G1394.1	chr2L	+	19626298	19626310	TCTCGGTTGGTGC	11	19626301	0.671445	2	22	33	FBgn0000464
G13941.1	chr3R	-	11971676	11971703	CTTCGCCGTGGCCTACAACTTCATCAAG	28	11971695	0.770201	2	28	168	FBgn0038400
G13943.1	chr3R	-	12012033	12012051	ATTGGAGACTTTCTGGACA	88	12012045	0.78732	3	62	230	FBgn0024491
G13944.1	chr3R	-	12012154	12012176	TTGACTTTGCTGTCGTGTACCCC	17	12012154	0.958847	2	15	81	FBgn0024491
G13959.1	chr3R	-	12088957	12088987	CTTCTAGAACACGAACTGCGCGCCAAGGCAC	28	12088978	0.770346	2	28	84	FBgn0040237
G13960.1	chr3R	-	12089715	12089730	TTTTTCCCATACACTG	11	12089720	0.807389	2	11	66	FBgn0040237
G13962.1	chr3R	-	12140281	12140301	AACCTGAATGGACAAAAAATT	21	12140290	0.91786	2	42	42	FBgn0040271
G13966.1	chr3R	-	12163634	12163652	TCATGATCACAATCGCAAT	14	12163641	0.941534	2	28	42	FBgn0040271
G13967.1	chr3R	-	12163801	12163829	AACTCTACCGGATCGGACGGTACTACCCA	24	12163829	0.905041	2	24	68	FBgn0040271
G13969.1	chr3R	-	12165293	12165312	AGCCTCGCCCCTTCTTCGGC	52	12165304	0.771801	2	43	196	FBgn0040271
G13969.1	chr3R	-	12165293	12165312	AGCCTCGCCCCTTCTTCGGC	52	12165304	0.771801	2	43	196	FBgn0040284
G13969.3	chr3R	-	12165338	12165370	TGCGTTGCCCTTGGACAGGACTAAATCATACAG	70	12165339	0.930638	4	67	348	FBgn0040284
G13969.4	chr3R	-	12165371	12165391	TCGTTGACGGTGAGGAACACT	72	12165380	0.800402	3	27	171	FBgn0040284
G13971.1	chr3R	-	12165708	12165737	AGAGTGATGAGGATGTGGAGGATGAGGATT	21	12165715	0.72386	2	21	102	FBgn0040284
G13977.1	chr3R	-	12167527	12167560	ACGCACCAAGGATATCCAGGACCTGTTCCACAAG	42	12167541	0.826186	3	32	80	FBgn0040284
G14020.1	chr3R	-	12846410	12846427	CTGCGCCGGTGATCCATT	18	12846420	0.793299	2	36	54	FBgn0038467
G14042.1	chr3R	-	12933596	12933617	TGTGGCCTATGGACCCGGACTG	29	12933604	0.913936	2	29	80	FBgn0014141
G14049.1	chr3R	-	12942715	12942732	CAGAAACTGGAAAACGTC	92	12942731	0.999977	2	33	87	FBgn0014141
G14058.1	chr3R	-	13223420	13223437	AGGAGAACCGCATTGAGG	49	13223430	0.792123	2	48	48	FBgn0038504
G1406.1	chr2L	+	20312279	20312303	TCCGGCCCGGATCAGCTGACGCCTA	29	20312288	0.821983	2	20	84	FBgn0003475
G14075.1	chr3R	-	13517075	13517095	TCTCCAATATCTTCCGCAACC	12	13517088	0.687998	2	24	48	FBgn0261885
G1410.1	chr2L	+	20334164	20334193	GCTGGAGAATCTGTTCAACTTTATGACGGC	39	20334171	0.718314	3	39	292	FBgn0003475
G14107.1	chr3R	-	14079431	14079447	GCAGTCGTATTTGGACT	30	14079437	0.814504	2	60	120	FBgn0263738
G14107.1	chr3R	-	14079431	14079447	GCAGTCGTATTTGGACT	30	14079437	0.814504	2	60	120	FBgn0263757
G1411.1	chr2L	+	20334714	20334728	TAGAGCACATAATCG	29	20334728	0.752241	2	29	58	FBgn0003475
G14123.1	chr3R	-	14257617	14257634	GGATTCTGCCATGCACAG	26	14257617	0.99945	2	52	52	FBgn0004652
G14134.1	chr3R	-	14478874	14478906	TCTGGCGGCTACCACCCTGATTGGCGACAGGAC	22	14478897	0.755034	2	22	84	FBgn0051224
G14157.1	chr3R	-	14872970	14872993	AAATACCTCATCATCCACAGCGTT	76	14872993	0.893822	3	89	272	FBgn0004876
G14216.1	chr3R	-	16455625	16455644	ATTTTCGATTTAGGCCTGAG	19	16455634	0.78705	2	19	133	FBgn0015279
G14229.1	chr3R	-	16651925	16651940	CATCAGCATGTGGATG	18	16651930	0.857213	2	18	53	FBgn0027493
G14234.1	chr3R	-	16872345	16872365	AACTTCGATCTGTTCAATCAA	20	16872365	0.82472	2	40	100	FBgn0051207
G14241.1	chr3R	-	16909716	16909736	TTGCACCAAAATGGACTCCTC	29	16909727	0.967485	2	29	114	FBgn0038853
G14242.1	chr3R	-	16912071	16912086	CCCCACCTGCTGCCTC	17	16912086	0.877704	2	17	34	FBgn0038853
G14252.1	chr3R	-	17092826	17092844	TCCATTCCTTGAAACTTCG	21	17092834	0.766016	2	21	126	FBgn0016700
G14279.1	chr3R	-	17202383	17202410	TACTGCGGCGAGGTCAACGTGAAGCAGG	22	17202384	0.995995	2	44	44	FBgn0002781
G14290.1	chr3R	-	17403107	17403127	CATGGCTATATCCTCGGAATT	41	17403117	0.744686	2	24	213	FBgn0013984
G14304.1	chr3R	-	17487712	17487735	AGCTGGAGATCACCAAGTTCGATG	17	17487725	0.854343	2	17	68	FBgn0038893
G14347.1	chr3R	-	18315149	18315167	TGTCCAAGATCAAGTCGCT	17	18315159	0.916678	2	18	67	FBgn0003676
G14354.1	chr3R	-	18317028	18317049	CGACCCTGGCCTCTCCTCTGTC	56	18317039	0.877671	2	35	297	FBgn0003676
G14376.1	chr3R	-	18447482	18447500	GTGTATTCGTTGTGCCGGG	13	18447492	0.604577	2	13	71	FBgn0020278
G14378.1	chr3R	-	18447861	18447881	CTGAAGACAAATTTTCACTTA	25	18447873	0.768926	2	25	150	FBgn0020278
G14382.1	chr3R	-	18448230	18448245	CTCGGAGTTTCTCAAG	25	18448238	0.60753	2	25	100	FBgn0020278
G14396.1	chr3R	-	18539470	18539482	CCTTTATCCAGGA	12	18539482	0.875747	2	24	24	FBgn0051151
G14431.1	chr3R	-	18902564	18902592	ACGTCCATACGGATCGCCTGCAAAGGATT	17	18902572	0.951525	2	17	67	FBgn0039054
G14436.1	chr3R	-	18942681	18942692	TCGTGAGGTCAA	20	18942692	0.927708	2	24	28	FBgn0039055
G14440.1	chr3R	-	18980061	18980097	TTCACAAGTTGAACGGACGTTTCGAGGACATGGCATG	21	18980068	0.903041	3	42	83	FBgn0004395
G14455.1	chr3R	-	19023627	19023652	CAAACTTTCTGAATTTCCGCTTCAAG	51	19023627	0.933781	2	51	364	FBgn0262975
G14478.1	chr3R	-	19117522	19117553	GGGTCCCATTCAACTGTGGCAATTCCTGCTCG	41	19117532	0.7072	4	41	213	FBgn0003118
G14491.1	chr3R	-	19138728	19138747	TTGGTCTCCATGAACCTGGA	41	19138736	0.781619	3	29	172	FBgn0003118
G14491.3	chr3R	-	19138783	19138803	AATGGACGGAGGAGCATGTCA	18	19138803	0.946804	2	15	33	FBgn0003118
G14496.1	chr3R	-	19163666	19163690	AAGGAGGAGCCGATCCATGGATGCA	50	19163675	0.694949	2	45	105	FBgn0003118
G14498.1	chr3R	-	19165914	19165931	AGTCACCTTTCTGTCCAG	25	19165923	0.634854	3	25	115	FBgn0003118
G14500.1	chr3R	-	19166085	19166110	AAGGCGGCCCACGAGCTCTTTCAACT	41	19166103	0.897118	3	40	143	FBgn0003118
G14502.1	chr3R	-	19171281	19171305	CATCGGTGCTGCGGAGTCCATCAAG	28	19171281	0.775013	2	16	124	FBgn0003118
G14503.1	chr3R	-	19171366	19171404	CTCTCTCTCTCCCCCTAATCAACCTGCTGATCCCACCGG	84	19171394	0.747311	6	77	429	FBgn0003118
G14504.1	chr3R	-	19181427	19181448	CTTCGGAATCGTTGCCCCTGCC	93	19181436	0.709093	4	93	465	FBgn0016119
G1451.1	chr2L	+	20803769	20803788	CCCACCGCACCCCTTTTTCG	12	20803772	0.77977	2	24	36	FBgn0032886
G14540.1	chr3R	-	19601153	19601178	TCTTGCAAACTCTGCGAGCTCTTGGC	34	19601169	0.887238	2	9	236	FBgn0039120
G14545.1	chr3R	-	19604582	19604597	GCTGGAAACTCGCCTG	12	19604589	0.887981	2	13	23	FBgn0039120
G14547.1	chr3R	-	19605667	19605689	ACTAACACAGGATTCGGAGGCTT	14	19605689	0.999605	3	23	42	FBgn0039120
G14551.1	chr3R	-	19606339	19606358	ACAACAGGATTCGGAGGCTT	33	19606348	0.83195	2	33	99	FBgn0039120
G14557.1	chr3R	-	19636048	19636068	CCTACCGTCGCCCATTCATTG	12	19636056	0.68584	2	12	60	FBgn0053111
G14557.1	chr3R	-	19636048	19636068	CCTACCGTCGCCCATTCATTG	12	19636056	0.68584	2	12	60	FBgn0260634
G14605.1	chr3R	-	19829241	19829256	ATCGCTGCGTCCCTTT	14	19829247	0.801344	2	28	56	FBgn0020647
G14605.2	chr3R	-	19829267	19829301	CGGACCGGACATGGACAGCATATCGGTGGGCTCCA	48	19829292	0.681219	2	34	138	FBgn0020647
G14607.1	chr3R	-	19831472	19831493	CACCATCATCCCGGCGTGGTCG	68	19831483	0.824757	2	68	204	FBgn0020647
G14610.1	chr3R	-	19838855	19838876	ATCATTCGCATGGACGCGGTGC	110	19838863	0.860627	2	89	288	FBgn0020647
G14611.1	chr3R	-	19839146	19839173	GTCGGTGGCCGGAGGAGTTGGAGGTGGT	54	19839155	0.702851	2	54	253	FBgn0020647
G14615.1	chr3R	-	19856216	19856227	TTGCATCCCAAG	30	19856216	0.719673	2	14	57	FBgn0020647
G14629.1	chr3R	-	19881849	19881870	CAAGGACGCTAAAATGGACAAG	12	19881857	0.998614	2	24	0	FBgn0001230
G14632.1	chr3R	-	19882683	19882696	CGGAACGCCTTATT	12	19882687	0.618725	2	8	25	FBgn0001230
G14645.1	chr3R	-	20013535	20013567	TGATGAGGATTGGGTGCCCGGGGCGGACGACGA	59	20013557	0.806587	3	59	220	FBgn0039163
G1465.1	chr2L	+	21160442	21160459	ACCGCTGGCATTGGACTG	18	21160451	0.75963	2	19	53	FBgn0032923
G14741.1	chr3R	-	20895209	20895226	CCTAATCACCTTCGCCAT	18	20895226	0.638124	3	14	75	FBgn0011336
G14754.1	chr3R	-	21072257	21072276	CTACAGGATCACCACCGTCT	62	21072267	0.707993	2	10	152	FBgn0039300
G14755.1	chr3R	-	21072369	21072385	CAAAAGATCTTCTGCAC	56	21072385	0.864117	2	17	207	FBgn0039300
G14756.1	chr3R	-	21087109	21087122	CTTCTTCACCAATC	25	21087118	0.776947	2	37	88	FBgn0039304
G14784.1	chr3R	-	21509911	21509943	GCTGTCGCCCAAGGACCTGAAGGATCCCGTAAA	53	21509919	0.984429	2	14	144	FBgn0039359
G14797.1	chr3R	-	21880774	21880795	ATTCACCCATCTCTCGGCCGGC	27	21880787	0.757255	2	12	111	FBgn0028833
G14805.1	chr3R	-	22081085	22081102	GGATCTGGATCCCTGTTC	44	22081093	0.798735	2	41	149	FBgn0000064
G14812.1	chr3R	-	22301250	22301263	CCTTGGTTCCCCAG	29	22301250	0.791257	2	29	87	FBgn0039431
G14823.1	chr3R	-	22695629	22695651	TGCACCAATACCAACGAGACCTG	16	22695630	0.999678	2	32	16	FBgn0026562
G14824.1	chr3R	-	22696055	22696074	GCGCTCCCTTTGGCTGCTGC	21	22696064	0.736464	2	18	102	FBgn0026562
G14836.1	chr3R	-	22892035	22892054	TCCGGACCTTTCAGGCCTCA	41	22892043	0.714066	2	34	164	FBgn0003495
G14850.1	chr3R	-	23084004	23084025	GCGCCGGACACCATCTACTACC	41	23084018	0.786834	2	27	96	FBgn0010328
G14855.1	chr3R	-	23089014	23089038	AGGAACAACAGGATCAGGATCGACA	19	23089030	0.726691	2	19	19	FBgn0010328
G14885.1	chr3R	-	23523475	23523491	CTTGTCCTTGCCACCCG	14	23523475	0.897602	2	14	56	FBgn0086346
G1490.1	chr2L	+	21261793	21261816	AGGACCTTCAGGTGAATGAATGGG	24	21261809	0.646754	2	48	72	FBgn0021856
G14907.1	chr3R	-	24146472	24146508	ACGCGGCGGCAGCAATTCTGGCCTGGCGCCACACAAG	48	24146472	0.915931	2	34	158	FBgn0261618
G14913.1	chr3R	-	24147570	24147591	CACCGCCAATCCTCCAGTGGAG	26	24147577	0.959452	2	28	32	FBgn0261618
G14914.1	chr3R	-	24147731	24147758	CCACCACCGCCACCATTTGAGGAAGATC	21	24147758	0.938663	2	21	63	FBgn0261618
G14915.1	chr3R	-	24147795	24147822	CCAGGCAGACTTCGAAAAACTGGCTGGT	43	24147809	0.830247	2	43	86	FBgn0261618
G14917.1	chr3R	-	24148073	24148127	GAGGAGCTAATGGACCCCCTACCCCCTGGAACCGGACGCATCAACAACTTCACCG	108	24148098	0.82202	4	74	358	FBgn0261618
G14921.1	chr3R	-	24148863	24148878	TGAGGCGGATTCCCCG	37	24148863	0.746971	2	21	90	FBgn0261618
G14922.1	chr3R	-	24149101	24149126	ACTCTGATCGCCTCGTTCCATCGCGT	54	24149110	0.775509	2	41	231	FBgn0261618
G14925.1	chr3R	-	24149948	24149984	CCCAAGCACAAGTGGCGTCCGCTGCCCATCGATCTGG	44	24149976	0.817259	4	52	141	FBgn0261618
G14929.1	chr3R	-	24159568	24159600	ATCGCAAGGATACCTCGCCCAGTGCCAGCATCG	19	24159577	0.96881	2	19	50	FBgn0261618
G1496.1	chr2L	+	21278146	21278188	TTCCTCACTCCAACCACCGAGCGAAAGCCTAATTTCTCGCGAC	35	21278162	0.936702	2	29	124	FBgn0032938
G14961.1	chr3R	-	24666108	24666120	CCGGACTACATGT	14	24666108	0.956485	2	14	27	FBgn0015589
G14965.1	chr3R	-	24859566	24859585	CGGACTGATCACTCTCATCG	14	24859576	0.834193	2	28	42	FBgn0039625
G1498.1	chr2L	+	21311147	21311164	TATGGATTTTCAATTGAC	26	21311156	0.708288	2	52	156	FBgn0000370
G14996.1	chr3R	-	25317688	25317712	ATCCAGGGCGTGGGCAACATTGTGC	20	25317702	0.991068	2	40	60	FBgn0039665
G150.1	chr2L	+	538671	538685	TACACTTCCCTGGAC	48	538674	0.772118	2	48	101	FBgn0003963
G1500.1	chr2L	+	21311802	21311813	TTCTCATTCTTC	24	21311802	0.836128	4	24	103	FBgn0000370
G15001.1	chr3R	-	25328602	25328619	TCCGCCCAATCTGTGCTG	24	25328611	0.723124	2	24	72	FBgn0039668
G15011.1	chr3R	-	25573748	25573766	CGCTCATCTTCTACACCAT	15	25573757	0.700831	2	8	40	FBgn0020235
G15054.1	chr3R	-	26034089	26034110	TGTTCCAGAAGATCCAGATCAT	32	26034099	0.881457	2	32	126	FBgn0039757
G15055.1	chr3R	-	26034328	26034344	CTCGGATCCCGATGACT	29	26034344	0.648883	2	7	101	FBgn0039757
G15081.1	chr3R	-	26708157	26708177	GTGGAAGGAAGTTATTGTCTA	20	26708169	0.881534	2	21	119	FBgn0039809
G15086.1	chr3R	-	26710059	26710069	TCTGCTTCAGC	13	26710069	0.930621	2	26	26	FBgn0000416
G15095.1	chr3R	-	26711706	26711730	CTGCAAGCAGTCAAAGGGATTCAAG	23	26711720	0.893443	2	23	61	FBgn0000416
G15106.1	chr3R	-	27042190	27042205	TCTCTCTCTCCCCGAA	33	27042191	0.75047	2	31	134	FBgn0039830
G15107.1	chr3R	-	27042378	27042397	TTGGATTCAATCGGATTGGA	77	27042387	0.805312	2	29	510	FBgn0039830
G15111.1	chr3R	-	27043067	27043094	TGACTGACTACCTGGTGAAAGAAGCTAA	179	27043076	0.955908	2	38	609	FBgn0039830
G15112.1	chr3R	-	27043162	27043189	CCGCCGCCTGGTTGGCATTGAAACCTTT	170	27043175	0.823254	6	118	1129	FBgn0039830
G15113.1	chr3R	-	27043325	27043357	CCACACAACGAGTATCTGATTACTCCACAAACC	171	27043344	0.73124	4	78	710	FBgn0039830
G15113.2	chr3R	-	27043367	27043386	CCAGTCAGTTGCAAACTAGC	125	27043376	0.78369	2	36	354	FBgn0039830
G15115.1	chr3R	-	27044676	27044696	TCTCTCGCATTGCCCCAGTTG	33	27044685	0.848654	2	15	186	FBgn0039830
G15127.1	chr3R	-	27420908	27420927	AAGGTGGATCTCGGTGCCTT	39	27420927	0.904586	3	40	190	FBgn0039857
G15128.1	chr3R	-	27420968	27421001	TCACCGGACCCTTCGCCCTCAACTCGTGCCCGCT	120	27420992	0.786733	5	56	590	FBgn0039857
G15131.1	chr3R	-	27421801	27421819	CCGTCAACTCCTACCTGAA	56	27421810	0.665746	2	13	209	FBgn0039857
G15135.1	chr3R	-	27425011	27425031	CACTTCACCCATAATTCCAAT	43	27425021	0.802659	5	44	156	FBgn0039858
G15143.1	chr3R	-	27426862	27426877	ACTTGAAACCCATTCC	34	27426872	0.827674	2	34	80	FBgn0039858
G15146.1	chr3R	-	27427228	27427244	ATCAGCTGCACGCCCTC	40	27427236	0.819001	2	22	98	FBgn0039858
G15147.1	chr3R	-	27427292	27427313	AGGCAGGAGCCGTCGGTGGAGC	41	27427306	0.727449	2	16	20	FBgn0039858
G15147.2	chr3R	-	27427321	27427361	ATCAGAAGTACGAACAACAACAACAACTGGAGGATCTGGCG	36	27427348	0.998999	3	35	53	FBgn0039858
G15148.1	chr3R	-	27427395	27427422	GATTGGATGAGGATTGCGGACGAGGGCC	87	27427413	0.670828	3	40	257	FBgn0039858
G15149.1	chr3R	-	27427597	27427644	AACGGACCCCACAACAACAACATCGGACTCGCCATGGACGCCCACAGC	55	27427644	0.991543	2	26	116	FBgn0039858
G1515.1	chr2L	+	21659118	21659139	AGACGGACCACGGATTAGGACT	17	21659126	0.859944	2	17	34	FBgn0032956
G15151.1	chr3R	-	27427881	27427915	CTACTCCTCTGCTGCCGCCGAATACGCCGCCGAAG	31	27427891	0.831884	2	9	119	FBgn0039858
G15158.1	chr3R	-	27571000	27571025	GCTGGTCACCTGGACCCCGGCCGCCA	50	27571008	0.723135	2	48	69	FBgn0000150
G15159.1	chr3R	-	27571099	27571124	CGGTGACTTCTGCATTCAGGTCGGAC	26	27571099	0.956602	2	23	145	FBgn0000150
G15160.1	chr3R	-	27571202	27571221	TGGTGCCCATGGTGTGGGAG	105	27571212	0.82883	2	22	309	FBgn0000150
G15160.2	chr3R	-	27571250	27571272	CCGCCCGCCCCTTCTTCCCCGGA	119	27571265	0.711463	3	31	341	FBgn0000150
G15161.1	chr3R	-	27571608	27571634	TAATCTCGGCGACAATGGCGGCTAACA	74	27571620	0.960721	3	74	228	FBgn0000150
G15181.1	chr3R	-	27892397	27892419	CACACATTATTCAATAACACTGA	26	27892419	0.75693	2	26	130	FBgn0002645
G15184.1	chr3R	-	27892959	27892973	CACAATCATCCTCTC	18	27892973	0.968824	2	17	55	FBgn0002645
G15200.1	chr4	+	329638	329652	TCTAATCCCCTCCGG	48	329642	0.843316	2	48	68	FBgn0026777
G15206.1	chr4	+	527666	527682	TCATCATATTCTGGGGC	12	527673	0.664199	2	24	48	FBgn0004607
G15216.1	chr4	+	1054648	1054674	ATCCACTGGATTCGACTTCTCGAATCA	15	1054660	0.881529	2	16	48	FBgn0010217
G15229.1	chr4	-	221039	221056	TGGGCATGGGCATGGAAT	40	221045	0.671765	2	30	107	FBgn0051998
G15230.1	chr4	-	334099	334121	TCACAGACCATTGGACTTTCTCT	20	334114	0.759442	2	22	138	FBgn0039902
G15231.1	chr4	-	351007	351035	ATTTTACTCTTTCCCACTTATATTTTCTG	34	351027	0.689127	3	56	440	FBgn0259214
G15247.1	chr4	-	463992	464025	TCTAGGATGCTCTCGACAACAATGCCCCGCAGTC	25	464003	0.920869	3	26	140	FBgn0039907
G15274.1	chr4	-	892360	892395	ACCGACTTGTGGGCGTGGCTGTAATTCCATTAAAAG	22	892379	0.627622	4	31	174	FBgn0025726
G15276.1	chr4	-	892776	892800	ACTTATTTTCCCATCCCGGCACCGG	19	892800	0.81247	2	19	100	FBgn0025726
G15285.1	chr4	-	937983	937996	ATCATTTGAGACTG	34	937996	0.771779	2	34	136	FBgn0023213
G15287.1	chr4	-	939276	939287	ATCCTTTCGCTG	13	939287	0.873616	2	13	52	FBgn0023213
G153.1	chr2L	+	539528	539563	AAATCGGAGCCTCTGGATCCACCACCGACTGTGAAT	82	539550	0.739954	4	82	279	FBgn0003963
G1533.1	chr2L	+	22258039	22258052	TACGGGCATTCTAG	18	22258052	0.893331	2	18	54	FBgn0032988
G15363.1	chrX	+	700349	700379	ACGACCGGACACAAACTTCACACACTGGTGA	31	700349	0.892763	2	31	72	FBgn0260855
G15381.1	chrX	+	1237389	1237418	ATCTACAATTGGCCAAAACTCTGCTTCCTC	37	1237409	0.694593	3	30	213	FBgn0024362
G15395.1	chrX	+	1291178	1291187	TTGGACCATG	13	1291178	0.747772	2	13	26	FBgn0024985
G15399.1	chrX	+	1365542	1365563	GCTCTCGCTTACCATCATCCGA	22	1365552	0.827836	2	22	78	FBgn0013720
G154.1	chr2L	+	539584	539602	CTCCCCGATCGCCACGCCA	17	539597	0.821426	2	17	17	FBgn0003963
G1540.1	chr2L	+	22364158	22364177	TCACCAACTTGGACTACTCG	54	22364170	0.675218	3	49	192	FBgn0039972
G15419.1	chrX	+	1559625	1559645	CTCTCCGGACTTTCTGTACAT	27	1559625	0.897416	2	54	162	FBgn0000482
G15430.1	chrX	+	1746220	1746236	CATCCTTATCGGACATG	14	1746230	0.689113	2	14	49	FBgn0261548
G15494.1	chrX	+	2039651	2039660	ATGAGGCTAA	11	2039651	0.632495	2	11	11	FBgn0004654
G15497.1	chrX	+	2041644	2041667	CTCGGCCGAACTGGACTCCTTCCT	55	2041653	0.889955	2	38	292	FBgn0004654
G155.1	chr2L	+	540135	540146	CCCTCCACTTCC	31	540144	0.630022	2	14	79	FBgn0003963
G15500.1	chrX	+	2041802	2041822	TGACGCTAATTGGCGAGGCGG	24	2041813	0.811644	2	25	71	FBgn0004654
G15523.1	chrX	+	2129060	2129079	GATGAAACATCTGGATCTGG	20	2129070	0.737938	2	19	80	FBgn0003048
G15582.1	chrX	+	3062348	3062370	ATGCACGTGGACCTTGCGGACTG	43	3062359	0.742593	2	43	161	FBgn0004647
G15586.1	chrX	+	3267581	3267596	TTTTTTCTCCGTCTTT	43	3267587	0.664361	2	59	398	FBgn0262656
G15587.1	chrX	+	3269060	3269081	CCGTATTCCATAATGGACGACC	50	3269070	0.813631	2	15	102	FBgn0262656
G15606.1	chrX	+	3380753	3380777	TCGGATCTTCTACTGTTCGTCCAGT	24	3380770	0.645361	2	48	192	FBgn0029666
G1561.1	chr2L	-	13705	13726	GTCGATCGACCAGGACCAACCA	63	13726	0.777533	2	36	31	FBgn0002121
G15634.1	chrX	+	4003776	4003795	AAAAGCCAGTTGGAGGGATT	50	4003786	0.84224	2	38	138	FBgn0026084
G1564.1	chr2L	-	15374	15396	CTGTGCTGTTCTCTCAGTAAGGA	29	15388	0.644392	2	22	174	FBgn0002121
G15651.1	chrX	+	4020142	4020160	CGTCGGCTGAAATCAGGAG	30	4020160	0.750173	2	30	60	FBgn0026083
G15674.1	chrX	+	4592863	4592906	CGAAGACGAAGACGAGGACGAGGACGATGAAGATGGCACCATTG	56	4592873	0.984606	2	31	118	FBgn0011760
G15696.1	chrX	+	5316696	5316724	CTCAACGGATTCCGGCAATGAGGATCTGC	25	5316713	0.976249	2	25	101	FBgn0029763
G15703.1	chrX	+	5324774	5324800	CCCAAGAGCTGATCGACTGCGATATTG	36	5324796	0.851702	2	19	137	FBgn0029766
G15706.1	chrX	+	5325409	5325429	GGACCACACTTTGGACCTCAC	16	5325420	0.674895	2	3	61	FBgn0029766
G15709.1	chrX	+	5325609	5325633	ATTCGGACCAGGATACGGATACGGA	34	5325619	0.878165	3	25	53	FBgn0029766
G15709.2	chrX	+	5325667	5325693	CTAGAGAGATCACTTTCCCGTTCAACA	12	5325674	0.757822	3	12	70	FBgn0029766
G15711.1	chrX	+	5325933	5325954	ACGCGGGCACCACTTCGGACCT	34	5325933	0.915322	2	15	81	FBgn0029766
G15711.2	chrX	+	5325960	5325979	TGGCCACCACCACTTTGGTC	45	5325968	0.69813	3	22	129	FBgn0029766
G15712.1	chrX	+	5326039	5326053	CATCATGGTCCATTT	14	5326044	0.816954	2	14	70	FBgn0029766
G15713.1	chrX	+	5326080	5326106	CGGACCATTCTTTGACGTTCCCCAAAG	50	5326098	0.639329	4	66	274	FBgn0029766
G15714.1	chrX	+	5326159	5326182	ATTGCCCATCATCGACCACCACCA	27	5326160	0.714563	2	27	57	FBgn0029766
G15729.1	chrX	+	5567440	5567463	CGCTCCGTCTTCCCCCAGAGGAAG	24	5567455	0.84037	2	24	62	FBgn0029785
G15746.1	chrX	+	5794916	5794940	TTCTTGTGCTGTGTGGATACTCCTC	84	5794932	0.666509	4	100	748	FBgn0000042
G15747.1	chrX	+	5796752	5796773	GCTCTGGTTGTCGACAACGGCT	27	5796763	0.751761	2	17	112	FBgn0000042
G15749.1	chrX	+	5796880	5796902	GAAGGACTCGTACGTGGGTGATG	24	5796896	0.963701	3	27	36	FBgn0000042
G15753.1	chrX	+	5797239	5797261	ATGCCCTTCCCCATGCCATCCTG	94	5797246	0.716295	4	109	395	FBgn0000042
G15755.1	chrX	+	5797721	5797733	ATTGCCCCGCCAG	68	5797732	0.602403	2	18	103	FBgn0000042
G15755.3	chrX	+	5797779	5797798	TGTCCACCTTCCAGCAGATG	83	5797790	0.81428	3	32	161	FBgn0000042
G15755.4	chrX	+	5797832	5797859	CCCTCCATTGTGCACCGCAAGTGCTTCT	500	5797848	0.730604	7	400	1554	FBgn0000042
G15755.5	chrX	+	5797867	5797902	ATCGCTTGTCTGGGCAAGAGGATCAGGATCGGGATG	1276	5797887	0.708594	7	1052	4752	FBgn0000042
G15755.6	chrX	+	5797905	5797930	CTTGATTCTGCTGGAGGAGGAGGAGG	395	5797915	0.664548	4	211	944	FBgn0000042
G15755.8	chrX	+	5798042	5798069	CTGCACACCATCATCATTATCATCATCG	371	5798056	0.831301	6	628	1155	FBgn0000042
G15756.1	chrX	+	5798275	5798303	ACAAGCTTACACACACACATTCGCGGCAT	635	5798288	0.635367	5	520	2050	FBgn0000042
G1576.1	chr2L	-	120693	120712	TCTTCCCCCATTCCCTGACT	17	120703	0.746955	3	17	90	FBgn0031220
G15800.1	chrX	+	6423985	6423998	ATACGGTGGCTTCG	13	6423985	0.997247	2	26	26	FBgn0014031
G15803.1	chrX	+	6431174	6431203	ATTTCCGCGGATCTGCTACTTGCCGGACTG	31	6431179	0.69016	3	62	217	FBgn0000524
G15809.1	chrX	+	6447686	6447727	CACCGACACCCTCTTACGCCCCACCATCCCATTCACCACGTC	44	6447686	0.790428	2	15	262	FBgn0085446
G1588.1	chr2L	-	213063	213084	TCGTTGATACCCACATCCTCGG	32	213074	0.826303	2	32	84	FBgn0266557
G15892.1	chrX	+	7557211	7557233	CTCGGAACTGCAATTGCCACCGG	17	7557218	0.738575	2	30	36	FBgn0004198
G1593.1	chr2L	-	214092	214112	CATCATTGCTGTATCCGCCCA	39	214101	0.659897	2	39	195	FBgn0266557
G15936.1	chrX	+	8136677	8136701	ATTCACTACCCGCCGTTGATCCTTG	24	8136689	0.867104	2	19	107	FBgn0020653
G15937.1	chrX	+	8138366	8138384	TCTCACATTTGCACCGTCA	20	8138375	0.835565	2	40	80	FBgn0020653
G15939.1	chrX	+	8140553	8140569	TACATCAATGGACTGGG	55	8140558	0.756326	2	39	123	FBgn0020653
G15943.1	chrX	+	8141305	8141347	GGATCTACCCAGCGCATGGACTACAAGGATGTGGCCACCACCG	118	8141335	0.880292	4	84	388	FBgn0020653
G15944.1	chrX	+	8141537	8141557	GACTGCACTATATTGGCCCGG	45	8141557	0.87619	2	54	99	FBgn0020653
G15954.1	chrX	+	8295796	8295818	TAGCTATCCGGGTGGACCGCCGA	19	8295811	0.708613	2	19	47	FBgn0030034
G15962.1	chrX	+	8318502	8318525	ACTTGAATCCCGGGTACCAGGACT	29	8318517	0.857754	2	29	82	FBgn0261793
G15971.1	chrX	+	8323836	8323861	GCCCAGGCGGATCGGATCTCGCAGCT	58	8323849	0.78905	2	55	147	FBgn0261793
G15985.1	chrX	+	8468474	8468491	TCCCTTTCCCATCCACCG	13	8468491	0.998329	2	26	39	FBgn0030052
G160.1	chr2L	+	560181	560193	CTCTTCGTACCCT	13	560190	0.76834	2	13	43	FBgn0031263
G160.2	chr2L	+	560214	560245	GCGACGGCTCTGAACTACGCCATCTGGAAGCT	79	560224	0.746309	4	77	256	FBgn0031263
G16023.1	chrX	+	8984524	8984544	ATGTCCTTGAATCCCGTGCGC	18	8984535	0.766188	2	18	72	FBgn0030086
G16025.1	chrX	+	8984893	8984906	ATCGTCTCTGGCTG	12	8984906	0.901018	2	24	36	FBgn0030086
G16034.1	chrX	+	9004717	9004743	GCTGTTATTCCCTGTGTGTGTGTGTGC	13	9004735	0.71166	2	25	131	FBgn0030089
G16064.1	chrX	+	9151644	9151666	TGTGTCGGTTCCTTACACTGCCC	11	9151657	0.750459	2	22	66	FBgn0028292
G1607.1	chr2L	-	227510	227531	GAGTGTCGCCGGCAGCTATCCG	30	227518	0.858485	2	30	60	FBgn0266557
G16072.1	chrX	+	9448895	9448914	CCTGACCCTTTTGGAATCCG	51	9448905	0.661592	2	44	248	FBgn0030136
G16081.1	chrX	+	9481391	9481413	GCGTCTGGTGCTGGTGAAGATGA	35	9481399	0.72806	2	35	147	FBgn0001186
G16082.1	chrX	+	9481469	9481484	ACTGTTCTTCACCAAG	87	9481484	0.789686	3	87	348	FBgn0001186
G16083.1	chrX	+	9481638	9481657	TCCGCCGGCATTGCCACGCT	25	9481646	0.74225	2	9	58	FBgn0001186
G16086.1	chrX	+	9482157	9482176	GGCATTTGTGAGTTGGCGCG	25	9482166	0.688783	3	24	126	FBgn0001186
G16087.1	chrX	+	9482277	9482294	TCTATCTCTTTCTCTCCT	24	9482286	0.74081	2	24	216	FBgn0001186
G16121.1	chrX	+	10639945	10639967	ATTCGATGCCGAGCTGCAGGATG	20	10639955	0.779356	2	20	69	FBgn0003204
G16146.1	chrX	+	11005317	11005340	ATCGCGTCCATGATGCCCTGAACG	75	11005328	0.84243	3	17	219	FBgn0015245
G16150.1	chrX	+	11006167	11006188	CCGGCTGGGTGTGAGCTCGTCG	92	11006178	0.855435	2	55	366	FBgn0015245
G16153.1	chrX	+	11019484	11019502	ATGCGCACAGTTCCCTGGA	42	11019492	0.69494	2	21	147	FBgn0028686
G16210.1	chrX	+	11562589	11562607	CGTGACTTTATTACCTCCA	13	11562599	0.725806	2	26	65	FBgn0004370
G16221.1	chrX	+	11587776	11587830	CATTATGGGCATCGGCGAGGGACTGATCAAGGAGGGCGACTTGGCGGCAACGGAA	82	11587811	0.754789	5	60	247	FBgn0014133
G16228.1	chrX	+	11597385	11597402	GGCCATCATTCGGATACG	18	11597394	0.605781	2	24	48	FBgn0011754
G16238.1	chrX	+	11683016	11683033	CGTCCTCATAATTATCCT	16	11683024	0.684704	2	9	103	FBgn0030334
G16252.1	chrX	+	11749276	11749294	TTCGGTACGTGCGATAGGG	18	11749285	0.848583	2	19	71	FBgn0030343
G16279.1	chrX	+	12502434	12502456	ATCGCCGGCTCCACTTTCTGTCC	29	12502445	0.675819	2	29	167	FBgn0052654
G16292.1	chrX	+	12572938	12572957	TCGTCCACATCATCGGCCTC	32	12572947	0.866293	2	32	124	FBgn0011837
G16317.1	chrX	+	13193143	13193166	ACTACCAGGACTATCCGGAGGGAG	66	13193152	0.787021	2	12	183	FBgn0030468
G16321.1	chrX	+	13200811	13200845	ACGACGAGGATCGCGATGAGCAGGATCGCGATGAG	63	13200835	0.875074	2	44	165	FBgn0266375
G16321.2	chrX	+	13200848	13200868	TGATCGCGATGCGGAGGAGAT	80	13200859	0.874039	2	46	164	FBgn0266375
G16321.3	chrX	+	13200873	13200919	CAGGAGGATTACGAGCGGGGGGATCGCGAACGTGAGAGGGAGCGGCA	112	13200909	0.999919	3	50	86	FBgn0266375
G16323.1	chrX	+	13212950	13212967	CCGACTCCTTGGACTCCA	22	13212959	0.638045	2	22	66	FBgn0266375
G16327.1	chrX	+	13225221	13225239	GACATCAAGTTGAGCGACT	15	13225233	0.83922	2	15	45	FBgn0040309
G16329.1	chrX	+	13225420	13225453	AGGGTGGTCTGGGCAGCATGGACATTCCACTGCT	22	13225431	0.787279	2	26	92	FBgn0040309
G16330.1	chrX	+	13225506	13225528	ACTGGCATCCCCTTCCGCGGCCT	112	13225506	0.863115	3	42	402	FBgn0040309
G16330.2	chrX	+	13225532	13225565	CATCATCGATGACAAGCAGAACTTGCGCCAGATC	126	13225545	0.883452	4	65	306	FBgn0040309
G16337.1	chrX	+	13294315	13294340	GGATCAGCTACCTTGGCCAGGATCTG	47	13294335	0.705358	2	47	235	FBgn0030482
G16372.1	chrX	+	13717514	13717526	TGCTAAACGCTCT	12	13717514	0.998647	2	24	24	FBgn0027537
G16436.1	chrX	+	15223641	15223663	TGGCTGGTGATGCCGCGCAAAAC	22	15223661	0.997201	2	23	65	FBgn0015926
G1646.1	chr2L	-	476963	476987	AGAAGAGCAATGCGAGCAGCATCAG	12	476966	0.997513	2	24	0	FBgn0043364
G1647.1	chr2L	-	477007	477037	CAGGCCAGCAGTTTCACCTTCGGCGGAACCC	23	477037	0.842285	3	17	77	FBgn0043364
G16470.1	chrX	+	15611195	15611212	CCTACTTGCGGGCCGATG	25	15611212	0.999756	2	50	50	FBgn0030674
G16472.1	chrX	+	15611978	15611992	TCTGCTGTCAGCGGC	33	15611980	0.813572	2	15	117	FBgn0030674
G16484.1	chrX	+	15621421	15621447	ATCAGGTGGAGGCGCAGGATCTGGATC	27	15621421	0.922243	2	27	81	FBgn0030674
G16504.1	chrX	+	15681303	15681325	TCGGCCTGCTCTCATTTCAATCG	25	15681312	0.710905	3	37	139	FBgn0030692
G16527.1	chrX	+	15789969	15789988	CGTTGGCCTCTTCACACCCG	15	15789978	0.808767	2	30	45	FBgn0003392
G16532.1	chrX	+	15891384	15891398	TCTCTTTCCCATCCG	13	15891398	0.992026	2	26	52	FBgn0030720
G16537.1	chrX	+	16170478	16170499	ACCATATTCTCTCCCGACGGTC	27	16170492	0.71971	2	23	123	FBgn0004066
G16554.1	chrX	+	16186358	16186384	GACGCGACTTCAACGGCAATGCGATCA	56	16186372	0.679035	2	37	130	FBgn0011571
G16555.1	chrX	+	16186634	16186663	GCTGTAATAACACCAACTTTGCCTGGCGCA	20	16186653	0.715691	4	18	114	FBgn0011571
G16556.1	chrX	+	16187182	16187201	GTGGACCGATGAGAAACGAT	24	16187192	0.940529	2	24	48	FBgn0011571
G16558.1	chrX	+	16192164	16192184	CCTTTCCCTTCTACTCCTGGA	45	16192174	0.787551	3	45	150	FBgn0030735
G16588.1	chrX	+	16328571	16328598	ATGGCACCACTGTGGGAGTGGCGTCGGG	58	16328589	0.817196	2	42	228	FBgn0026575
G16608.1	chrX	+	16532452	16532468	AAGGTGCCCGACCAGAT	25	16532454	0.999878	2	21	18	FBgn0010412
G16610.1	chrX	+	16532736	16532755	GAGCTCCATTGGACAGCGTG	42	16532747	0.77044	2	30	130	FBgn0010412
G16620.1	chrX	+	16560847	16560858	TCTGCTCACCGG	14	16560847	0.946253	2	28	14	FBgn0003189
G16631.1	chrX	+	16695489	16695503	GCCACATTCTCTTCG	16	16695500	0.709371	3	16	64	FBgn0030792
G16650.1	chrX	+	17029160	17029190	TCCGCGGAGGACTCCGAACACTTTTGCCCAG	19	17029170	0.861557	2	4	110	FBgn0260748
G16683.1	chrX	+	17599177	17599196	CATCGCGGATCCTTTTCAAG	22	17599185	0.790334	3	43	89	FBgn0026192
G16685.1	chrX	+	17633972	17633984	GACTCATTTCAAT	12	17633984	0.78284	2	21	39	FBgn0261570
G16696.1	chrX	+	17645060	17645099	CAGACTCATAACCATGGAGGAGGAGCTGCGACGCGAGCAG	32	17645088	0.999924	2	32	45	FBgn0261570
G16713.1	chrX	+	17998823	17998836	ACTACTTCCTGAAC	14	17998828	0.637501	2	28	28	FBgn0030895
G16718.1	chrX	+	18270919	18270940	ATTTGGGCATGGAGTTAAATAT	16	18270932	0.711636	2	32	96	FBgn0265784
G16768.1	chrX	+	19376637	19376653	TGGCCTATCAGCGCATG	25	19376653	0.997273	2	25	62	FBgn0031020
G168.1	chr2L	+	823350	823373	ATCATGCCCTTGGATCGGGACACG	39	823373	0.913673	2	9	156	FBgn0031285
G16817.1	chrX	+	19578795	19578813	GCTCCCTGATGGACAACCC	18	19578813	0.987749	2	18	33	FBgn0031057
G16818.1	chrX	+	19579110	19579132	GTCGCAACCCCTTTGCCGGCCTG	18	19579119	0.80492	3	18	72	FBgn0031057
G16834.1	chrX	+	19652424	19652462	CGACGAGGATCTCATGCACTACCTGGACATTGTGCAGCT	26	19652424	0.971531	4	33	92	FBgn0031069
G16857.1	chrX	+	19797446	19797478	CTCTGCATCTGCTCGAAGGCTTGGATACGACGC	25	19797465	0.923557	3	49	135	FBgn0052529
G1686.1	chr2L	-	1103988	1104015	GACTGCTTCTGGACGCACGCCAACACCG	32	1103988	0.969712	2	32	90	FBgn0261938
G16867.1	chrX	+	20124400	20124434	GAAGGCGGCGAAGTACGGATTGGATTGGATTAAAC	23	20124400	0.943535	3	23	130	FBgn0015789
G1687.1	chr2L	-	1104659	1104678	CACTACGCTGCCTTGGGCAG	19	1104669	0.831969	2	38	38	FBgn0261938
G16888.1	chrX	+	20906596	20906619	GGATTTCCCATAATCTCTGAGCGT	34	20906609	0.82502	2	21	215	FBgn0031145
G1691.1	chr2L	-	1106911	1106934	CACATGTCCGAAGGCCTCATCACC	26	1106934	0.915974	2	26	52	FBgn0261938
G16910.1	chrX	+	21225676	21225697	GAACTCGCTGCACTCGCCGGTC	21	21225688	0.971406	2	42	42	FBgn0003464
G16917.1	chrX	+	21235432	21235453	GTTGGCGTTTGGGCTTCCTGGG	36	21235439	0.700067	2	36	252	FBgn0024182
G16917.1	chrX	+	21235432	21235453	GTTGGCGTTTGGGCTTCCTGGG	36	21235439	0.700067	2	36	252	FBgn0024251
G16928.1	chrX	+	21864961	21864985	TCTATCTCTGCTCTCAACTTCACCC	30	21864985	0.811124	3	30	230	FBgn0031187
G1693.1	chr2L	-	1108238	1108263	AATCTGCGTTAATTTGCCGTTGCTTG	23	1108243	0.662155	2	46	207	FBgn0261938
G16968.1	chrX	-	522874	522891	GAGCTGGCTATTGGCCTG	30	522881	0.667661	2	4	143	FBgn0002579
G1698.1	chr2L	-	1128206	1128230	TCTCCTCGTCTCACATTGTCACCGA	19	1128221	0.73545	2	19	133	FBgn0016926
G1700.1	chr2L	-	1152065	1152085	ACCACGATTGCCGGCAAGACC	20	1152072	0.720033	2	20	20	FBgn0261458
G17009.1	chrX	-	1115568	1115583	ATCGGCGACGTATTTG	11	1115576	0.770187	2	11	40	FBgn0261444
G17016.1	chrX	-	1117754	1117778	GTCTCGGGTCTGTTCTGCATCATCA	24	1117769	0.769872	2	24	140	FBgn0261444
G17020.1	chrX	-	1120283	1120305	TCCTGGCATCCATTCCCGCTGGT	49	1120296	0.767285	2	49	267	FBgn0261444
G1703.1	chr2L	-	1152952	1152977	CCTACATCCGGCAGTACCACACCACG	14	1152959	0.997836	2	14	14	FBgn0261458
G17032.1	chrX	-	1247390	1247417	CTTTCGCCAGCGGACCAACAACAACACC	38	1247390	0.787537	2	38	76	FBgn0024365
G17044.1	chrX	-	1375913	1375938	TAGCGACGGCCAGTTCTAAGGAATCG	68	1375930	0.794563	2	17	255	FBgn0003517
G17045.1	chrX	-	1376125	1376159	AGCGTCGAGTGGCCCGTAGTCGTCGATCTGTTCTT	48	1376149	0.804896	2	47	274	FBgn0003517
G17046.1	chrX	-	1376281	1376303	GTGATTGCCTTCACGAACACCGA	16	1376293	0.739315	2	13	34	FBgn0003517
G17047.1	chrX	-	1376399	1376420	CCCGGTGCCTTCACCAACCAGA	141	1376408	0.748677	2	40	374	FBgn0003517
G17047.2	chrX	-	1376426	1376445	CACTCCGATCGCCGGCCGCT	210	1376434	0.704345	2	37	586	FBgn0003517
G1705.1	chr2L	-	1153183	1153220	CCATCCAGGACTTCCGCGAGAAGCACCGCTCCTCGCCC	78	1153197	0.830521	3	41	148	FBgn0261458
G17051.1	chrX	-	1471485	1471498	TTGGTCGTTTGCTC	55	1471490	0.754277	2	110	275	FBgn0025390
G17084.1	chrX	-	1790601	1790615	ATCCACTTATGTTCG	48	1790615	0.856493	3	35	196	FBgn0000117
G17086.1	chrX	-	1790752	1790771	AATACAATCCACCTGATCTG	48	1790763	0.737253	2	12	200	FBgn0000117
G17096.1	chrX	-	1919549	1919581	ACTTGTAAGAGCGCAAGGCACCACCCGCATCCG	33	1919566	0.933408	2	33	60	FBgn0000667
G17159.1	chrX	-	2110070	2110099	ATCCGGCGGCAGCGGCCGCTTGGAAGAACT	39	2110098	0.999984	2	39	87	FBgn0004397
G17162.1	chrX	-	2111226	2111259	AGAGCGCTGTCTGCCCCAGGACTCTTATCCCATC	54	2111236	0.708244	2	16	358	FBgn0004397
G17177.1	chrX	-	2166157	2166186	GAGGAGAAGGAGAAATTGCTTGCCGAATGC	36	2166172	0.726553	2	36	92	FBgn0023529
G17237.1	chrX	-	3439790	3439808	ACATTCCAGTCTGATCGCT	658	3439799	0.779429	5	522	3019	FBgn0052791
G17239.1	chrX	-	3440110	3440130	CTCACAGTGTATCAAGGGTTG	43	3440119	0.757299	2	36	185	FBgn0052791
G17242.1	chrX	-	3600192	3600215	CCGAAGCCCAACTCTCATTGCTGC	34	3600201	0.653406	3	34	136	FBgn0015286
G17267.1	chrX	-	3853385	3853410	TGGACACTCTGGGTCAGAATCAAACT	16	3853390	0.913088	2	16	53	FBgn0029688
G17274.1	chrX	-	3857608	3857628	AAACGACGCGCTGTGAACTTC	13	3857622	0.997431	2	26	26	FBgn0029688
G17300.1	chrX	-	4821272	4821286	CCTGTAGTTTGACTC	45	4821272	0.967478	2	4	138	FBgn0266000
G17312.1	chrX	-	5216115	5216132	ATTGAGTTGATCTCATCG	25	5216124	0.69021	2	50	125	FBgn0014024
G17316.1	chrX	-	5311325	5311347	GGTGTAGCATTTATACTCGGCGT	28	5311337	0.892173	2	13	90	FBgn0263987
G17330.1	chrX	-	5616783	5616809	CGATGCCGTTCAGGACTTTCTCACCGA	35	5616802	0.60818	2	35	189	FBgn0052758
G17332.1	chrX	-	5617315	5617326	CCTAACTCTGAC	13	5617326	0.883952	2	13	26	FBgn0052758
G17337.1	chrX	-	5634447	5634468	CGGTTCGACGTTGAGCAACAAT	24	5634454	0.711754	2	24	96	FBgn0261383
G17345.1	chrX	-	5654673	5654697	ATGAGATGAGGAGAGATGGGCGTAG	27	5654683	0.963437	2	51	51	FBgn0013987
G17349.1	chrX	-	5656616	5656642	CGACTACGTGACCTCGAACACGGTTCT	66	5656634	0.637985	3	47	267	FBgn0013987
G17357.1	chrX	-	5772289	5772309	TATATCACATCGGAGGATCTG	33	5772299	0.957285	2	33	141	FBgn0029819
G1736.1	chr2L	-	1725662	1725696	TCGTGGGCGATGATCTGACCGTGACCAACCCCAAG	37	1725670	0.842469	2	12	188	FBgn0000579
G17364.1	chrX	-	5808344	5808374	AGCTGTTCAACCTGGACGATGAGAAGTGGGG	48	5808354	0.90366	2	31	214	FBgn0029823
G17376.1	chrX	-	5903008	5903033	CGCGGACCGGATCAATGGGATATTCC	49	5903025	0.73669	4	49	188	FBgn0029003
G17384.1	chrX	-	5906456	5906481	CAGTGGGTATCTGTCCGCCCGAAAGA	39	5906463	0.808584	2	39	156	FBgn0029003
G17395.1	chrX	-	6117753	6117767	CTCTTCGGCGAGCGG	19	6117760	0.658112	2	19	38	FBgn0003514
G17421.1	chrX	-	6425201	6425224	AGTCTGGCCCGCATCTCTAAGCTG	28	6425206	0.73651	3	28	97	FBgn0014026
G17422.1	chrX	-	6425256	6425302	GAGGCTGTGAAGACCAACTTCAACGAGCGCCACGAGGAGATCCGTCG	35	6425289	0.759734	3	15	102	FBgn0014026
G17426.1	chrX	-	6426036	6426067	TGGAGAAGTACCGCCCCGAGTCGCCGCTGGCC	117	6426049	0.854651	2	32	368	FBgn0014026
G17440.1	chrX	-	6635974	6636002	GTGCCTGCGTCGCCGCACGTACCGTGCCC	24	6635985	0.804971	2	6	110	FBgn0029897
G17440.2	chrX	-	6636008	6636032	CGTCCACCACATTCAGGTGAACCGC	37	6636020	0.941889	2	18	57	FBgn0029897
G17469.1	chrX	-	6982628	6982640	TTTTTGAATCGAG	15	6982640	0.632098	2	30	60	FBgn0264270
G17473.1	chrX	-	6994065	6994084	TGTCCACCTTCTTCCACTGC	23	6994075	0.751537	2	23	132	FBgn0029935
G17480.1	chrX	-	7175505	7175521	TGCGCGCCGTCGAGGAT	14	7175512	0.820031	2	6	26	FBgn0029941
G17501.1	chrX	-	7581008	7581027	CGGCATCAATTTCGCGCGAC	21	7581018	0.690944	2	21	63	FBgn0029504
G17552.1	chrX	-	7936321	7936339	AGCTCCTGGTCCTCCCTAG	16	7936327	0.752837	3	16	64	FBgn0004656
G17562.1	chrX	-	7949775	7949799	GGCGGCGGAGGATTACCAGGAGTAG	66	7949784	0.749499	2	42	102	FBgn0004656
G17563.1	chrX	-	7949866	7949884	TACACAATTTTATCCCTTG	24	7949874	0.651277	2	24	168	FBgn0004656
G17565.1	chrX	-	7965442	7965462	TGAGCGCATTGAGGAGGAGGA	11	7965462	0.976554	2	22	11	FBgn0029992
G17571.1	chrX	-	7998161	7998178	CTCCTCCAATGGATCATC	17	7998169	0.808843	2	17	68	FBgn0040319
G176.1	chr2L	+	872373	872403	CCTCTTCTTCAGACAGCACTGATAGCGCCGG	45	872389	0.948974	2	41	110	FBgn0053526
G17610.1	chrX	-	8768279	8768291	TATCAAGGACCCC	17	8768291	0.999638	2	34	0	FBgn0011661
G17612.1	chrX	-	8768609	8768631	GTGCAGCGCATTCAGGACGAGGT	57	8768618	0.761721	3	21	132	FBgn0011661
G17637.1	chrX	-	9048555	9048577	CATCGTTATCGTCCCGGAACTGT	62	9048564	0.921661	2	36	342	FBgn0004828
G17646.1	chrX	-	9094170	9094205	TCCGCCCCAACTTTTGAGCAAGGACTCCCCAGATAT	22	9094198	0.822345	2	22	83	FBgn0086450
G1765.1	chr2L	-	2159321	2159342	TTCTTCCCCGAGAATTCTGAGC	17	2159331	0.704692	2	24	95	FBgn0000097
G1767.1	chr2L	-	2161285	2161302	GTCTGTCTGAGTGTCGCT	244	2161302	0.746488	2	484	1212	FBgn0000097
G17686.1	chrX	-	9265796	9265833	CGAACGATTGGCCGACGACCAGGTGAGCTGCATTCCCG	21	9265833	0.924257	2	21	51	FBgn0261260
G17695.1	chrX	-	9445853	9445871	TCCCGTCATTTTCATCCTG	48	9445862	0.691838	2	28	356	FBgn0028327
G17697.1	chrX	-	9446213	9446244	CTACTGGTCATCGGACAGCAATATCTGCTCGG	39	9446231	0.92223	2	16	133	FBgn0028327
G17701.1	chrX	-	9447491	9447509	ATCGTCATCTGCACCTTCT	17	9447499	0.843509	2	17	101	FBgn0028327
G17711.1	chrX	-	9468402	9468413	ACACTTTCACAT	18	9468413	0.690931	2	6	30	FBgn0052699
G17714.1	chrX	-	9500432	9500453	TCCCGGACTAATCCCAGTTGCT	36	9500441	0.895036	2	18	147	FBgn0027084
G17724.1	chrX	-	9565346	9565375	ACGCAACAACTCGCCCTGATTATGCAAAAG	18	9565375	0.825283	2	18	54	FBgn0261617
G17775.1	chrX	-	10391052	10391075	ACCATCAATTCGGACACCATTCAT	45	10391066	0.657933	2	45	216	FBgn0085443
G17798.1	chrX	-	10656247	10656270	CCACTCCTGACAATCACCAACATC	15	10656256	0.826791	2	15	45	FBgn0052675
G17805.1	chrX	-	10676431	10676447	CTCTGAACTTTGCCTTC	25	10676439	0.616494	2	5	140	FBgn0003360
G17805.1	chrX	-	10676431	10676447	CTCTGAACTTTGCCTTC	25	10676439	0.616494	2	5	140	FBgn0025111
G17805.2	chrX	-	10676449	10676471	TCATCAGATACTTCCCAACCCAG	25	10676459	0.649308	2	6	90	FBgn0003360
G17805.2	chrX	-	10676449	10676471	TCATCAGATACTTCCCAACCCAG	25	10676459	0.649308	2	6	90	FBgn0025111
G17808.1	chrX	-	10680889	10680904	GGCTTCGTCTGATTCT	15	10680896	0.657844	2	15	60	FBgn0003360
G17808.1	chrX	-	10680889	10680904	GGCTTCGTCTGATTCT	15	10680896	0.657844	2	15	60	FBgn0025111
G17815.1	chrX	-	10692483	10692510	ACCATTAAACGGATCATGCAGGACACCG	23	10692510	0.810119	2	23	49	FBgn0262735
G17833.1	chrX	-	11012318	11012334	CTCCTCCCGTTGCTGTG	20	11012329	0.844873	2	40	80	FBgn0030266
G17846.1	chrX	-	11029201	11029230	GATGAACCAGGATCCGGGCAATCCAAACTG	45	11029230	0.999594	2	45	111	FBgn0030268
G17854.1	chrX	-	11039755	11039768	ATGGATAAGGATTG	11	11039763	0.821512	2	11	30	FBgn0020255
G17894.1	chrX	-	11462691	11462709	ATCCCAAGTATGCGCGTCC	13	11462701	0.678627	2	9	43	FBgn0003277
G179.1	chr2L	+	873062	873106	TCAACTTCGTCATCATCCTCATCCTCGAGGCAGGACAAGGACAAG	46	873106	0.988522	2	46	344	FBgn0053526
G17911.1	chrX	-	11696731	11696741	ATCGTTCAGCC	29	11696731	0.638313	2	16	71	FBgn0001218
G17918.1	chrX	-	11697409	11697428	GGTGCTGCTGTGCAGGCTGG	65	11697418	0.782019	2	42	278	FBgn0001218
G17919.1	chrX	-	11697453	11697489	GGACTTCTTCGGCGGCAAGGAACCATCCCGAGGCATC	70	11697469	0.83082	3	29	309	FBgn0001218
G17924.1	chrX	-	11697833	11697861	TTTGGGAGGTGAGGACTTCGATCAGCGTG	15	11697852	0.871384	2	15	70	FBgn0001218
G17927.1	chrX	-	11698099	11698123	TCACCCATGCCGTCGTTACCGTGCC	21	11698117	0.719819	3	21	84	FBgn0001218
G17930.1	chrX	-	11698399	11698422	CTACGTCGCTTTCACCGCTGACGG	70	11698411	0.770934	2	64	292	FBgn0001218
G17931.1	chrX	-	11698959	11698997	GAGAAGAAGGAAAAGGACAAGGAGCTGGGCACAGTGATC	91	11698978	0.803324	2	72	105	FBgn0001218
G17931.2	chrX	-	11699000	11699011	TCTCGCTGGGCG	12	11699011	0.964495	2	24	12	FBgn0001218
G17935.1	chrX	-	11759715	11759733	GCGACTCTCTGATCAAGCT	37	11759723	0.698408	2	26	155	FBgn0030344
G17975.1	chrX	-	12583818	12583836	TCACCATCATCATACACTG	23	12583827	0.782778	2	22	91	FBgn0265523
G17984.1	chrX	-	12604542	12604564	TTGTCACATCTACGCCATCGGCA	20	12604553	0.935547	2	21	99	FBgn0265523
G17986.1	chrX	-	12604845	12604870	AGGGTTTGGGAGCTGGCAATGAATTG	13	12604852	0.771017	2	26	65	FBgn0265523
G17999.1	chrX	-	13020153	13020173	CTACAACTTTCTATTCCTGAT	22	13020162	0.707201	2	22	176	FBgn0052638
G18011.1	chrX	-	13159174	13159204	GATCAACGCCATGGCTGGCCTCTCGATGCAG	37	13159174	0.973754	3	37	99	FBgn0041210
G18015.1	chrX	-	13160793	13160804	ATTCCCGACACT	19	13160804	0.761714	2	19	36	FBgn0041210
G18020.1	chrX	-	13162253	13162274	CTGGACCCAATTCACCGCCCTC	40	13162266	0.783106	2	28	96	FBgn0041210
G18037.1	chrX	-	13561501	13561527	ACCTATGGATTGCAGATCACCGCGCTG	37	13561513	0.847468	2	37	137	FBgn0030506
G18085.1	chrX	-	14978214	14978227	GCTTCAATATCTAG	22	14978217	0.692679	2	22	88	FBgn0030610
G1809.1	chr2L	-	2882037	2882057	CTGGTTTACCGTGAACTTCCT	36	2882046	0.828496	2	36	195	FBgn0024947
G18090.1	chrX	-	15033301	15033319	TCGTTCGATTCTTAAACCG	25	15033310	0.763076	2	25	144	FBgn0030616
G181.1	chr2L	+	873841	873861	CAATTCCGGATGACGGCGGAT	88	873853	0.863968	3	88	264	FBgn0053526
G18105.1	chrX	-	15601027	15601049	AAGGGCGGCATTCTGGACTACAA	16	15601036	0.730203	2	14	50	FBgn0030672
G18107.1	chrX	-	15601250	15601274	ACGAACCCACCAATCACTTGGACAT	45	15601266	0.675385	3	45	129	FBgn0030672
G1811.1	chr2L	-	2882204	2882240	ACCCAAGGAGCACTGGTCTTCCACACCGCTGGTTCTG	13	2882236	0.986578	2	13	84	FBgn0024947
G18124.1	chrX	-	15646534	15646550	TTCTAATTGCAACTTAA	21	15646542	0.811287	2	21	126	FBgn0030685
G18127.1	chrX	-	15648530	15648548	TGGATTAGTGCCATGGATG	22	15648537	0.939334	2	44	88	FBgn0030685
G18128.1	chrX	-	15650661	15650680	ACTCCGTTGGATCTTCCTTC	33	15650670	0.770418	3	34	230	FBgn0030685
G18136.1	chrX	-	15724393	15724416	GTCATGGACTACATTAACCGGCTG	26	15724406	0.84015	2	19	116	FBgn0000319
G18141.1	chrX	-	15726119	15726141	GATCTGGTCAAGGCCTCCGATCT	18	15726128	0.836861	2	18	72	FBgn0000319
G18143.1	chrX	-	15727029	15727042	ACTCTTGGTCGGCA	29	15727040	0.775384	2	29	87	FBgn0000319
G18146.1	chrX	-	15750789	15750809	TCGGACCGCATTTCAAGGATC	16	15750799	0.718131	2	16	64	FBgn0002914
G18168.1	chrX	-	15832267	15832288	ATATAGGACAATCTGGCCAAAT	13	15832288	0.742708	2	26	39	FBgn0045073
G18171.1	chrX	-	15881785	15881803	GCCGAGCTGCTTTTCACTG	15	15881794	0.68738	2	15	75	FBgn0030719
G18191.1	chrX	-	16212233	16212249	AGAAGATCATTGTGGCT	19	16212239	0.664985	2	19	76	FBgn0004432
G18192.1	chrX	-	16212314	16212333	ACGTCGTCTTCGGCGAGGTC	26	16212322	0.669428	3	22	86	FBgn0004432
G18209.1	chrX	-	16334775	16334802	ACACCAAGTGCAGGCGCTCGGGCGGAAA	2647	16334798	0.922315	2	2647	19	FBgn0030752
G18268.1	chrX	-	17037728	17037748	GTCCAACCGTTAAGGAGACAT	25	17037736	0.80148	2	25	70	FBgn0002590
G18273.1	chrX	-	17038676	17038695	ACCATCGCCGAGTGCCTGGC	34	17038686	0.701655	2	15	68	FBgn0002590
G18276.1	chrX	-	17039123	17039157	CAGCGCCATCATCAACTCGGGACCCCGTGAGGACT	91	17039138	0.77614	4	81	183	FBgn0002590
G18285.1	chrX	-	17040996	17041017	TCTTCCCCATTCCGCCGGACGT	49	17041007	0.827278	2	33	237	FBgn0002590
G18294.1	chrX	-	17047730	17047744	AATTTGTGGACCGGT	14	17047741	0.767473	2	28	42	FBgn0016080
G18301.1	chrX	-	17181545	17181559	AATTGGATGAACTCA	13	17181559	0.817316	2	13	25	FBgn0024238
G18304.1	chrX	-	17352458	17352486	CCGACGGACCAAGGACAGTGATCACCCTG	12	17352486	0.772051	2	12	24	FBgn0263706
G18355.1	chrX	-	18279067	18279089	CGCCGGACCTGGAGGTGACCAAC	13	18279067	0.74464	2	13	13	FBgn0008635
G18357.1	chrX	-	18284800	18284821	CCACAGCCGCCCTTCTGGAATG	16	18284821	0.660711	3	24	40	FBgn0052549
G18359.1	chrX	-	18285842	18285862	TTTCCCCCATGGCGCCACTCC	23	18285852	0.939532	2	22	93	FBgn0052549
G18363.1	chrX	-	18348499	18348509	GTCCTCTGTGG	385	18348509	0.738984	2	770	770	FBgn0052547
G18400.1	chrX	-	19038132	19038147	GGCAGGAGCCTTAACG	19	19038135	0.999579	2	38	0	FBgn0261461
G18415.1	chrX	-	19150489	19150504	TCTGTACTCCACCCAG	21	19150489	0.951751	2	21	63	FBgn0031006
G18416.1	chrX	-	19151348	19151370	CGGACGCGCATCTTTGGGACTGG	18	19151370	0.717061	2	15	75	FBgn0031006
G1842.1	chr2L	-	3295615	3295632	CGGGTTCTTTCTGATGGA	14	3295623	0.639345	2	14	84	FBgn0031516
G1845.1	chr2L	-	3297483	3297502	ATTGGACCCTCTGGAGCTGG	35	3297492	0.663073	3	34	141	FBgn0031516
G1852.1	chr2L	-	3512501	3512518	TGGAACCAAACTACCTTG	11	3512510	0.933676	2	11	33	FBgn0053123
G18549.1	chrX	-	20937712	20937740	CTCCATGGAGCCGTCAATGGACGACGCCC	36	20937734	0.873444	2	32	26	FBgn0052512
G18550.1	chrX	-	20937810	20937829	CTCAAGGAGATGGAGTTGCA	28	20937821	0.921639	2	9	29	FBgn0052512
G18551.1	chrX	-	20938092	20938126	AAGAAGGAGCAGCAGCGGAGAGATCTGGAAAAGGA	44	20938126	0.909772	2	34	54	FBgn0052512
G18582.1	chrX	-	21878090	21878114	ACGTACCGTCGGAGCTCCTCATTCC	14	21878114	0.976527	2	28	56	FBgn0031190
G1882.1	chr2L	-	4457811	4457835	CTGGACAAGCTCTGGTCCCTGGTCG	126	4457820	0.732969	2	40	626	FBgn0261606
G1883.1	chr2L	-	4457861	4457878	CTTCCATCTGCGTCGCCA	18	4457869	0.716762	2	18	72	FBgn0261606
G1884.1	chr2L	-	4457884	4457906	GTTACTTCGGCAAGGTGGGCATG	11	4457895	0.687733	2	5	47	FBgn0261606
G1888.1	chr2L	-	4481231	4481254	GCTTCGTTCGGGATGTGGATGGAC	19	4481231	0.970196	2	38	95	FBgn0053196
G1918.1	chr2L	-	4528918	4528944	TAACTCCGGCTTGACTGGTAACCCTGG	17	4528940	0.786444	2	34	85	FBgn0053196
G1937.1	chr2L	-	4561144	4561176	TACACGGGCAATAGCGTATGCATTTGTCGACAG	32	4561168	0.974057	3	32	124	FBgn0053196
G1953.1	chr2L	-	4881385	4881408	TCTGTGCCTGTCTATGCCATACAA	24	4881393	0.718973	2	46	146	FBgn0000286
G1969.1	chr2L	-	5016148	5016161	GATCAGGCATTAAG	28	5016151	0.80003	2	28	56	FBgn0016075
G1973.1	chr2L	-	5018241	5018270	CACGTGGAATCGATGGCTGCGACGGACGGC	29	5018262	0.700677	2	29	76	FBgn0016075
G1979.1	chr2L	-	5051348	5051373	GGCCAAACTCTTCATCACGGAATCGC	85	5051357	0.729058	2	57	305	FBgn0022023
G1981.1	chr2L	-	5051612	5051634	ACGTAGCAATATAATTAAATATG	12	5051626	0.749983	2	24	60	FBgn0022023
G1982.1	chr2L	-	5051742	5051782	AGGACAAGGGGCACAACTTCCTGGACCTGGGCACCGCCACC	65	5051742	0.986185	2	18	90	FBgn0022023
G2.1	chr2L	+	68297	68315	TTCCTCATCCTCTTCTCTG	17	68305	0.728759	2	34	119	FBgn0067779
G2009.1	chr2L	-	5323164	5323180	ACATCAACTGAGACCCG	34	5323180	0.795867	2	34	34	FBgn0031698
G2021.1	chr2L	-	5541873	5541910	TGACGATCTTTTGGACTACGAGGATGAGGAGCAGACCG	56	5541873	0.952741	3	22	292	FBgn0014189
G2032.1	chr2L	-	5976745	5976779	ACAAAAGAGGAGCTCTCCAAACTGATCAGCGGCTT	20	5976779	0.98253	2	13	83	FBgn0000308
G2034.1	chr2L	-	5979493	5979513	CAAGATTATGTGGACAACCAA	109	5979500	0.671197	3	66	232	FBgn0000308
G21.1	chr2L	+	113026	113071	GGGCTTTTTGTAATCGGTGGACCAATGGGTGACGCTGGGCTTACAG	39	113066	0.870885	3	39	208	FBgn0005278
G2100.1	chr2L	-	6667388	6667407	ATCCCACCAATCCTCTGTGC	23	6667399	0.88131	2	23	80	FBgn0263200
G2133.1	chr2L	-	6967217	6967229	CGTCCAGTTCAAG	13	6967217	0.7751	2	13	26	FBgn0264922
G2147.1	chr2L	-	7431254	7431273	ATCATGGACTTCGAGGGACT	13	7431263	0.797935	2	13	52	FBgn0031913
G2152.1	chr2L	-	7476985	7477010	ATGTAGTTAAGATGATCATGGACTCA	54	7476995	0.729372	3	54	279	FBgn0260486
G2158.1	chr2L	-	7482936	7482948	CACTTGATCCATT	17	7482939	0.815435	2	34	51	FBgn0260486
G2170.1	chr2L	-	7793849	7793871	AATCTGCTACGTCCGGCAAACAC	36	7793857	0.810823	3	36	106	FBgn0025687
G2173.1	chr2L	-	7794610	7794628	ATCAAATATGCCGCTTTTG	16	7794619	0.707243	2	32	80	FBgn0025687
G2181.1	chr2L	-	7826150	7826168	CCGATCATCGTGTCCTGCG	38	7826159	0.649263	3	18	172	FBgn0020618
G2183.1	chr2L	-	7826796	7826838	GATCAGACCCTTCGCCTGTGGGATTTGGCCGCCGGCAAGACCA	50	7826827	0.896104	3	26	147	FBgn0020618
G2183.2	chr2L	-	7826871	7826903	ACTCGCACTTCATCAGCGACGTGGTGCTCTCCT	87	7826880	0.747232	2	17	272	FBgn0020618
G2183.3	chr2L	-	7826917	7826938	CAACTACGGCTACCCCCAGAAG	77	7826925	0.620778	2	9	137	FBgn0020618
G2184.1	chr2L	-	7827202	7827216	TTGGACGTGTTTCCT	17	7827209	0.764298	2	18	61	FBgn0020618
G2188.1	chr2L	-	7975950	7975963	TCTGCATCATCACG	67	7975950	0.780787	2	40	176	FBgn0085450
G2193.1	chr2L	-	8003891	8003936	AGCAGGGAAAGCGTTTCATGTTCCTCAACAAGGAGACGCAGCAACG	14	8003902	0.990321	2	28	70	FBgn0031972
G2205.1	chr2L	-	8056139	8056152	CATTGGCGGCACTC	21	8056147	0.848617	2	21	42	FBgn0011230
G2207.1	chr2L	-	8056776	8056791	GCCAATGTGCTGGCTG	13	8056780	0.82867	2	10	33	FBgn0011230
G2208.1	chr2L	-	8057615	8057632	GCTGCAGTATTTGGTCCT	30	8057624	0.703467	2	30	180	FBgn0011230
G2212.1	chr2L	-	8059238	8059252	GTCGGGCCATTAACT	23	8059244	0.761506	2	23	69	FBgn0011230
G2214.1	chr2L	-	8060000	8060015	ACCGGACTTTTTGAGC	15	8060015	0.891621	2	16	59	FBgn0011230
G2216.1	chr2L	-	8060684	8060721	ATGCTAAATTTGAACACACTGCTTCGTCGGCAAGTGCG	14	8060693	0.925437	2	28	112	FBgn0011230
G2245.1	chr2L	-	8079608	8079623	ATCAGCCCACTTTTGG	19	8079614	0.761542	2	19	72	FBgn0264800
G2258.1	chr2L	-	8210027	8210062	CAGGACACCATTCCCGTTTCAGGATCTACCGGATTC	38	8210062	0.81513	4	44	258	FBgn0003607
G2265.1	chr2L	-	8220050	8220071	GAGAACGACGACTATGCTGGCT	18	8220066	0.99648	2	36	36	FBgn0032005
G2269.1	chr2L	-	8221738	8221761	CCCACACCGTCCCCTCGCCATCAT	23	8221759	0.99799	2	23	51	FBgn0032006
G2271.1	chr2L	-	8222063	8222093	ACTACATGGAGATGAGCCGGGATTCTGATCC	26	8222075	0.823228	3	52	104	FBgn0032006
G2276.1	chr2L	-	8224680	8224700	CCAAGCTGCTGATCACTCACC	20	8224689	0.758521	2	16	57	FBgn0032006
G2278.1	chr2L	-	8225795	8225819	GTCGGACGCCTATGTCCAGGTGGGA	29	8225811	0.863777	2	27	110	FBgn0032006
G2280.1	chr2L	-	8226523	8226546	CGGACACCAACTTCACCCTGGATT	38	8226528	0.743594	2	23	107	FBgn0032006
G2283.1	chr2L	-	8228768	8228811	AATACGGAGGATCCGGCTCGACCATTCGGAACTAGCCTGCATCT	104	8228811	0.989875	4	89	438	FBgn0032006
G2289.1	chr2L	-	8317322	8317336	CTCCTCTACTACATT	29	8317327	0.704108	2	29	124	FBgn0262598
G2291.1	chr2L	-	8356163	8356185	TTGGTGATGGACGCTGGTCGAGC	11	8356163	0.94911	2	22	44	FBgn0032026
G2292.1	chr2L	-	8356643	8356662	AATGCCCTGTTCCGACTGTC	38	8356651	0.77736	2	38	182	FBgn0032026
G2293.1	chr2L	-	8356982	8357008	ATTGTTGGACTCTTAATCTTTCTGTGT	20	8357008	0.821962	2	40	240	FBgn0032026
G2297.1	chr2L	-	8357641	8357661	ATTCGTTTGCACAATTCCATG	13	8357647	0.706729	2	26	78	FBgn0032026
G2319.1	chr2L	-	8381365	8381379	CACATCTATGTTCAC	26	8381374	0.721541	2	25	105	FBgn0027094
G2338.1	chr2L	-	8526868	8526887	ATACCCACCATTCGCGACCT	15	8526879	0.715362	2	15	41	FBgn0085470
G2338.1	chr2L	-	8526868	8526887	ATACCCACCATTCGCGACCT	15	8526879	0.715362	2	15	41	FBgn0250903
G2349.1	chr2L	-	8688423	8688449	TTAACTCCTCTCTGGACTCGCTGGCCA	69	8688432	0.779189	2	68	443	FBgn0004914
G2351.1	chr2L	-	8688793	8688814	GCATCAGATACTCAATAATCTC	37	8688805	0.711384	3	37	177	FBgn0004914
G2352.1	chr2L	-	8689012	8689048	GTCGCCGAATTTGGACATCTCCCGGATCGGCGCCCGT	120	8689020	0.667661	5	97	661	FBgn0004914
G2357.1	chr2L	-	8689892	8689921	CATTTGTGGAGATCGGGCGACGGGCAAACA	18	8689892	0.887731	2	18	52	FBgn0004914
G2366.1	chr2L	-	8711551	8711566	TCCAATAGTAGCAGTG	20	8711561	0.820406	2	20	48	FBgn0003209
G2369.1	chr2L	-	8712190	8712218	CTGGGTCTGCAGCGCACTAAGGATATCCT	11	8712208	0.800014	2	22	55	FBgn0003209
G2371.1	chr2L	-	8712497	8712524	ATGGATTCGGAAACACGCGCATCTGCTG	55	8712509	0.720003	2	55	237	FBgn0003209
G2374.1	chr2L	-	8713295	8713317	AACGGACACAGGAACTCTTCCAC	11	8713317	0.797648	2	11	22	FBgn0003209
G2375.1	chr2L	-	8720228	8720248	CCAAACTCTTGATTCGCTTCG	27	8720237	0.788383	2	54	135	FBgn0003209
G2379.1	chr2L	-	8734627	8734652	ATCCTCGGCCAGTTCGCATTATCGGG	17	8734647	0.835575	2	34	85	FBgn0003209
G2384.1	chr2L	-	8944242	8944263	CTGGCAGTATATCTTCTACAAG	20	8944254	0.739684	2	40	100	FBgn0032078
G2387.1	chr2L	-	8944724	8944739	GCAGTGGCTCTGCCCG	19	8944729	0.675968	3	19	38	FBgn0032078
G2414.1	chr2L	-	9575585	9575604	TCCCCTAGGTCCTGGACTCC	30	9575594	0.794533	2	30	112	FBgn0028479
G2447.1	chr2L	-	9896482	9896510	CTCGGCCCGTGGCTCCACTGGAACCCTCG	37	9896491	0.746036	2	24	150	FBgn0004867
G2448.1	chr2L	-	9896569	9896589	CTCCCCGTGGTACTGGCATTG	63	9896579	0.798501	2	15	337	FBgn0004867
G2454.1	chr2L	-	9903801	9903817	CCTCCATTCGGCGCACT	18	9903814	0.811786	2	18	54	FBgn0032156
G2470.1	chr2L	-	10000852	10000878	CTGCAAACTTTCTAATAAAGCAGGACC	20	10000852	0.836201	2	20	93	FBgn0051755
G2470.1	chr2L	-	10000852	10000878	CTGCAAACTTTCTAATAAAGCAGGACC	20	10000852	0.836201	2	20	93	FBgn0051875
G2473.1	chr2L	-	10196832	10196853	ATTTCCTGGAGCTGCAGACGTG	25	10196841	0.92332	2	42	104	FBgn0028675
G2517.1	chr2L	-	10325699	10325713	CTTGTTGCTCCCATG	18	10325704	0.871599	2	19	89	FBgn0011703
G2528.1	chr2L	-	10374493	10374516	TATCTGGATACCATTGGTCGCCCG	27	10374507	0.872042	3	42	99	FBgn0053303
G2530.1	chr2L	-	10375036	10375069	CATCCACTATGAGAACTCCGCACCATTCGTCACC	27	10375060	0.80869	2	27	93	FBgn0053303
G254.1	chr2L	+	1729221	1729239	GGAGCTGGTCTGCGTCAAC	14	1729230	0.768666	2	24	32	FBgn0260648
G2558.1	chr2L	-	10516579	10516601	CTCCACACAATGGGCTGGATTTT	12	10516591	0.992648	2	24	60	FBgn0021953
G2558.1	chr2L	-	10516579	10516601	CTCCACACAATGGGCTGGATTTT	12	10516591	0.992648	2	24	60	FBgn0266458
G2563.1	chr2L	-	10734777	10734796	GGCTGCTGCCTCAAAAACTA	30	10734785	0.762308	2	30	90	FBgn0027868
G2583.1	chr2L	-	10848645	10848671	GACTACGGCCTGACCCTCACCGAGAAG	100	10848661	0.81065	2	22	276	FBgn0004363
G2596.1	chr2L	-	11003075	11003095	GGCGTCACCGTGGTCAACTCC	27	11003086	0.914963	2	27	81	FBgn0015756
G2597.1	chr2L	-	11003176	11003208	GTGCTGTGTACGCCCATTTCCCCATCAACTGTG	103	11003185	0.68469	4	71	653	FBgn0015756
G262.1	chr2L	+	1935147	1935176	GACGACACGATCCGTGTCTGGGGTTTGGAC	18	1935148	0.973667	2	34	92	FBgn0031374
G2621.1	chr2L	-	11152460	11152486	CCGTCGTCCCCGCCGGTCAGAGCATGA	22	11152471	0.817015	2	6	79	FBgn0032350
G2632.1	chr2L	-	11514182	11514205	TGCTCCTCGTTCCCTCCTGCTCGT	43	11514193	0.835397	2	43	308	FBgn0032363
G2634.1	chr2L	-	11515740	11515760	AGATCTATCGCTGACTAGTAC	21	11515740	0.906878	2	42	84	FBgn0032363
G264.1	chr2L	+	1974289	1974307	GACGGCCACCGTGGTGTTG	15	1974296	0.890648	2	30	30	FBgn0031376
G2657.1	chr2L	-	11984898	11984913	TTTGGACCGATTACAG	13	11984904	0.85513	2	13	46	FBgn0032388
G2666.1	chr2L	-	12045833	12045848	CCTCCGGTCATTCCCG	15	12045840	0.649601	2	14	44	FBgn0032400
G2667.1	chr2L	-	12052253	12052271	TTCAATACCACCATTATCG	39	12052261	0.766865	2	35	176	FBgn0028425
G2689.1	chr2L	-	12431347	12431370	CCCGTCACTTCTTCTCTCGCCTCG	22	12431362	0.722683	2	22	138	FBgn0265298
G2691.1	chr2L	-	12432480	12432495	ATACTCCCGTTCCCGC	25	12432491	0.713002	3	16	59	FBgn0265298
G2718.1	chr2L	-	12703616	12703646	CTCGACTCCAAACCCTTGCAGTTCATCCAGG	29	12703627	0.848198	3	51	131	FBgn0032450
G2721.1	chr2L	-	12710519	12710549	ATTGAGATCTGGACCACAGGGCTTGAGAACT	26	12710531	0.826081	2	26	88	FBgn0032454
G2722.1	chr2L	-	12711117	12711137	CACCTTCCAAGACTCTCGCAA	26	12711137	0.693932	2	52	52	FBgn0032454
G2728.1	chr2L	-	12820070	12820094	GATGGCGGAGTGGTGCAGGGAGGAA	26	12820085	0.857763	2	26	52	FBgn0015399
G2736.1	chr2L	-	12821702	12821722	AATAAACACTGGGCTTTGGCC	19	12821714	0.86305	2	38	57	FBgn0015399
G2791.1	chr2L	-	13285659	13285676	ATTTAACTTAATCACAAT	17	13285669	0.770899	3	20	99	FBgn0028406
G2793.1	chr2L	-	13363980	13364001	GTGGCAGCGACTGGGATTGGGA	53	13363992	0.866543	2	31	181	FBgn0022069
G2814.1	chr2L	-	13444427	13444443	AATATTCCCTACATCGA	15	13444435	0.736608	2	30	45	FBgn0032524
G2847.1	chr2L	-	15036722	15036752	CCTTGTCCGCGTCCAGACGTCCACCGGATGG	29	15036732	0.923196	2	29	134	FBgn0001977
G2905.1	chr2L	-	16345129	16345144	ATAAACAGAATTCCCG	18	16345129	0.903009	2	18	36	FBgn0000307
G2905.1	chr2L	-	16345129	16345144	ATAAACAGAATTCCCG	18	16345129	0.903009	2	18	36	FBgn0087041
G2912.1	chr2L	-	16355999	16356022	CGGCGATGATGTCATCGAACTCAC	25	16356012	0.668854	2	25	84	FBgn0025678
G2968.1	chr2L	-	17475952	17475972	CTATTTCATTCACCGCCCATA	18	17475960	0.925683	2	14	81	FBgn0027885
G2971.1	chr2L	-	17477060	17477084	CCATCATAAAATTGGACACCAAGAG	77	17477070	0.785291	2	77	91	FBgn0027885
G2972.1	chr2L	-	17477456	17477479	AACTTCTTCAAACACTTTCCGGAT	45	17477471	0.671154	2	45	315	FBgn0027885
G2974.1	chr2L	-	17479184	17479199	TCCGTCGATGTACATG	27	17479187	0.841249	2	27	88	FBgn0024689
G2989.1	chr2L	-	18139574	18139586	AATTGCTACCAGA	48	18139586	0.812892	2	48	96	FBgn0041184
G2998.1	chr2L	-	18140842	18140862	CATCATTCGGATCACATCGCC	28	18140851	0.809076	3	27	113	FBgn0041184
G3009.1	chr2L	-	18442747	18442767	TGCGTTCCTTCCCCAAGGACA	51	18442755	0.827069	2	31	144	FBgn0261597
G3014.1	chr2L	-	18443163	18443186	TTTCGCTGGGCGGATTTTGAAATT	13	18443163	0.755132	4	26	88	FBgn0261597
G3024.1	chr2L	-	18534242	18534255	GAAGTGGCAGTGGA	25	18534255	0.926815	2	25	23	FBgn0085370
G3069.1	chr2L	-	18986867	18986889	TCATCCGCCTCCAACAAGGACAG	17	18986867	0.797067	2	17	34	FBgn0032731
G307.1	chr2L	+	2746840	2746867	CGCACCGCCTCCTCAATGGACAGCAACT	13	2746859	0.936171	2	20	26	FBgn0031452
G3094.1	chr2L	-	19404006	19404025	TGGCATCCGGATTGCTTCGT	11	19404015	0.677917	2	10	67	FBgn0041789
G3094.2	chr2L	-	19404040	19404052	AACTACATCTCGG	13	19404052	0.977647	2	13	25	FBgn0041789
G310.1	chr2L	+	2756091	2756112	CATCGAGGGCGACAGTGAAATC	44	2756103	0.980397	2	29	45	FBgn0031453
G3117.1	chr2L	-	19568732	19568746	AACCTTCGATGCCTG	16	19568736	0.809565	2	16	42	FBgn0005672
G3120.1	chr2L	-	19569261	19569276	ATGGTGCTTGGAGACT	32	19569273	0.794385	2	32	114	FBgn0005672
G3135.1	chr2L	-	20349594	20349609	ATCGTGGCTGCCCTGA	15	20349604	0.736575	2	14	40	FBgn0011638
G3136.1	chr2L	-	20416440	20416457	TGCTCTTTCTCAAGGATC	16	20416446	0.792559	2	16	92	FBgn0032858
G3161.1	chr2L	-	20967550	20967581	CCTTCTCATTGCCCAGACGCTCGATCTGGCGG	36	20967550	0.948656	2	72	216	FBgn0250867
G3191.1	chr2L	-	21289060	21289085	ACACGGAGGCAAGCATTTTGGACCTG	33	21289085	0.928481	2	33	132	FBgn0032940
G3195.1	chr2L	-	21627352	21627383	CCGGTTCTCTCTCTCTCTACTAACAAACAACC	23	21627352	0.819561	2	17	182	FBgn0022893
G3197.1	chr2L	-	21627480	21627497	CGGACTGTATCCATTTTC	18	21627488	0.733417	2	18	108	FBgn0022893
G3206.1	chr2L	-	21678266	21678286	ACATCCAAGTGCAGCTGGCTG	31	21678273	0.899385	2	15	88	FBgn0000559
G3206.2	chr2L	-	21678328	21678346	TTGCCCGATCTATCCCAGT	45	21678338	0.667076	2	8	187	FBgn0000559
G3209.1	chr2L	-	21678693	21678724	ATTCCAACCACTCGTCGTTGTCTGTACGCTGC	135	21678715	0.84932	4	41	949	FBgn0000559
G3212.1	chr2L	-	21678936	21678953	GGCCCGTAAGATCTGGTG	35	21678943	0.653414	2	35	78	FBgn0000559
G3213.1	chr2L	-	21679137	21679158	TCTCCTACCGTGAGACTGTGTC	110	21679147	0.927728	3	62	441	FBgn0000559
G3213.2	chr2L	-	21679160	21679180	CTGAAGAAGTCTGATCCCGTC	135	21679170	0.744209	2	38	377	FBgn0000559
G3215.1	chr2L	-	21679341	21679395	AGTTCTCCGTGTCCCCTGTGGTGCGCGTGGCTGTTGAGCCAAAGAACCCCGCGGA	28	21679350	0.988797	2	3	109	FBgn0000559
G3218.1	chr2L	-	21679764	21679790	TCTAATGATGTACATTTCTAAGATGGT	64	21679776	0.863181	3	61	412	FBgn0000559
G3219.1	chr2L	-	21679888	21679905	CTATTCATTTGCCGTCGC	64	21679897	0.662948	4	64	323	FBgn0000559
G3220.1	chr2L	-	21679945	21679965	TGCTGAAGACTGTGATGCGCA	37	21679956	0.783821	2	12	156	FBgn0000559
G3220.2	chr2L	-	21679980	21680008	GTGACTCTGAAGCATGAAGACAAGGACAA	33	21679989	0.999793	2	6	26	FBgn0000559
G3223.1	chr2L	-	21680577	21680614	ACCTTAAATAGAAGAAGAATAAACTTTCGGATGCTGTT	41	21680590	0.839758	5	38	371	FBgn0000559
G3226.1	chr2L	-	21680948	21680979	CCGAGGAGCTGTACCAGACCTTCCAGCGCATC	95	21680964	0.836522	2	34	237	FBgn0000559
G3227.1	chr2L	-	21681149	21681171	GTCACGTTGACTTCTCCTCGGAG	79	21681160	0.872101	2	15	253	FBgn0000559
G3230.1	chr2L	-	21681444	21681460	TCTGACCGATTCCCTTG	26	21681452	0.792028	2	23	129	FBgn0000559
G3231.1	chr2L	-	21681517	21681537	ATCCGTGGCCTCATGGACAAG	15	21681517	0.705545	2	15	45	FBgn0000559
G3249.1	chr2L	-	22428368	22428387	TTTAGCCGATACATCAAGTT	52	22428379	0.869106	2	23	299	FBgn0064225
G3251.1	chr2L	-	22428496	22428518	GCTTTCCTGGATACTCTGCTGAA	34	22428518	0.659335	2	24	248	FBgn0064225
G3252.1	chr2L	-	22428579	22428623	GCTTCTTGGATGTTGGACTCGCTCGTACTACAACTGGTGCCCGTG	77	22428591	0.832817	6	51	734	FBgn0064225
G3252.2	chr2L	-	22428664	22428688	CACTGAAGTGACTGGTGAGGAGTTC	35	22428672	0.779874	2	11	187	FBgn0064225
G3253.2	chr2L	-	22428745	22428767	CTGCTGCTTACTGCACAGGCCTG	18	22428753	0.708193	2	17	78	FBgn0064225
G3277.1	chr2R	+	645375	645394	CAATGTCGGCGTTGGACACG	22	645394	0.696942	2	44	44	FBgn0039994
G3292.1	chr2R	+	1590393	1590415	GTCTGGACTCTATTGGCAGCTGT	17	1590406	0.860398	2	17	107	FBgn0259978
G3305.1	chr2R	+	1649523	1649549	CATTGGATCTTTTTGCTGCCGACGGTC	30	1649542	0.798574	2	30	255	FBgn0266580
G333.1	chr2L	+	3046773	3046831	ATCGCCGCTTCAGTTGTGGAGCGAGAGCTTACGCAATGGAGCGGAGTGATGAGCACATT	2226	3046808	0.839078	10	1891	8182	FBgn0042627
G333.2	chr2L	+	3046854	3046879	CCTGGCCGCGAAATGCCGCCGGGCCG	291	3046868	0.861523	2	95	199	FBgn0042627
G3362.1	chr2R	+	2562151	2562175	ACTTTCCGCCCATCCTCTGGATTCT	17	2562168	0.651626	2	34	119	FBgn0033088
G3385.1	chr2R	+	2700579	2700604	ATCTGGCCTACATCGAGTACAGGGAT	59	2700582	0.706954	2	59	295	FBgn0265003
G3386.1	chr2R	+	2700901	2700919	CTGGACGCCACATTTGGGC	31	2700909	0.67908	2	31	93	FBgn0265003
G3399.1	chr2R	+	3136942	3136962	ACTGCAGCATGCACCACCTGG	28	3136952	0.886853	2	28	50	FBgn0033153
G341.1	chr2L	+	3056796	3056834	CCATTCAGTCAGGACCAACTGTAAAGGAACACCCCCCAC	16	3056827	0.942062	2	16	32	FBgn0027571
G3413.1	chr2R	+	3394755	3394766	TTTACTTCATTT	14	3394755	0.896969	2	28	84	FBgn0261397
G3444.1	chr2R	+	3674774	3674800	TTCCGGAAACTGGACCTGGACAATTCG	12	3674783	0.786796	2	11	41	FBgn0015614
G3445.1	chr2R	+	3675150	3675170	GTGGACAAGACGATCGGATTC	25	3675150	0.909817	2	22	63	FBgn0015614
G345.1	chr2L	+	3059865	3059901	ACAGGACCACCTAAACTCCCAATTCAATCCCGAATCC	14	3059865	0.974178	4	13	66	FBgn0027571
G3452.1	chr2R	+	3700422	3700440	CAGCGTCACTATTTCGAAC	33	3700430	0.71562	2	54	111	FBgn0033226
G3454.1	chr2R	+	3700786	3700810	GATCCCCGGAACAATAGATTCTTTC	20	3700786	0.999977	2	40	100	FBgn0033226
G3457.1	chr2R	+	3701099	3701127	GTCGCAGCTCTCGGCCGCTGTTCGCCAAG	50	3701114	0.84046	3	50	248	FBgn0033226
G3460.1	chr2R	+	3701655	3701675	CCGTTCGTGGATCGACTCGTC	13	3701666	0.867892	2	13	60	FBgn0033226
G3497.1	chr2R	+	3965499	3965516	GCTGCCCATCACACTCGG	26	3965507	0.782686	2	20	41	FBgn0020279
G35.1	chr2L	+	184059	184084	TCGGGAGCAATTGGAACTGGGACTGG	56	184071	0.83932	2	42	120	FBgn0016977
G351.1	chr2L	+	3060597	3060613	TTCTCTGTACGCCTTGG	12	3060605	0.785389	2	12	70	FBgn0027571
G3513.1	chr2R	+	4062314	4062330	TCTGCGTCCCCTTCCCG	37	4062322	0.713479	3	63	122	FBgn0053087
G3514.1	chr2R	+	4097307	4097324	CCGTTGGGACTGTGATAA	22	4097307	0.788629	2	44	66	FBgn0053087
G3517.1	chr2R	+	4098738	4098756	GCAGCGTCACTTTGGACTT	37	4098747	0.708214	2	37	185	FBgn0053087
G352.1	chr2L	+	3060719	3060752	ATATGTTGAGCCCGGACGGCAGCTGCAAGGCCTT	33	3060738	0.99987	2	32	81	FBgn0027571
G3532.1	chr2R	+	4106800	4106822	CCGGTCGCTGCATTCCCCAAAAG	37	4106822	0.795485	2	24	124	FBgn0053087
G3538.1	chr2R	+	4110286	4110310	GGATACGCTGCTCTTCTGGATTGAC	27	4110296	0.845965	2	7	89	FBgn0053087
G3540.1	chr2R	+	4111151	4111170	TCTCGCGCCCTCTGCATTCT	37	4111159	0.800708	2	22	223	FBgn0053087
G355.1	chr2L	+	3061037	3061049	ACTTCTTCTGCAA	52	3061037	0.652627	3	52	208	FBgn0027571
G3551.1	chr2R	+	4341263	4341284	ATCCGCGCTCCTTCCAGGACAG	12	4341271	0.853084	2	24	24	FBgn0002569
G358.1	chr2L	+	3061938	3061959	TCTGGACACTCAACTGGCCAAG	32	3061947	0.833237	2	20	108	FBgn0027571
G3581.1	chr2R	+	4564054	4564070	CGGTTTACTTGGTGCTG	12	4564064	0.792944	3	13	71	FBgn0263120
G359.1	chr2L	+	3062050	3062086	AACTGCACCATCTCTGGCCCGGAGGCTTCCATCGAGG	72	3062076	0.701175	4	32	410	FBgn0027571
G3627.1	chr2R	+	4844286	4844313	ACAAACCCACCCCAACCCTTTCCTGGCT	36	4844286	0.928981	2	36	135	FBgn0011300
G3655.1	chr2R	+	5096303	5096334	TCTCTTACTCGTGCGGCAACCTCACCCTCGAG	48	5096322	0.881067	2	19	139	FBgn0262515
G3684.1	chr2R	+	5856810	5856832	CTCCGTCGTTGTTGTTGTTGTTG	18	5856817	0.686523	2	36	180	FBgn0027619
G3692.1	chr2R	+	5878930	5878948	GCTATCATCTTCATCGATG	15	5878939	0.710965	2	12	91	FBgn0261014
G3701.1	chr2R	+	5915498	5915511	ATGATCCTGAGCTG	11	5915499	0.896606	2	18	26	FBgn0033473
G3714.1	chr2R	+	5985594	5985626	CACATTGCCGCGGGCTGCACGGTGCCGCCGAAC	29	5985594	0.80362	2	29	51	FBgn0001291
G372.1	chr2L	+	3064294	3064318	AACGGCGCTTGGGGCACTTTCCGTC	44	3064308	0.690073	2	44	220	FBgn0027571
G3721.1	chr2R	+	5995006	5995049	TGAACGAGGACTCCTACAAGGACTCGACACTCATCATGCAGCTG	97	5995014	0.708305	4	71	392	FBgn0004907
G3722.1	chr2R	+	5995063	5995080	TGACTCTCTGGACGTCCG	45	5995072	0.702796	2	29	167	FBgn0004907
G3729.1	chr2R	+	6016421	6016441	ACTCTTTGGACATTGGCCAAA	16	6016441	0.863584	2	32	64	FBgn0050011
G3791.1	chr2R	+	6975435	6975467	AGATGAAATACGGACAACTGACAGAGACAAGGC	43	6975445	0.866713	2	33	45	FBgn0262817
G3799.1	chr2R	+	7061862	7061881	CAAGCGGCATATCAGGATAA	41	7061862	0.962201	2	34	75	FBgn0003396
G382.1	chr2L	+	3065701	3065734	CGCGATGCTCTGATCGAGGATCAGACCGCCAAGG	25	3065725	0.998333	2	25	35	FBgn0027571
G383.1	chr2L	+	3065812	3065828	CTGGACTACTTCATCTG	78	3065821	0.718381	3	51	340	FBgn0027571
G3836.1	chr2R	+	7557307	7557320	TGAAGCACATTTTG	21	7557320	0.719065	2	21	84	FBgn0050035
G384.1	chr2L	+	3065983	3066017	CTGGAGAACTTGGGTGACAATGACACCGTGATTGG	74	3066004	0.953399	3	68	220	FBgn0027571
G3847.1	chr2R	+	7744923	7744933	CAAATTCTGGA	13	7744923	0.62162	2	13	26	FBgn0013756
G3854.1	chr2R	+	7779637	7779657	TTCGAATCCGTCGCCGCTTAG	35	7779647	0.864379	2	9	143	FBgn0000556
G3857.1	chr2R	+	7781001	7781017	CCTGCAACCTTCCAATG	56	7781009	0.651454	2	15	87	FBgn0000556
G3857.2	chr2R	+	7781018	7781044	TTCCAACGTTCCGTCAATCCAACACTC	53	7781037	0.774257	2	53	318	FBgn0000556
G3858.1	chr2R	+	7781104	7781146	AACATTGTCGTGATCGGACACGTCGATTCCGGTAAGTCGACCA	98	7781120	0.85243	3	35	446	FBgn0000556
G3859.1	chr2R	+	7781287	7781306	GGTATCACCATCGATATCGC	897	7781295	0.723313	2	22	2521	FBgn0000556
G3859.3	chr2R	+	7781381	7781421	ACATGATCACTGGTACCTCGCAGGCCGATTGCGCCGTGCTG	203	7781411	0.906566	3	41	1611	FBgn0000556
G3860.1	chr2R	+	7781467	7781512	AACGGCCAGACCCGCGAGCACGCCCTGCTCGCCTTCACCCTGGGTG	88	7781476	0.99634	4	39	420	FBgn0000556
G3861.1	chr2R	+	7781668	7781702	CACGGCGACAACATGTTGGAACCCTCTACCAACAT	45	7781684	0.892896	2	9	122	FBgn0000556
G3861.2	chr2R	+	7781815	7781831	CTGCGTCTGCCCCTGCA	447	7781823	0.606623	2	19	1340	FBgn0000556
G3861.3	chr2R	+	7781849	7781865	GCGGTATTGGAACAGTA	235	7781858	0.610243	3	14	723	FBgn0000556
G3861.4	chr2R	+	7781909	7781941	TTGTGGTCTTCGCCCCTGCTAACATCACCACTG	104	7781930	0.955356	5	56	677	FBgn0000556
G3862.1	chr2R	+	7782025	7782069	TCCGTGAAGGAGCTGCGTCGTGGCTACGTTGCCGGTGACTCCAAG	86	7782036	0.992262	3	46	380	FBgn0000556
G3862.2	chr2R	+	7782234	7782263	GACCACCGAGGAGAACCCCAAGTTCATCAA	243	7782241	0.977675	2	9	555	FBgn0000556
G3863.1	chr2R	+	7782288	7782311	CCTGGTGCCCTCTAAGCCCCTGTG	46	7782301	0.951547	2	25	126	FBgn0000556
G3863.2	chr2R	+	7782321	7782338	CTTCCAGGAGTTCCCCCC	95	7782328	0.618321	2	14	227	FBgn0000556
G3863.3	chr2R	+	7782348	7782365	CTTCGCTGTGCGTGACAT	87	7782357	0.69667	2	25	480	FBgn0000556
G3863.4	chr2R	+	7782403	7782423	AACTTCAAGGATGCCTCCGGT	23	7782413	0.971656	2	23	92	FBgn0000556
G3870.1	chr2R	+	7837594	7837610	AAATTCTATCACGTTCC	260	7837602	0.749555	2	489	1071	FBgn0033668
G3892.1	chr2R	+	8063597	8063616	CCTTCCCCGTGGACCCGAAG	71	8063616	0.920258	2	42	171	FBgn0010621
G3907.1	chr2R	+	8202987	8203026	TCTCCGGATTGGATTGTGGGCGTTACTGGACTGGAACTAT	46	8203004	0.801158	3	67	306	FBgn0050046
G3909.1	chr2R	+	8204486	8204508	AACAAGTTCAGGCGGTGGGAGGA	21	8204486	0.876838	2	21	30	FBgn0050046
G3949.1	chr2R	+	8514396	8514422	ACGTGAACTTAAGCTATTGGTCCTGGG	45	8514422	0.861404	2	45	315	FBgn0033756
G3969.1	chr2R	+	8757768	8757792	ACATTTGACTACGACTGGGCGCACG	12	8757792	0.644318	2	12	36	FBgn0000181
G3973.1	chr2R	+	8758570	8758594	ACTTACCCATTCCGGTTCCAAATCG	73	8758579	0.834286	3	16	423	FBgn0000181
G3974.1	chr2R	+	8769258	8769287	GGACCCCGGCAAATCAGGCCATTTTCCGAC	40	8769267	0.820433	2	40	72	FBgn0002069
G3979.1	chr2R	+	8769912	8769932	ATCCAAACAATCCGGTCTACT	34	8769920	0.941014	2	33	125	FBgn0002069
G398.1	chr2L	+	3451038	3451057	CGGACTTCTTCATTCTGGCC	16	3451047	0.628983	2	16	96	FBgn0031534
G3985.1	chr2R	+	8806436	8806490	CGGCAACAGCGAGGGCGGCAGGAACGGCAGCCGATCATCTGGTGGACCGACCGGA	60	8806459	0.995783	2	44	92	FBgn0010488
G4000.1	chr2R	+	8808834	8808854	CCTTGCTCTTCCGAGCGGCCT	17	8808846	0.789714	2	9	78	FBgn0010488
G4009.1	chr2R	+	8810541	8810561	ATCTGAGGACGATGAGGATTA	12	8810552	0.947968	2	12	33	FBgn0010488
G401.1	chr2L	+	3479370	3479390	GAACAGTTCCAACTGGATCTG	18	3479382	0.809003	2	32	58	FBgn0261560
G4014.1	chr2R	+	9056596	9056630	GCCCTTGGTGGCCGACACCGATCCCAATCATCCCC	14	9056608	0.936303	2	14	49	FBgn0086532
G4038.1	chr2R	+	9396418	9396448	CACAAAGCCCTTCATGTCCTTCATCCAACTG	32	9396442	0.746837	2	28	228	FBgn0024556
G4038.1	chr2R	+	9396418	9396448	CACAAAGCCCTTCATGTCCTTCATCCAACTG	32	9396442	0.746837	2	28	228	FBgn0033846
G4072.1	chr2R	+	10064302	10064332	TTAATCGATTGTTTTTCTCTCTCTACTCCCG	21	10064326	0.76804	2	42	273	FBgn0000289
G4084.1	chr2R	+	10145225	10145252	TAGGAGGATTGCATATTTTTCAAATCTG	18	10145233	0.735509	2	36	162	FBgn0033918
G4100.1	chr2R	+	10398802	10398829	CCACGACGACTGCATCGGTGCGGCCAAG	13	10398805	0.943352	2	26	13	FBgn0261823
G4139.1	chr2R	+	11017666	11017677	CGTCATGTTCCC	46	11017666	0.946027	2	92	92	FBgn0015371
G4141.1	chr2R	+	11030032	11030050	CGTTCACCATCATCGCCAG	45	11030040	0.780415	2	45	135	FBgn0015371
G4178.1	chr2R	+	11431689	11431712	CCATCGAGCACAGGTGAAGAGCGG	19	11431692	0.999215	2	38	0	FBgn0034029
G4181.1	chr2R	+	11737109	11737143	TCCCGGAGCGCATCAAGATGACCACGGACTTCCTC	53	11737118	0.916206	2	32	190	FBgn0034046
G4193.1	chr2R	+	11992592	11992613	CCGCTGAGCTATCCCGACACTG	93	11992604	0.825227	2	93	260	FBgn0014020
G4199.1	chr2R	+	12013250	12013269	CAACCTCATCAACTACATGG	28	12013262	0.721096	3	18	84	FBgn0086676
G4204.1	chr2R	+	12023719	12023746	CACAAGAACCCCAGCGACTCTGGACTGA	30	12023719	0.895213	2	19	52	FBgn0086676
G4215.1	chr2R	+	12070090	12070109	CTTCGAAACTGGCGAGTACG	45	12070100	0.877336	2	45	135	FBgn0015754
G4216.1	chr2R	+	12070121	12070148	AAGGGACACACGGACTCTGTGCAGGATG	33	12070121	0.885791	2	33	99	FBgn0015754
G4220.1	chr2R	+	12079629	12079661	GCTAACGGACATGTGGGAATGTCTCTTAAGCTG	16	12079638	0.931824	2	32	112	FBgn0034087
G4237.1	chr2R	+	12227151	12227166	ATGTCAACTCTCTCTG	31	12227159	0.732998	2	31	155	FBgn0010611
G4244.1	chr2R	+	12473746	12473771	TACCTTCTGGCCGTCCTCGGTGGCAA	15	12473755	0.705035	3	15	55	FBgn0003274
G4264.1	chr2R	+	12756320	12756341	CAAGTCGTCGGTGCTCCTCGAT	49	12756330	0.959592	2	8	130	FBgn0028737
G4266.1	chr2R	+	12839770	12839794	CTAACTTCGGACCCCAAGCTGCCCT	30	12839781	0.81398	2	30	98	FBgn0085220
G4277.1	chr2R	+	12922245	12922263	TCGTACCGCTTCAATAACT	34	12922254	0.765581	2	34	170	FBgn0023172
G4280.1	chr2R	+	12923126	12923150	ATCTCCCTTTGGCCTAACGACGGAT	47	12923142	0.840438	4	47	140	FBgn0023172
G4298.1	chr2R	+	12993402	12993421	AGCGCAAGGATCTTCCCCTG	35	12993415	0.732952	2	35	105	FBgn0050456
G4315.1	chr2R	+	13351442	13351474	AATTGGATGTCGCACGCCCTGCCCACCGCCCAG	40	13351464	0.837662	2	40	72	FBgn0028953
G4326.1	chr2R	+	13425112	13425136	ACCCTCTTTCTATCTTCTGGACCTG	36	13425120	0.615586	2	22	338	FBgn0034237
G4332.1	chr2R	+	13436737	13436776	ATTATGTGCTGGACCAGGCGAAGGAGGAAAACGAGAGCCA	77	13436765	0.988203	2	58	327	FBgn0034240
G4357.1	chr2R	+	13487854	13487868	ACGGTCGAGTTTACT	29	13487862	0.67088	2	29	116	FBgn0029006
G4364.1	chr2R	+	13553948	13553966	TCGCTGCCTGGCCGAGCTG	14	13553959	0.820252	2	10	34	FBgn0034258
G4372.1	chr2R	+	13555384	13555424	TGTGTGCCTTCCGCCAGGGCAACGTCAAGGATGCGCATCAC	57	13555398	0.929673	2	57	247	FBgn0034258
G44.1	chr2L	+	186811	186822	GGTTTACTGGAT	27	186811	0.825682	2	16	74	FBgn0016977
G4402.1	chr2R	+	13675333	13675354	CTCGGAACCAATACTCATTCTG	39	13675341	0.886502	2	39	195	FBgn0026309
G4418.2	chr2R	+	14029150	14029174	TACGTCAACTTCCAGCAGCCAGCCG	45	14029174	0.978307	2	25	136	FBgn0265297
G4428.1	chr2R	+	14032137	14032156	GGCTGCTGCTGGCGCTCGCG	54	14032147	0.830812	2	39	169	FBgn0265297
G4430.1	chr2R	+	14032566	14032589	TATGCACGCCAATTTGGCTGGTAA	38	14032575	0.945424	2	10	83	FBgn0265297
G4433.1	chr2R	+	14048470	14048501	AATCCGGAATCGGGAATTGGGCATTGGATATC	25	14048479	0.954966	3	26	90	FBgn0034308
G4443.1	chr2R	+	14061904	14061915	ATCCGCGGGATG	43	14061904	0.879879	2	16	43	FBgn0034312
G4451.1	chr2R	+	14293604	14293620	CTTACTTTGGCCGCTCT	35	14293612	0.740681	2	35	170	FBgn0063494
G4458.1	chr2R	+	14295616	14295638	TCTTTATCCGAAAGATCTCCTCC	22	14295629	0.761802	2	22	94	FBgn0063492
G4466.1	chr2R	+	14304915	14304954	ACTACAACTCAATCATCGGCACTGGCGGCAAACTCATCTC	86	14304915	0.928263	6	90	403	FBgn0027835
G4468.1	chr2R	+	14305472	14305503	TGCGGCGGCGTGATGATCTCCTTCCCCCGTGT	46	14305479	0.940649	4	41	226	FBgn0027835
G4469.1	chr2R	+	14305957	14305972	TACCATCATCGGACCG	27	14305962	0.80381	2	27	54	FBgn0027835
G4470.1	chr2R	+	14306195	14306214	TCGAAGCTCATTGGTCGTCA	29	14306204	0.801866	2	23	151	FBgn0027835
G4473.1	chr2R	+	14307035	14307059	CTGGAACTGGAACTTGAATTGGATT	78	14307050	0.644574	4	49	294	FBgn0027835
G4495.1	chr2R	+	14592043	14592062	ACCTCGAATCCTCTGGCCTG	40	14592056	0.706485	2	40	160	FBgn0262103
G4533.1	chr2R	+	15111986	15112005	GCTCCATGGATCAGCTGATT	23	15111986	0.855903	3	32	106	FBgn0263395
G4538.1	chr2R	+	15123278	15123317	TTGGCCGTGATGTGATCAACTCAATCTGCGCCGGTCTGAA	52	15123287	0.838145	3	28	208	FBgn0010434
G4539.1	chr2R	+	15123418	15123439	GACACTTGGCCTCTCACCTTCG	46	15123430	0.710489	3	60	200	FBgn0010434
G4577.1	chr2R	+	15317526	15317550	CTCTTAACTCTGCTGGCTATCATCT	15	15317545	0.668785	2	30	120	FBgn0012051
G4580.1	chr2R	+	15330425	15330448	GGCTGAGGAGATTCTGGAGCGTGG	42	15330435	0.855933	2	20	170	FBgn0013325
G4584.1	chr2R	+	15340085	15340110	AAAAGTGGATCTCTAGCTGGCATTTG	16	15340093	0.637966	3	32	91	FBgn0034447
G4592.1	chr2R	+	15346264	15346284	ACATTCTCGTTGACGCCGATC	24	15346276	0.771896	2	48	96	FBgn0002716
G4592.1	chr2R	+	15346264	15346284	ACATTCTCGTTGACGCCGATC	24	15346276	0.771896	2	48	96	FBgn0260934
G4605.1	chr2R	+	16151860	16151878	CGCCGCTACTCCAACATTG	34	16151873	0.949841	2	20	47	FBgn0010411
G4607.1	chr2R	+	16152092	16152109	ACTGGCAGCTGACCTCCT	79	16152100	0.71722	2	13	208	FBgn0010411
G4607.2	chr2R	+	16152129	16152150	GCGTGACGATCTGGAGCGTCTG	57	16152142	0.908767	3	45	150	FBgn0010411
G4618.1	chr2R	+	16215910	16215923	ATTGGGACAAGAAG	11	16215916	0.783326	2	11	11	FBgn0034504
G4619.1	chr2R	+	16216652	16216670	CTCCGATGATTCCTGCTCC	80	16216660	0.622872	3	45	327	FBgn0034504
G4623.1	chr2R	+	16494246	16494268	CTGCATCCCCCCATTCATCCTCG	21	16494256	0.800266	2	8	91	FBgn0015907
G464.1	chr2L	+	5148786	5148797	TCTCTAAATCCA	13	5148786	0.956684	2	26	26	FBgn0261836
G4650.1	chr2R	+	16973078	16973091	CATTTGGAAGGACT	11	16973082	0.676803	2	11	33	FBgn0003748
G4659.1	chr2R	+	17031878	17031905	GACTCGGAGCTGGAGCTGCTGCGCCAAG	92	17031905	0.859159	3	85	226	FBgn0021872
G4665.1	chr2R	+	17032825	17032836	TCTCTACACTCG	93	17032826	0.755573	2	26	172	FBgn0021872
G4695.1	chr2R	+	17215104	17215123	CGCCTGGCACTCCAACTTCT	26	17215114	0.925491	2	26	98	FBgn0020306
G4724.1	chr2R	+	17513217	17513236	ATCCGGATCCCTTGGACTCA	32	17513226	0.699663	2	32	118	FBgn0034641
G4732.1	chr2R	+	17517353	17517379	ACGACACCAGTTTCAACGTTCTGGACG	14	17517353	0.85135	2	28	56	FBgn0034641
G4736.1	chr2R	+	17537738	17537762	ATTTCTTGGGGGATTGGGGCATGGG	19	17537753	0.800163	2	38	114	FBgn0034644
G4760.1	chr2R	+	17609752	17609779	TGAGGAGGATGAATTGGAGGAGGATCAG	32	17609779	0.956803	3	62	96	FBgn0034657
G4804.1	chr2R	+	18372170	18372197	CGAAGACGCCATTCTGCAGCTTCTGGAC	27	18372176	0.67727	3	36	72	FBgn0034734
G4814.1	chr2R	+	18495393	18495408	GTCGTACCGTTAAACT	26	18495404	0.737915	2	16	79	FBgn0034743
G4820.1	chr2R	+	18688090	18688110	ATCGACACCATCATCAACCAG	21	18688099	0.831125	2	21	42	FBgn0011211
G4831.1	chr2R	+	18742288	18742307	AATCCGCGGTCGCCTTAACC	12	18742307	0.969694	2	8	24	FBgn0010078
G4832.1	chr2R	+	18743084	18743102	CTCGGCCATCACTGGACCG	12	18743092	0.668724	2	12	24	FBgn0010078
G4833.1	chr2R	+	18774688	18774728	GGAGGAGCACTTCTCTCAATCTGGACACGGAATCGCGCCCT	65	18774719	0.997249	3	58	176	FBgn0034793
G4866.1	chr2R	+	19563094	19563105	ATTTGTGTCGGA	14	19563094	0.833029	2	28	42	FBgn0266377
G4876.1	chr2R	+	19697888	19697914	CATCATGCAACTTTAACAGGGACGCCA	19	19697894	0.877413	2	38	57	FBgn0034908
G4881.1	chr2R	+	19740362	19740392	ACTTCAAGGATCTGGGCTGGCATGACTGGAT	12	19740383	0.770495	3	17	55	FBgn0024234
G4883.1	chr2R	+	19758370	19758393	AACCAACTGCTGAACATCCAACTT	16	19758386	0.686006	2	14	54	FBgn0011236
G489.1	chr2L	+	5200900	5200915	CGCGCCTGGCTTTTCG	31	5200909	0.731995	2	31	124	FBgn0261836
G4914.1	chr2R	+	19867666	19867694	CGCTGGGATAGAGACACAGTGGACACCAG	31	19867694	0.951114	2	2	89	FBgn0005612
G4919.1	chr2R	+	19911272	19911298	CCACCTCGGCGACCAGGACTTCTTCAC	44	19911272	0.693686	4	44	168	FBgn0034959
G4931.1	chr2R	+	19946065	19946087	TCCCATGCAATGTTCGGCATTGC	60	19946076	0.824474	4	53	300	FBgn0034967
G4931.2	chr2R	+	19946139	19946156	TGTCTACTTCAAAGACTG	41	19946148	0.692551	2	18	204	FBgn0034967
G4935.1	chr2R	+	19948224	19948244	AGTCGGTGCCACATCCTCCCT	15	19948234	0.734998	2	15	54	FBgn0034968
G4935.2	chr2R	+	19948251	19948269	AAAGATCGGTCCCCTCGGT	14	19948260	0.817946	2	14	40	FBgn0034968
G4949.1	chr2R	+	20021552	20021573	TGGGATTTGCGGAAAAGAGCGA	14	20021573	0.925197	2	15	41	FBgn0021875
G495.1	chr2L	+	5204477	5204500	GGCTGCGTCTCCAATCCCTGCGTC	36	5204491	0.812319	3	31	165	FBgn0261836
G4976.1	chr2R	+	20193575	20193599	CCTTCGACCCCACAAATCGCCGCTT	13	20193588	0.687262	2	13	40	FBgn0003888
G5017.1	chr2R	+	20769488	20769506	TCGATCTGTGAGGGCCTCA	12	20769498	0.843497	2	13	47	FBgn0085442
G5042.1	chr2R	-	579687	579705	ATGCTGATGAATCCCGCGA	25	579698	0.723903	3	25	63	FBgn0026401
G5068.1	chr2R	-	1595437	1595449	AACTTGGACTAAC	38	1595449	0.831371	2	36	76	FBgn0000099
G5078.1	chr2R	-	1613913	1613937	GATGTGCCATTCTCGCGCTGTCTCG	16	1613929	0.735847	2	16	80	FBgn0000099
G5125.1	chr2R	-	2513417	2513446	CTACTTCGGAACCGAACCCAACAACACCCG	42	2513417	0.853477	2	29	74	FBgn0262736
G5127.1	chr2R	-	2514144	2514158	CTCTGGATTTCGGAC	28	2514158	0.868289	2	28	76	FBgn0262736
G5131.1	chr2R	-	2515155	2515179	GGGCTTCATTCACTTGGGAGCCGGT	21	2515163	0.829735	2	14	54	FBgn0262736
G514.1	chr2L	+	5759432	5759450	TTCCATGCTGCAGGACCTC	18	5759442	0.723888	2	18	72	FBgn0031736
G5189.1	chr2R	-	3210679	3210691	CTTCCACCAGGAC	21	3210686	0.672213	2	21	21	FBgn0033159
G5193.1	chr2R	-	3216865	3216911	AACTACGTGGTTTTGGACCTGGAACCCGCCACCTGGTACAACCTCCG	90	3216911	0.977977	8	114	491	FBgn0033159
G5197.1	chr2R	-	3217433	3217455	CCTCTGCATGGATACACCCTGCA	39	3217443	0.876964	2	15	180	FBgn0033159
G5207.1	chr2R	-	3235378	3235395	AAGGATACTCTGCTCGAG	101	3235389	0.779315	3	100	275	FBgn0033159
G5220.1	chr2R	-	3255912	3255931	TCGGATCCATTATCTCCCGG	78	3255922	0.70028	4	68	400	FBgn0033159
G5231.1	chr2R	-	3342813	3342833	ATCTCACACATGACCCTGGAG	15	3342823	0.943861	2	15	44	FBgn0025885
G5232.1	chr2R	-	3343044	3343062	ACCGCTCATTCTGGACCTG	56	3343052	0.688142	3	41	159	FBgn0025885
G5237.1	chr2R	-	3343750	3343787	CCAACACGGAGCGCTTCGCGGATGTCCAGCCTGGTCTG	28	3343787	0.922113	2	28	120	FBgn0025885
G5239.1	chr2R	-	3343866	3343891	CGTGATCCGTGGCACTCGTCTGGAGC	21	3343878	0.882567	2	6	120	FBgn0025885
G524.1	chr2L	+	5983184	5983198	CGCCATCATTCCCTG	36	5983193	0.618764	2	31	113	FBgn0001942
G5253.1	chr2R	-	3357239	3357269	GACCTGCATCGCTCCGGACTACATCCTCTGC	48	3357260	0.686172	3	48	194	FBgn0010548
G5258.1	chr2R	-	3373271	3373298	TTTATCAATAACTTCCTGGGCGGCCTGG	20	3373279	0.814443	2	2	168	FBgn0259745
G5276.1	chr2R	-	3415135	3415156	GTGAACTCGATGTCCTCGCCCG	20	3415135	0.934688	2	20	80	FBgn0033188
G5282.1	chr2R	-	3454133	3454156	TCTTGTTTTGCTGCTGCTAGCTCT	15	3454142	0.740738	3	16	137	FBgn0004132
G529.1	chr2L	+	5984746	5984766	ATCCACAACTTCACCGTCTCG	56	5984754	0.913837	2	45	218	FBgn0001942
G531.1	chr2L	+	5985448	5985478	CACCACCAATTGCCGATTAGCCGGAACCCCT	20	5985448	0.945522	2	3	82	FBgn0001942
G5319.1	chr2R	-	3628653	3628670	GCTGCTCTTCTACGACTG	19	3628659	0.729413	2	19	95	FBgn0050497
G5319.1	chr2R	-	3628653	3628670	GCTGCTCTTCTACGACTG	19	3628659	0.729413	2	19	95	FBgn0266526
G5321.2	chr2R	-	3629362	3629394	ATCATCAACAGCGCAGCAACAGAATGGACGTCT	54	3629377	0.851339	2	34	167	FBgn0050497
G5321.2	chr2R	-	3629362	3629394	ATCATCAACAGCGCAGCAACAGAATGGACGTCT	54	3629377	0.851339	2	34	167	FBgn0266526
G5322.1	chr2R	-	3632473	3632490	CTTCCTTCACTTCCTCCG	42	3632480	0.71768	2	27	267	FBgn0050497
G5322.1	chr2R	-	3632473	3632490	CTTCCTTCACTTCCTCCG	42	3632480	0.71768	2	27	267	FBgn0266526
G5338.1	chr2R	-	3709829	3709852	ATGGGCTTGGACATCCCCCCTCCA	28	3709839	0.841735	2	7	124	FBgn0029093
G534.1	chr2L	+	5986775	5986793	ACCTGGCCTTTGGACACAG	144	5986793	0.713592	3	111	465	FBgn0001941
G5344.1	chr2R	-	3810722	3810745	TTGAGGATTCCAGATGTGGCACTG	11	3810731	0.749226	2	11	38	FBgn0033233
G5354.1	chr2R	-	3857014	3857029	ATTTGTTCGAACTTAC	20	3857022	0.860692	2	40	100	FBgn0033244
G536.1	chr2L	+	5987647	5987670	ATACCCACACTGCTGGAGGCGCGC	29	5987647	0.998002	2	23	35	FBgn0001941
G5360.1	chr2R	-	3863253	3863293	TAATAGCCGTTGAGACCCGCACCGTAGAAGTGGAGATGCCC	21	3863263	0.864808	2	22	103	FBgn0033246
G538.1	chr2L	+	5988350	5988372	GGGGCATTCGGACACTTGCAGCG	39	5988361	0.614693	2	39	117	FBgn0001941
G5417.1	chr2R	-	4814925	4814944	CCGGTCTGGTGAAGTTCGTG	19	4814935	0.863086	2	19	95	FBgn0033351
G5422.1	chr2R	-	4832960	4832979	CTGGAGGAGGTGTTGCGCAT	21	4832972	0.84776	2	21	84	FBgn0027607
G5442.1	chr2R	-	5011284	5011315	GCTCCGCAAGTACGGCCTGGACCAGTTCACCC	25	5011306	0.820723	2	25	63	FBgn0027561
G5447.1	chr2R	-	5012498	5012519	CGTACAATCTCCACCGATTCCG	17	5012498	0.696618	2	34	51	FBgn0027561
G5456.1	chr2R	-	5024618	5024640	GCCCACAGTTCTGCGGTGGGACG	37	5024618	0.988723	2	37	82	FBgn0260972
G5457.1	chr2R	-	5030339	5030359	AGCAGGAGAACTTTGATAAGG	21	5030350	0.659753	2	21	63	FBgn0086656
G5458.1	chr2R	-	5030608	5030623	TGCCGTCTTGACCACG	17	5030612	0.663096	2	17	51	FBgn0086656
G546.1	chr2L	+	6072905	6072929	CCCATCGCTGCTGGTTCTGATTCCC	17	6072905	0.886477	2	17	119	FBgn0266449
G5462.1	chr2R	-	5051831	5051846	TGCTCTTTTCTAGGTG	13	5051840	0.703739	2	26	78	FBgn0033388
G5490.1	chr2R	-	5285197	5285224	CCATTACTGCCTTGGCTCATTTGCGCGC	13	5285222	0.720219	2	24	83	FBgn0028473
G5499.1	chr2R	-	5323458	5323481	ATCGACACCAATTCCACCACAGCG	36	5323466	0.783362	2	36	46	FBgn0029092
G55.1	chr2L	+	190889	190909	CTCAAAACATCACCATCGTCG	25	190899	0.727067	2	2	96	FBgn0016977
G5511.1	chr2R	-	5458179	5458207	TACCAAAACATCCATCTCCGTATCCTTGG	29	5458187	0.71532	2	26	163	FBgn0085436
G5514.1	chr2R	-	5459542	5459558	TAAAACACTTAATCTGG	45	5459558	0.994653	3	90	135	FBgn0085436
G5516.1	chr2R	-	5459813	5459836	CTCGGACACTGGTTGGGCATGATG	42	5459824	0.847909	2	33	187	FBgn0085436
G5518.1	chr2R	-	5460146	5460166	GAAGAGAAAGTGACTGTGCCA	30	5460157	0.634937	2	30	60	FBgn0085436
G553.1	chr2L	+	6328058	6328078	TCAGCTCACTCTACAGGACTT	18	6328069	0.96276	2	36	72	FBgn0265778
G5540.1	chr2R	-	5576405	5576426	TGAGAGACTGCCGTTGCCGATG	21	5576410	0.634273	2	21	63	FBgn0023143
G5542.1	chr2R	-	5576829	5576860	CACATGGACTTCATTGTGGCCTGCTCAAATCT	17	5576835	0.664666	4	23	117	FBgn0023143
G5545.1	chr2R	-	5577752	5577771	ACCGGAACTCTGGGAACTTT	28	5577761	0.784367	3	28	112	FBgn0023143
G5546.1	chr2R	-	5578079	5578107	AAAAACTTTGGAATGCTGGGCCTGGGAAC	34	5578090	0.832367	3	34	161	FBgn0023143
G5575.1	chr2R	-	5920113	5920125	CGCCCCTAATCCG	18	5920113	0.884086	2	15	21	FBgn0033474
G558.1	chr2L	+	6344826	6344847	CCCACTACCTGGAAATTACGGC	35	6344836	0.704808	3	19	117	FBgn0015623
G5581.1	chr2R	-	5925863	5925875	ATCCGGGCTACTA	25	5925875	0.97475	2	25	50	FBgn0033476
G5589.1	chr2R	-	5960062	5960075	GTCTTTCCCTGATC	33	5960073	0.730461	3	29	169	FBgn0033482
G559.1	chr2L	+	6345076	6345089	TCGTCCACATTCTG	53	6345085	0.71527	2	44	221	FBgn0015623
G5596.1	chr2R	-	6196744	6196763	GACATTGGACTCCATGGACC	34	6196753	0.766407	2	26	110	FBgn0028426
G5613.1	chr2R	-	6408052	6408082	ATTGGCCGCACAAGCCGAGGCTGTCGCAGCT	31	6408068	0.895741	2	31	106	FBgn0005630
G5617.1	chr2R	-	6411874	6411903	AACTTATCGAAGGCACGGAACCTTGCGGCG	14	6411888	0.659686	2	14	29	FBgn0005630
G5619.1	chr2R	-	6419565	6419584	TGGACTAATGGCACAGGATG	115	6419573	0.83724	3	46	307	FBgn0005630
G5619.2	chr2R	-	6419588	6419604	GACAGATCTCAGGATGA	141	6419595	0.600041	2	35	256	FBgn0005630
G5620.1	chr2R	-	6419731	6419759	CGAGGAGGACATGACAATGGAGGAGCTGG	159	6419740	0.800561	2	39	303	FBgn0005630
G5620.2	chr2R	-	6419761	6419777	TGAGGATTTGACACTGG	149	6419769	0.611882	2	34	543	FBgn0005630
G5627.1	chr2R	-	6420899	6420919	GCGAGGTCAATATCTCGCAGG	55	6420909	0.723208	2	55	143	FBgn0005630
G5649.1	chr2R	-	6727978	6728004	GATGATGACGTTGTGACATTGCCACAG	17	6727978	0.848701	2	34	85	FBgn0050015
G5662.1	chr2R	-	6987070	6987102	CTGGAGCGGATCTGCACCACCGGCTACTACTCG	20	6987082	0.92375	3	19	44	FBgn0040765
G5673.1	chr2R	-	7193680	7193697	ACCTTCCATTCGCACTTG	16	7193688	0.810192	2	15	81	FBgn0025373
G5703.1	chr2R	-	7548066	7548080	CTCACCCGGGGCATG	25	7548080	0.999984	2	11	24	FBgn0044020
G5708.1	chr2R	-	7757404	7757425	TAGCGGAAACTCAGGAAACTGT	29	7757415	0.992977	2	29	51	FBgn0033661
G5720.1	chr2R	-	7762464	7762475	CTATATGCGTCT	15	7762475	0.799736	2	15	60	FBgn0033661
G5736.1	chr2R	-	7775391	7775405	ACCCTCTTCTGGCTG	30	7775395	0.740735	2	30	120	FBgn0033663
G5740.2	chr2R	-	7776589	7776618	GCTGAAAAAGTTCCTGGACACCAAGGACAC	74	7776596	0.835625	2	68	119	FBgn0033663
G5749.1	chr2R	-	7855831	7855847	TCGTCCATTTTCTTTTG	24	7855837	0.630923	3	22	218	FBgn0033669
G5771.1	chr2R	-	8048027	8048042	GGATTGGGTTGAGGCT	16	8048032	0.710815	2	16	64	FBgn0033688
G5787.1	chr2R	-	8082284	8082301	GCTGGACAATCTCACTTG	38	8082292	0.773285	2	31	138	FBgn0033698
G5793.1	chr2R	-	8087038	8087057	TGCCGTCCTCTGTCCAAGAC	22	8087048	0.70836	2	21	72	FBgn0033699
G5844.1	chr2R	-	8547633	8547645	ACTTGGACTGGAC	37	8547645	0.81589	2	37	74	FBgn0261673
G5870.1	chr2R	-	9031515	9031542	AACTTGGATAAGCTGACACCTGCGGATG	20	9031522	0.901844	2	40	80	FBgn0263998
G5903.1	chr2R	-	9305083	9305111	CACCACATCACCCATCACGGCCACTCTGC	33	9305111	0.80034	2	33	99	FBgn0259221
G5909.1	chr2R	-	9328647	9328670	ATCAACTAAAACTGGCCCACAGCA	19	9328655	0.891467	2	19	24	FBgn0013765
G5931.1	chr2R	-	9381767	9381789	TCCTCAATGTGGTCACCACCCTG	24	9381775	0.789873	3	16	128	FBgn0033844
G5948.1	chr2R	-	9754421	9754433	CTCCTCACTTTCG	19	9754422	0.690602	2	11	83	FBgn0013733
G5949.1	chr2R	-	9755679	9755699	TTGCCCCCATATATGAGTGGA	32	9755691	0.745688	2	32	160	FBgn0013733
G5957.1	chr2R	-	9759585	9759603	GGACCACAAGGAGTTCATG	44	9759594	0.77172	2	37	74	FBgn0013733
G5963.1	chr2R	-	9760773	9760792	TCGTGCTCTGGACCATGGCT	19	9760782	0.762482	3	11	87	FBgn0013733
G5964.1	chr2R	-	9760988	9761008	CTCACGCGTTCTGGAAACCAT	22	9760999	0.6999	2	7	97	FBgn0013733
G5967.1	chr2R	-	9761773	9761790	GCTGCTGGTATGGATCAA	26	9761782	0.701727	2	27	103	FBgn0013733
G5979.1	chr2R	-	9764270	9764285	CACATTTCCAACGATG	51	9764285	0.783365	2	51	153	FBgn0013733
G5983.1	chr2R	-	9764963	9764980	CTATGGGCTCTCTAGCCA	44	9764973	0.732042	3	44	157	FBgn0013733
G5992.1	chr2R	-	9768095	9768113	AAGCCCATATGCAAGGATT	12	9768103	0.802638	3	12	36	FBgn0013733
G5993.1	chr2R	-	9768187	9768214	ATCAGGTCCTCTCCTGGCTGGCCAGCAC	42	9768214	0.810173	3	69	183	FBgn0013733
G60.1	chr2L	+	192048	192078	TTCAAGTCTCGGCATGATTCAAATTCTTCAA	14	192054	0.783336	2	28	126	FBgn0016977
G600.1	chr2L	+	6924713	6924723	ATGGATCTGGC	12	6924713	0.922871	2	11	23	FBgn0004838
G6013.1	chr2R	-	9789522	9789541	CTGAACACTCAAAGTGGCCT	45	9789533	0.785111	2	45	135	FBgn0013733
G6021.1	chr2R	-	9791426	9791445	GCTGCAGCACTTCCTGGGAC	13	9791437	0.785751	2	14	37	FBgn0013733
G604.1	chr2L	+	6925318	6925336	TATGGATCCGGGTACGACT	40	6925329	0.828823	2	40	160	FBgn0004838
G6047.1	chr2R	-	9847285	9847310	CGACACGCCGCATGTTCTTCTGGATG	15	9847303	0.810558	2	15	81	FBgn0033886
G6048.1	chr2R	-	9847443	9847466	TGACCCAGAGTGACGATGGCCTGA	46	9847452	0.832242	2	21	83	FBgn0033886
G6053.1	chr2R	-	9863144	9863175	GCGACCACAAACAACTGGGACCAGTGCTCCAA	28	9863166	0.834727	2	28	56	FBgn0033889
G6059.1	chr2R	-	9869628	9869659	ATCACGATGACGCCTCCAACCAATCCCTGGAC	74	9869652	0.860165	2	47	256	FBgn0033890
G6072.1	chr2R	-	9953602	9953628	TCAGTCGCCATCCCTGTCGGTGGCCAG	36	9953602	0.987978	3	36	108	FBgn0040752
G6073.1	chr2R	-	9956366	9956382	AAATCATTGAGAACTAC	98	9956374	0.73852	3	95	288	FBgn0040752
G6076.1	chr2R	-	9957495	9957523	GATTACAGGACGAAGGATGGCAGCACAGC	35	9957523	0.851427	2	34	42	FBgn0040752
G6077.1	chr2R	-	9957872	9957890	TTATCCTTTCAACGGACCC	24	9957872	0.858119	3	24	114	FBgn0040752
G6078.1	chr2R	-	9957952	9957968	CTTCAACTATGGCCTGT	41	9957961	0.824395	2	34	212	FBgn0040752
G6087.1	chr2R	-	10050784	10050803	TGCAGGCATGGAAGGAGAAC	19	10050803	0.98313	2	19	7	FBgn0033902
G6088.1	chr2R	-	10051324	10051358	TGCACGACGTGACCAAGGACACCAACCTGGAGCTG	22	10051344	0.831208	2	19	29	FBgn0033902
G6091.1	chr2R	-	10102972	10102999	GTCGCCAACGTCTCCCTGTTGGCCCTCT	17	10102980	0.668236	2	17	81	FBgn0033912
G6098.1	chr2R	-	10121139	10121156	GCATGGTTCTAGTCGATT	27	10121147	0.72109	2	27	162	FBgn0261276
G6100.1	chr2R	-	10122088	10122107	TTTGATTGATTGATACTGAT	16	10122097	0.718305	2	32	128	FBgn0261276
G6106.1	chr2R	-	10141106	10141119	GCATAGTCCACGAT	27	10141106	0.996315	2	54	27	FBgn0001220
G6121.2	chr2R	-	10245542	10245575	CAATAGTTTGGCCCGCTATTCCCACACAGAAACC	15	10245555	0.790152	2	22	55	FBgn0033926
G6122.2	chr2R	-	10245607	10245650	CGCGACCAGCCAACTGACCCGGCTGACCAGACTTGCACCGTGCG	1267	10245641	0.82863	5	1127	3310	FBgn0033926
G6124.1	chr2R	-	10245769	10245797	CGCGACAGGCTTCGGCACGCCAGTATATA	69	10245790	0.604507	2	20	173	FBgn0033926
G6124.2	chr2R	-	10245803	10245822	GTTTAACATTCGACCCAAGC	301	10245813	0.614988	3	58	401	FBgn0033926
G6124.3	chr2R	-	10245837	10245875	TCCGTGCGGTTGGCACGCCAAAACTGTCTCTTCGAGATC	425	10245866	0.687188	7	396	3369	FBgn0033926
G6124.4	chr2R	-	10245906	10245931	ACTTTTGTCAAAACAATTCGAACCCA	15	10245917	0.660574	2	5	36	FBgn0033926
G6125.1	chr2R	-	10245975	10246019	TGTCCCCCGTGCGAGTGGAGCTACAGTGGGCGTGAGCCGGGCAAA	49	10246007	0.755253	5	41	234	FBgn0033926
G6126.1	chr2R	-	10247302	10247329	ACCAGATCTACATGGAATTCTTCCAAAA	85	10247320	0.811247	5	85	326	FBgn0033926
G6127.1	chr2R	-	10247426	10247450	ATCTCGCTGCTGTTCTACGGTATGG	114	10247433	0.650943	5	94	780	FBgn0033926
G6129.1	chr2R	-	10247510	10247525	GTCGAGGAGTTCATCG	19	10247517	0.705736	2	17	52	FBgn0033926
G6130.1	chr2R	-	10247552	10247573	TTCTCCGCTTGCACACACAGCT	32	10247560	0.736735	3	23	100	FBgn0033926
G6131.1	chr2R	-	10247651	10247670	CCGCGAGCTGATCGAAGCTG	117	10247662	0.707227	2	20	80	FBgn0033926
G6131.2	chr2R	-	10247673	10247698	AGCTTACACAGATGACCAACGAGCAG	139	10247683	0.877705	2	85	177	FBgn0033926
G6131.3	chr2R	-	10247729	10247751	CTGAACCAAGATTAATTTGATCA	199	10247743	0.629024	7	130	687	FBgn0033926
G6131.4	chr2R	-	10247777	10247795	TTCAAATCACCGGCCGCAT	879	10247786	0.916651	3	708	2574	FBgn0033926
G6138.1	chr2R	-	10488576	10488592	TGTTCCCTTCGGACCTG	15	10488583	0.765874	2	15	73	FBgn0019938
G6181.1	chr2R	-	11162838	11162863	TCACCGGTCTGCTGCCCTTCACCTCG	30	11162858	0.65687	2	30	180	FBgn0265194
G6214.1	chr2R	-	11670651	11670668	GAAGACCTCTCTGGCTCA	33	11670659	0.63225	2	33	99	FBgn0265991
G6230.1	chr2R	-	11756003	11756021	CTGGTACAAATCATGGACG	24	11756012	0.886956	2	24	72	FBgn0050085
G6234.1	chr2R	-	11759522	11759535	TTCTGGGCATCAAG	33	11759522	0.91954	2	33	99	FBgn0264089
G6236.1	chr2R	-	11762028	11762048	ATTTCATGGACGAGACACCGC	63	11762035	0.922783	2	63	189	FBgn0264089
G6253.1	chr2R	-	11811501	11811514	CGCATTCAACTGCT	23	11811513	0.794001	2	23	69	FBgn0034049
G6272.1	chr2R	-	11879069	11879090	CGCCCCGGACAATTGGACTCCT	23	11879082	0.994667	2	46	46	FBgn0034058
G6273.1	chr2R	-	11879418	11879439	TTCCTCTTCGCCGATCACTTCC	32	11879427	0.751622	3	32	217	FBgn0034058
G6317.1	chr2R	-	12458427	12458454	TGTCGACTTGGACCAGCTTCTGGACATG	37	12458427	0.866153	4	37	162	FBgn0034138
G6333.1	chr2R	-	12898677	12898692	CTCCATAACCACCATT	13	12898686	0.884885	2	13	23	FBgn0034180
G6338.1	chr2R	-	12902461	12902481	ATCTGCATCTGGAAACCACCG	44	12902461	0.816911	2	44	132	FBgn0034180
G6353.1	chr2R	-	13305756	13305782	TTTTTAACCCTGGACACGGAGCAACTG	18	13305757	0.99997	2	35	91	FBgn0021818
G6359.1	chr2R	-	13321461	13321484	GAGTTCTTCAAAAAGTTCCGGGAC	33	13321471	0.879106	2	33	111	FBgn0027506
G6370.1	chr2R	-	13413017	13413037	TGACGAGGAGGATGTTGATGA	34	13413029	0.794796	2	9	161	FBgn0263197
G6381.1	chr2R	-	13434171	13434192	CACTCAGTGCTACCGCGACATG	27	13434180	0.827987	2	27	72	FBgn0010409
G6383.1	chr2R	-	13434277	13434301	CGTCGCCCGTGAAGATCAAGAACTT	33	13434291	0.749034	3	10	136	FBgn0010409
G6388.1	chr2R	-	13454046	13454060	GGACGTTACGGTAAC	20	13454046	0.983602	2	40	20	FBgn0034243
G6403.1	chr2R	-	13468747	13468759	CCATCCTGGTCCT	14	13468759	0.946601	2	14	42	FBgn0034246
G6410.1	chr2R	-	13564031	13564067	CTGAAGGAGATTGCGCGTCTGGAGTGGCACAGCACGG	70	13564039	0.690484	3	70	200	FBgn0016059
G6450.1	chr2R	-	14056517	14056554	CACACCGGCCGCTCTCACCGAGTGAAGTGCGCCGCCTG	17	14056525	0.96665	2	17	43	FBgn0027836
G6453.1	chr2R	-	14057375	14057402	ATCGACGATGTGTACGCGGTGCCGGGTG	32	14057392	0.760931	2	25	120	FBgn0027836
G6457.1	chr2R	-	14057884	14057916	GGTGATCACCTTCATCGATCTGGCGGGCCACGA	81	14057907	0.689006	4	77	422	FBgn0027836
G6460.1	chr2R	-	14058257	14058289	AAAAAGGACAATCGGCGCAGTTCCTCATCCGAA	22	14058289	0.773006	2	22	88	FBgn0027836
G6461.1	chr2R	-	14058385	14058399	CAGTGACAGTGGCCT	32	14058399	0.987346	2	28	50	FBgn0027836
G6463.1	chr2R	-	14058647	14058662	AGCAACATTTTCAACG	49	14058647	0.78065	3	48	148	FBgn0027836
G648.1	chr2L	+	7828029	7828048	CTTTTTCTTCCACCACAACT	21	7828041	0.710349	4	21	147	FBgn0004177
G6483.1	chr2R	-	14243131	14243144	AATCATCACCTGCC	48	14243142	0.788054	2	48	96	FBgn0010575
G6489.1	chr2R	-	14327432	14327461	ACATGGCCACCCTCCTCAGCAACGGACAGC	44	14327461	0.855281	2	32	88	FBgn0050118
G6492.1	chr2R	-	14337027	14337045	CTACGAGGTCAAGGATCTG	11	14337036	0.94307	2	22	22	FBgn0261119
G6525.1	chr2R	-	14555819	14555839	ATGCCGGACGTGTGCCACCTT	12	14555831	0.872668	2	12	48	FBgn0023214
G6544.1	chr2R	-	14725104	14725123	TCTCATCGTATGCGTCATCT	15	14725113	0.835755	2	15	105	FBgn0034400
G6549.1	chr2R	-	14726222	14726247	AATGTTCCCTTTTTCTACGCCTGCTC	25	14726230	0.807863	2	25	218	FBgn0034400
G655.1	chr2L	+	7999440	7999462	CCCTGGCCCAATCAGACCAATCC	24	7999451	0.987749	2	24	47	FBgn0031971
G6552.1	chr2R	-	14727472	14727503	CCTCGCTCAATTGCTTCTCCTTTGGCTCACTC	24	14727494	0.822958	2	48	240	FBgn0034400
G6586.1	chr2R	-	15323140	15323157	CGGCGTGGAATATTTCTG	48	15323149	0.766357	2	48	240	FBgn0020440
G659.1	chr2L	+	8029859	8029877	AGGAGCTGTTCAAGGACTG	40	8029870	0.690077	2	40	120	FBgn0031977
G6592.1	chr2R	-	15332847	15332861	GCATGTACTTCACCT	11	15332851	0.76227	2	11	44	FBgn0266711
G6598.1	chr2R	-	15335572	15335595	CTGCCTCCGATTCCCCGGCCAACT	60	15335583	0.86356	2	17	258	FBgn0003887
G6598.2	chr2R	-	15335616	15335651	CCCACATACGGTGACCTGAACCATCTTGTCTCCCTG	106	15335640	0.916431	2	29	467	FBgn0003887
G6600.1	chr2R	-	15335881	15335902	CACACTCCCTTGGCGGCGGCAC	97	15335890	0.7679	2	34	256	FBgn0003887
G6601.1	chr2R	-	15336018	15336037	TGTTCGGCCAGTCGGGTGCC	35	15336028	0.933701	2	5	50	FBgn0003887
G6602.1	chr2R	-	15336075	15336093	CATGGACTCTGTGCGATCG	19	15336084	0.667561	2	15	59	FBgn0003887
G6602.2	chr2R	-	15336105	15336115	TTGTCGATCTG	15	15336107	0.665802	2	12	63	FBgn0003887
G6609.1	chr2R	-	15555087	15555111	ACGGACGAGATCCTGGCCCTGGTGC	39	15555111	0.818334	2	39	117	FBgn0015949
G6618.1	chr2R	-	16144586	16144604	CCGGGACTATCAGGACCTC	19	16144594	0.865762	2	26	31	FBgn0025720
G6635.1	chr2R	-	16200921	16200935	ACCTGCATTGAACAG	11	16200921	0.78265	2	11	22	FBgn0034501
G6642.1	chr2R	-	16530379	16530391	CATTCCGGACTTC	40	16530391	0.858571	2	38	122	FBgn0061361
G6642.1	chr2R	-	16530379	16530391	CATTCCGGACTTC	40	16530391	0.858571	2	38	122	FBgn0061362
G6669.1	chr2R	-	17044446	17044503	CTGGGAAGGACATCATCGAGCATTTCGGGCGGAGGACACACGGCGCTCATTCAGGATG	26	17044453	0.676873	5	16	128	FBgn0050389
G6673.1	chr2R	-	17050178	17050200	ACACCGAGGAGGATTGGGATCAG	26	17050200	0.930124	2	26	52	FBgn0034598
G6679.1	chr2R	-	17052330	17052347	CCATCACCATTTCATGGG	76	17052339	0.63686	2	76	304	FBgn0034598
G668.1	chr2L	+	8041284	8041304	CCTTCGTTAACCATTTCCTCG	28	8041293	0.74457	2	56	168	FBgn0031979
G6689.1	chr2R	-	17368590	17368616	TTTCGTGTCTGTTGTTTGGTCGGCACT	21	17368599	0.693795	2	22	218	FBgn0010415
G6693.1	chr2R	-	17382671	17382708	CCAAGAACGGCGATTCCCTCACCATGCACTACACTGGA	55	17382701	0.787212	4	61	157	FBgn0010470
G6698.1	chr2R	-	17507958	17507973	TTCCCGTCATCCACTG	33	17507964	0.817019	2	33	132	FBgn0016641
G67.1	chr2L	+	195193	195207	AACTGAGTCCTGTTG	20	195193	0.997414	2	40	60	FBgn0016977
G6724.1	chr2R	-	17997817	17997835	CCTTGTGTTCCCCACCCAG	17	17997817	0.807467	2	17	68	FBgn0243516
G6726.1	chr2R	-	17999513	17999535	CAGCAACGGACCCATGGACTTCA	36	17999527	0.982371	2	36	72	FBgn0243516
G6753.1	chr2R	-	18523856	18523876	ACGACTTCTTCTGGACGGATC	22	18523866	0.640803	3	23	104	FBgn0019949
G6756.1	chr2R	-	18528345	18528382	TGCCCTCATCTACGACACCCTGGACTTCGCCAAGAAGT	17	18528353	0.895095	2	17	82	FBgn0261596
G6757.1	chr2R	-	18528398	18528408	TTCGGTGGCGG	24	18528398	0.72003	2	4	55	FBgn0261596
G6758.1	chr2R	-	18528497	18528534	CAGATGGTCTGCGATGTCCTCCACCCAGGATTGTCGTC	113	18528523	0.736795	7	50	754	FBgn0261596
G6765.1	chr2R	-	18576181	18576201	CCTTCCATCATCAAACAATCG	23	18576189	0.868796	2	23	84	FBgn0020257
G6773.1	chr2R	-	18692382	18692396	CGGAGATTTCGTCTT	12	18692396	0.787439	2	4	64	FBgn0000405
G6775.1	chr2R	-	18692630	18692651	GGAGCAGCCCATTCACAAGGAT	50	18692638	0.745968	2	50	100	FBgn0000405
G680.1	chr2L	+	8132149	8132169	AACGCCGATAGGATACTGAAG	12	8132153	0.998785	2	24	12	FBgn0031988
G6823.1	chr2R	-	19279366	19279394	GCTTCCCTTGAGCACGACAGGATCTCCGC	24	19279381	0.864277	2	24	72	FBgn0028497
G6829.1	chr2R	-	19437911	19437929	GATCTGCCATTGGACGATC	38	19437919	0.851287	2	38	123	FBgn0034878
G683.1	chr2L	+	8133357	8133377	CGTCCTTCACCACTGGACCCG	12	8133375	0.999279	2	24	24	FBgn0031988
G6850.1	chr2R	-	19736241	19736262	CAACAGCAGCTCCGGACCATCG	14	19736257	0.8328	2	14	14	FBgn0021895
G6852.1	chr2R	-	19737225	19737247	GTGCACCCGGATCTGGACAAGGA	24	19737239	0.875533	2	17	37	FBgn0021895
G6852.1	chr2R	-	19737225	19737247	GTGCACCCGGATCTGGACAAGGA	24	19737239	0.875533	2	17	37	FBgn0034915
G6862.1	chr2R	-	19793188	19793205	ACGGATTCCTTCTTCAAT	40	19793198	0.73758	2	35	245	FBgn0015268
G6863.1	chr2R	-	19793955	19793975	AATCGGATTGTGTTCCTGAAA	47	19793975	0.903345	2	39	242	FBgn0015268
G6877.1	chr2R	-	19818877	19818889	GTCTTCCTCAACG	16	19818877	0.85499	2	16	48	FBgn0263006
G6883.1	chr2R	-	19820259	19820271	CTCAACTTCTTCG	13	19820259	0.735914	2	13	52	FBgn0263006
G6885.1	chr2R	-	19820884	19820897	ATTACGGACCAGAT	25	19820892	0.766848	2	25	46	FBgn0263006
G6886.1	chr2R	-	19825774	19825812	CTGGCGCAGAACTGGGAGAACCTGCTGCACTCCCTGGAC	50	19825801	0.919049	3	44	168	FBgn0034933
G6894.1	chr2R	-	19863455	19863481	ATTTCACCCATTCTCAATGCCGTCCTG	28	19863463	0.795653	2	28	224	FBgn0034948
G6908.1	chr2R	-	19924918	19924946	CGCGCCAATATGGACTGACCCCGGACAAG	61	19924934	0.770945	2	40	113	FBgn0034963
G6912.1	chr2R	-	19932299	19932317	CCAAGTAATGGCGCAGAAC	28	19932317	0.943706	2	28	28	FBgn0011726
G6915.1	chr2R	-	19932588	19932600	ATTGATGTGGAGA	14	19932600	0.860181	2	14	36	FBgn0011726
G6920.1	chr2R	-	19935154	19935176	CCTTCGATGACGAGGATCCCGAG	25	19935176	0.835716	3	42	58	FBgn0028552
G6922.1	chr2R	-	19949751	19949767	AGATCCGTTCCCCAATG	17	19949758	0.698838	2	17	50	FBgn0023170
G6923.1	chr2R	-	19953627	19953645	CGCCGTCTTCCCACAAACC	48	19953634	0.645235	2	32	112	FBgn0034970
G6927.1	chr2R	-	19981072	19981098	TGATGTCGAGTGGATCAAGGTGGTCGA	30	19981092	0.818965	2	30	144	FBgn0023081
G6931.1	chr2R	-	19984325	19984341	GGCTGACTTTGGATCCT	22	19984331	0.728252	2	22	94	FBgn0023081
G6945.1	chr2R	-	20288462	20288477	GGCCCTGGATAGCATT	17	20288468	0.808495	2	14	43	FBgn0035001
G6950.1	chr2R	-	20397946	20397958	CATTCAAGGATAC	23	20397958	0.804551	2	23	46	FBgn0019886
G696.1	chr2L	+	8186089	8186106	ATCTAATATTGTTCCGTC	21	8186097	0.751286	2	22	146	FBgn0264953
G6960.1	chr2R	-	20555259	20555284	TCCGGCGAAGATGAAGAGGACTCTGG	27	20555274	0.998115	2	27	57	FBgn0260456
G6964.1	chr2R	-	20562958	20562977	TTCCCGACCATCTGGACGCC	21	20562969	0.765533	2	30	54	FBgn0035049
G70.1	chr2L	+	196534	196550	ATAGCACTCCACCTGGT	26	196534	0.987714	2	26	58	FBgn0016977
G7002.1	chr2R	-	20848415	20848449	TGTACCAGTGCCTGGAACAAATGACAGAGGCGGCC	32	20848424	0.796702	2	32	74	FBgn0035087
G702.1	chr2L	+	8211637	8211667	GCTACATCTTGGACCCTGGAAGGACTTCGCC	60	8211646	0.636538	2	30	361	FBgn0015299
G7022.1	chr2R	-	20883386	20883401	GAACTTTGTGCGCTGT	18	20883392	0.656709	2	18	75	FBgn0265434
G7024.1	chr2R	-	20883713	20883739	GCCCACTCTATGCACCCCAAGTTTATG	38	20883722	0.795881	3	37	113	FBgn0265434
G7044.1	chr2RHet	-	3154658	3154674	CCCCTCAATTAACACTG	21	3154664	0.821618	2	21	63	FBgn0262124
G7062.1	chr3L	+	224823	224861	AAACAAAATGGCGTCAGGATGGAAGGAACCGTTTAGTTT	107	224823	0.754668	4	60	355	FBgn0053229
G713.1	chr2L	+	8367512	8367530	ACCTCTGCCTGCGGCCTCT	22	8367512	0.833794	2	21	89	FBgn0260439
G7176.1	chr3L	+	570637	570659	CAAGTTCTTCTACCGCGACGTGG	51	570650	0.857153	2	21	268	FBgn0035142
G7179.1	chr3L	+	572107	572128	CACCATCATCACGTCCCCGTCG	69	572107	0.756492	2	42	222	FBgn0035142
G7182.1	chr3L	+	574199	574233	TAGACCGACGATGGGAGTTGACGGGGAGAGGGGCG	39	574233	0.86879	2	39	51	FBgn0035142
G7190.1	chr3L	+	595033	595058	CCAAGCATCTGGACTGTCCGATAATG	44	595042	0.637423	2	44	220	FBgn0035145
G7216.1	chr3L	+	648868	648897	ACGGTCAGCGATCTTTGGCATCTTCATCTA	72	648877	0.881243	3	71	443	FBgn0035147
G7219.1	chr3L	+	650485	650507	ACCGAGGAGATTCTCAAGGATCT	35	650499	0.77261	3	35	140	FBgn0035147
G7226.1	chr3L	+	657599	657618	TCAAAACACTTTTAATTTCT	19	657609	0.7308	2	19	152	FBgn0035150
G7242.1	chr3L	+	851953	851971	ACCTACTTCTACACGCCAT	20	851964	0.81894	2	40	60	FBgn0035169
G7247.1	chr3L	+	873623	873642	CGTCCAGGCATTCACTCCAA	28	873631	0.777574	2	22	84	FBgn0052479
G7250.1	chr3L	+	874991	875009	CCCTATTCCGGTGGCCTGG	27	874991	0.783765	3	27	99	FBgn0052479
G7254.1	chr3L	+	890102	890134	TACAACCTGCTGCGCTCCATTCCCAAGCAGGCG	76	890122	0.781955	2	37	252	FBgn0052479
G7270.1	chr3L	+	1298968	1298985	GGGCGTCATTGTGGACCG	48	1298985	0.724445	2	27	165	FBgn0025682
G7305.1	chr3L	+	1337714	1337734	ATTCCAAGTTCTCCGGCATCA	25	1337722	0.780681	2	12	102	FBgn0010786
G733.1	chr2L	+	8388011	8388036	TTGGCTATGGACGCTTCAATTGGATG	39	8388017	0.69023	3	36	306	FBgn0032036
G7331.1	chr3L	+	1551890	1551914	TGTCCGATGAATTCATCGCCGACAA	62	1551901	0.845093	2	26	136	FBgn0041342
G7333.1	chr3L	+	1552040	1552072	CGGACATCGTAGCCCGGATCGTCAAGGATTACG	17	1552051	0.888094	2	17	39	FBgn0041342
G7338.1	chr3L	+	1552414	1552435	ATTGACGAGTACTTGGAGATGG	31	1552428	0.601873	2	31	155	FBgn0041342
G7340.1	chr3L	+	1552575	1552594	TGGGGACGAGGATGCGGATG	20	1552584	0.783133	2	20	40	FBgn0041342
G7395.1	chr3L	+	2588098	2588120	TCCCGGCCGTGGCGCTCCTCTGG	43	2588110	0.683149	2	20	100	FBgn0261602
G7398.1	chr3L	+	2588667	2588687	GTCGTACCGGTAGGATCCGTG	35	2588677	0.914942	2	25	107	FBgn0261602
G7405.1	chr3L	+	2595304	2595325	ATCTGTAATCTGTAACCCGTAT	17	2595317	0.863482	2	34	102	FBgn0016794
G7435.1	chr3L	+	3085926	3085939	TCGTCAATTCCATG	17	3085934	0.727985	2	10	53	FBgn0035397
G7442.1	chr3L	+	3151114	3151140	AGCAGCAGCCGCAGGACTCGGATCTTG	31	3151114	0.888806	3	31	93	FBgn0263108
G7449.1	chr3L	+	3156862	3156887	GTCGCCCACTTTCTCCATTGGATCTG	69	3156870	0.641788	2	27	562	FBgn0263108
G7461.1	chr3L	+	3194562	3194579	ATCAACACATTCTACTCG	22	3194574	0.728197	3	21	88	FBgn0001233
G7462.1	chr3L	+	3194616	3194640	GCTTCCGATGCCCTGGACAAGATCC	169	3194626	0.872584	3	123	385	FBgn0001233
G7462.2	chr3L	+	3194696	3194715	CAAGCTGATCCCTAACAAGA	91	3194705	0.662934	2	40	185	FBgn0001233
G7462.3	chr3L	+	3194717	3194738	GGCTGGTACTCTGACCATCATT	39	3194728	0.892793	3	31	93	FBgn0001233
G7462.4	chr3L	+	3194761	3194828	AGTCCGACCTGGTCAACAACTTGGGAACCATTGCCAAGTCCGGAACCAAGGCCTTCATGGAGGCTCTG	92	3194819	0.876865	5	110	402	FBgn0001233
G7463.1	chr3L	+	3194968	3195017	CTTTCACAGTCCGTGCCGACAACTCTGAGCCCCTGGGCCGTGGCACCAAG	104	3195017	0.791586	8	91	366	FBgn0001233
G7464.1	chr3L	+	3195027	3195079	TACATCAAGGAGGACCAGACCGACTATCTGGAGGAGAGCAAGATCAAGGAGAT	149	3195049	0.768134	5	89	482	FBgn0001233
G7465.1	chr3L	+	3195298	3195316	AGAAGTACACTGAGGATGA	421	3195308	0.707866	3	220	922	FBgn0001233
G7465.2	chr3L	+	3195327	3195365	AAGACCAAGCCCATCTGGACCCGCAATCCCGATGATATC	349	3195351	0.892914	3	78	279	FBgn0001233
G7466.1	chr3L	+	3195387	3195412	TTCTACAAATCCCTGACCAACGACTG	66	3195400	0.931979	3	24	85	FBgn0001233
G7466.2	chr3L	+	3195422	3195449	TCTGGCCGTCAAGCACTTCTCCGTGGAG	135	3195430	0.652897	5	61	448	FBgn0001233
G7466.3	chr3L	+	3195469	3195490	CTCTGCTCTTCATTCCCCGTCG	423	3195482	0.669769	7	361	2292	FBgn0001233
G7467.1	chr3L	+	3195544	3195562	ACGTGCGTCGTGTCTTCAT	106	3195552	0.796521	3	44	380	FBgn0001233
G7467.2	chr3L	+	3195563	3195594	CATGGACAACTGCGAGGACCTCATTCCAGAGT	166	3195574	0.825309	2	61	536	FBgn0001233
G7467.3	chr3L	+	3195611	3195628	GGGTGTGGTCGACTCCGA	54	3195620	0.666695	2	16	200	FBgn0001233
G7469.1	chr3L	+	3195716	3195759	GGAGCTGATTGAGGAGCTCACCGAGGACAAGGAGAACTACAAGA	96	3195727	0.659777	4	68	322	FBgn0001233
G7470.1	chr3L	+	3195776	3195797	CAGCAAGAACCTGAAGCTGGGT	38	3195776	0.918226	2	21	88	FBgn0001233
G7470.2	chr3L	+	3195829	3195855	TGGCCGACTTCCTTCGCTTCCACACCT	223	3195848	0.65727	4	114	1400	FBgn0001233
G7470.3	chr3L	+	3195883	3195911	TGGCCGACTACGTGTCGCGCATGAAGGAT	116	3195895	0.754383	4	26	252	FBgn0001233
G7470.4	chr3L	+	3195946	3195987	CCAAGGACCAGGTCAGCAACTCTGCCTTCGTGGAGCGCGTCA	144	3195979	0.856524	6	136	673	FBgn0001233
G7471.1	chr3L	+	3196089	3196118	AAGGAGGGTCTGGAGCTGCCTGAGGATGAG	273	3196108	0.710402	5	173	1074	FBgn0001233
G7472.1	chr3L	+	3196252	3196266	TCACTTCGCAGTTCG	45	3196256	0.881754	2	23	123	FBgn0001233
G7473.2	chr3L	+	3196529	3196590	CAAGCTGGGCTTGGGAATCGACGAGGACGAGCCTATGACTACCGACGATGCCCAGAGCGCCG	293	3196590	0.951977	7	251	908	FBgn0001233
G748.1	chr2L	+	8427891	8427917	ACCAACGGATCAAGCAATGGACTGGCC	34	8427906	0.864032	2	34	68	FBgn0027932
G7480.1	chr3L	+	3226958	3226981	TAGCAACTAATCTGTTTGGCGCCA	22	3226969	0.828252	2	22	126	FBgn0035424
G7488.1	chr3L	+	3228644	3228669	ACCCTGGATTGGTGGCTGGTCCCTGG	11	3228660	0.815519	2	10	67	FBgn0035424
G7492.1	chr3L	+	3230242	3230267	CACTATCATCACCATCACCACCACAA	32	3230257	0.990957	2	63	64	FBgn0035424
G7511.1	chr3L	+	3311896	3311919	TCACCATGGACACTCACATGGCGG	63	3311908	0.785486	3	55	144	FBgn0035432
G7515.1	chr3L	+	3326648	3326666	TCGTCCACTTTTTTCTGGG	52	3326656	0.682757	4	52	416	FBgn0035438
G7517.1	chr3L	+	3328069	3328084	GATCCTCAACTTCCCG	37	3328079	0.735315	3	37	111	FBgn0035438
G7518.1	chr3L	+	3328124	3328144	GAGGCCATGGTGTGCCACCTG	22	3328134	0.716859	2	22	57	FBgn0035438
G7528.1	chr3L	+	3337789	3337810	TCATTCACGCTGGATTTGGGAT	40	3337798	0.852614	2	40	205	FBgn0004167
G7574.1	chr3L	+	3607628	3607647	CAATCAACATCCTCCTGGAC	56	3607636	0.789921	2	36	188	FBgn0005640
G7582.1	chr3L	+	3829729	3829749	TTCCGTTGCCACAATCTCAAC	14	3829749	0.765311	3	3	77	FBgn0004875
G7584.1	chr3L	+	3836101	3836127	AACCAGGGCAACTCCTCATCCGGCGGC	28	3836101	0.80578	2	28	56	FBgn0004875
G7589.1	chr3L	+	4042056	4042081	CTCTCGCGCTGGGCCGTCCTGGTGGA	64	4042069	0.918768	2	64	211	FBgn0263832
G7596.1	chr3L	+	4105235	4105249	AACGAGGAATTGGAA	44	4105235	0.630779	2	44	44	FBgn0035498
G763.1	chr2L	+	8939330	8939364	TGCTGATTGCCACCGGAGCCACCACTGTGGCCTTT	32	8939344	0.871184	2	32	113	FBgn0032075
G77.1	chr2L	+	198218	198234	CTCATCCATTCCCAGTG	59	198228	0.770484	2	59	195	FBgn0016977
G7743.1	chr3L	+	8091664	8091684	TGGATCCATTAGCACCACCTC	55	8091676	0.801848	2	46	174	FBgn0262579
G7752.1	chr3L	+	8098341	8098354	AACGGTGTTAATTG	27	8098341	0.939247	2	27	102	FBgn0262579
G7764.1	chr3L	+	8111404	8111425	CACTGATGTGCTCAACTATCTG	22	8111413	0.681505	2	22	104	FBgn0026252
G7770.1	chr3L	+	8113599	8113627	AGGATGACATGGACGAAATGGCACCGGAC	43	8113599	0.969981	3	43	44	FBgn0026252
G7784.1	chr3L	+	8208970	8208980	GGGCTTGTGTA	11	8208980	0.889753	2	22	22	FBgn0040832
G7811.1	chr3L	+	8525839	8525856	CTACAACCTGTTGACTGG	30	8525848	0.76433	2	30	120	FBgn0024236
G783.1	chr2L	+	9234574	9234587	GCATCGCCGATCTC	27	9234574	0.998426	2	23	47	FBgn0041092
G784.1	chr2L	+	9235218	9235244	AACGAAACCGGACAAGGCGGCTATACT	13	9235227	0.800244	2	13	26	FBgn0041092
G7842.1	chr3L	+	8770388	8770402	ATCCTGCGGCTGCTG	21	8770397	0.738915	2	20	63	FBgn0266084
G7847.1	chr3L	+	8820749	8820762	TTTGCAATTAAATC	26	8820758	0.777914	2	26	110	FBgn0263930
G7876.1	chr3L	+	9367545	9367567	ACTCACCCTGGACGTCAAGGACT	38	9367560	0.872363	3	38	94	FBgn0001223
G7876.1	chr3L	+	9367545	9367567	ACTCACCCTGGACGTCAAGGACT	38	9367560	0.872363	3	38	94	FBgn0001228
G7880.1	chr3L	+	9375300	9375326	AGGATGGCTTCCAGGTCTGCATGGATG	67	9375308	0.618993	3	67	402	FBgn0001224
G7881.1	chr3L	+	9375411	9375446	ATGACCATGGCTTCATCACTCGTCACTTTGTCCGCC	75	9375416	0.803517	3	21	525	FBgn0001224
G7889.1	chr3L	+	9406377	9406398	TATGGACCCATTATCTCATCTC	42	9406385	0.791481	3	42	244	FBgn0035987
G790.1	chr2L	+	9240565	9240583	ATTATCAATGGCACCGGAC	16	9240565	0.686882	4	16	30	FBgn0041092
G7926.1	chr3L	+	9709516	9709559	CACAAAACTGCTCGCCGTCGGCCCGAGATCGGTTGCTGCACACG	79	9709527	0.863486	3	67	221	FBgn0045823
G7939.1	chr3L	+	9861491	9861527	ACGACGACGATGACGATGAAGAAGACGATGATGAGAA	22	9861495	0.998003	3	22	34	FBgn0027567
G7940.1	chr3L	+	9861942	9861955	CTCCCGTCATCGGG	30	9861945	0.823343	2	51	39	FBgn0027567
G795.1	chr2L	+	9241234	9241254	GCCGGCGGTCTGGGAGGACTG	40	9241246	0.81699	2	40	80	FBgn0041092
G7964.1	chr3L	+	10626748	10626769	TCTCAAGGGCATGGACACGGAC	20	10626760	0.82658	2	20	40	FBgn0001179
G7964.1	chr3L	+	10626748	10626769	TCTCAAGGGCATGGACACGGAC	20	10626760	0.82658	2	20	40	FBgn0054001
G7971.1	chr3L	+	10681161	10681181	CCACACCACCGCCGTCATCTG	17	10681161	0.788086	2	17	34	FBgn0010762
G8.1	chr2L	+	72920	72937	ACCCTTTCCTTCGGATTG	25	72929	0.655736	2	30	145	FBgn0031213
G8003.1	chr3L	+	11246813	11246842	CAGACTGCCACCGCCGTCGGCATACACTCT	18	11246815	0.919925	3	34	56	FBgn0041094
G8016.1	chr3L	+	11556446	11556477	ATCGAGGAGGATCTCCCTATTTGGCGGCCAAG	46	11556477	0.909218	2	46	152	FBgn0036173
G8021.1	chr3L	+	11702315	11702333	CCGCCGCAACAATCTACTG	28	11702323	0.830168	3	28	56	FBgn0261353
G8021.1	chr3L	+	11702315	11702333	CCGCCGCAACAATCTACTG	28	11702323	0.830168	3	28	56	FBgn0261381
G8030.1	chr3L	+	11816409	11816426	AAGAACTACGATCCCCAG	28	11816426	0.992091	2	24	28	FBgn0036213
G8039.1	chr3L	+	12143159	12143193	GCATTTACTGCAGGAGGACTACTGTGCGGCCATTG	27	12143170	0.932411	2	27	108	FBgn0013997
G8039.1	chr3L	+	12143159	12143193	GCATTTACTGCAGGAGGACTACTGTGCGGCCATTG	27	12143170	0.932411	2	27	108	FBgn0052099
G8051.1	chr3L	+	12511546	12511585	CGAGACCGACAAGAAGGATGATTCTGGCAACGAGACCGGC	56	12511577	0.98387	2	19	77	FBgn0041775
G8068.1	chr3L	+	13011582	13011601	AGTCCTGATTCCCTCGGTGC	21	13011591	0.740497	2	20	106	FBgn0036336
G8074.1	chr3L	+	13030764	13030786	ATCAATATGACGGGCTTCTTGAA	31	13030777	0.72715	2	31	124	FBgn0036340
G8076.1	chr3L	+	13035312	13035339	CACAAGCTCCGTGAGTCGCTGCCCCTGC	35	13035323	0.823305	2	15	160	FBgn0011284
G8081.1	chr3L	+	13036692	13036712	CCGGAGGCAGGAATTTGGGAC	20	13036700	0.707846	2	16	33	FBgn0011284
G8088.1	chr3L	+	13440955	13440980	TACCCCAGATTACTCCAGTGGACACT	19	13440974	0.846329	2	38	76	FBgn0036365
G8138.1	chr3L	+	14031320	14031338	GTCCTCACTTCCCCACTCT	17	14031330	0.935444	2	34	68	FBgn0026418
G8143.1	chr3L	+	14033019	14033046	CTGCAGCTGGACGACATTCACTCCGTGG	39	14033035	0.870204	2	17	90	FBgn0026418
G8154.1	chr3L	+	14058217	14058236	CTGCGCACATATCTGGACCC	19	14058226	0.643194	2	19	51	FBgn0052138
G8159.1	chr3L	+	14060777	14060797	CTGAAGAAACTTTCCCTGGAG	91	14060785	0.758087	2	91	364	FBgn0052138
G8196.1	chr3L	+	14993963	14993997	CACATGGAAGTTCGGATAAGCTGCCGTACGCCACC	30	14993997	0.996859	2	30	120	FBgn0023174
G8216.1	chr3L	+	15494206	15494225	GATCTCTTGGCGCCACACAG	21	15494225	0.909775	2	21	63	FBgn0036501
G8217.1	chr3L	+	15505302	15505323	AACATTTCGCCGGTTCACGATG	15	15505302	0.755978	2	30	60	FBgn0000565
G8227.1	chr3L	+	15552879	15552891	ATGATCCTCGTCT	196	15552891	0.980121	2	274	573	FBgn0087035
G8241.1	chr3L	+	15582819	15582841	CTGCTCGTCCTGATCCTCAAACT	37	15582832	0.668514	4	38	221	FBgn0036518
G8249.1	chr3L	+	15595547	15595561	ACCATGGAGGAGCTG	62	15595547	0.894369	2	55	69	FBgn0036518
G826.1	chr2L	+	9615703	9615723	GGCCGTCCCCCTGATCCACCT	25	9615718	0.826734	2	24	64	FBgn0040070
G8277.1	chr3L	+	16058498	16058525	GATCGGCCTCACTCAAAGATAACTCAAT	20	16058516	0.76713	2	13	89	FBgn0005536
G8285.1	chr3L	+	16107470	16107487	CAACTAGTTGATCGGAAC	20	16107477	0.764791	2	20	56	FBgn0010280
G830.1	chr2L	+	9736750	9736775	TCTTCGTCAGCCGGGCCACAATTCAG	15	9736761	0.709658	2	15	51	FBgn0032140
G8315.1	chr3L	+	16714856	16714873	AACGTGATCGCGAGCAGA	21	16714860	0.999616	2	42	0	FBgn0000414
G8324.1	chr3L	+	16802420	16802436	AAAACTACACCTGGACC	31	16802420	0.904517	2	31	31	FBgn0021768
G8325.1	chr3L	+	16837357	16837370	ACTTGGGCGAGGGT	18	16837363	0.769826	2	18	36	FBgn0036666
G8345.1	chr3L	+	16956138	16956154	GTCCCATCTGGAGGCTG	15	16956147	0.722137	2	15	41	FBgn0010352
G8380.1	chr3L	+	17537824	17537836	TAGATGCCTTCTT	15	17537833	0.757294	2	15	75	FBgn0259174
G8392.1	chr3L	+	18107963	18107974	ATTCTGGAGGAT	17	18107963	0.801492	2	17	43	FBgn0036777
G8392.1	chr3L	+	18107963	18107974	ATTCTGGAGGAT	17	18107963	0.801492	2	17	43	FBgn0052195
G8407.1	chr3L	+	18892876	18892897	GGCTAAAACTCTGCTCTGGACA	121	18892887	0.754985	3	11	489	FBgn0036825
G8441.1	chr3L	+	19788095	19788117	TCGACGCCGACCTGCACTCGGAC	32	19788103	0.979534	2	13	38	FBgn0261283
G8446.1	chr3L	+	19788419	19788446	CCACCATACATCACATGGACGCCCAGCG	16	19788439	0.86773	2	16	27	FBgn0261283
G8448.1	chr3L	+	19788592	19788609	TCTGCTCCTTTGCCCCAG	28	19788604	0.782277	2	28	140	FBgn0261283
G8450.1	chr3L	+	19789091	19789112	ATTTACTTCAGCTGGGCACTCG	16	19789104	0.833322	4	20	65	FBgn0261283
G8451.1	chr3L	+	19789205	19789229	CTTCGCTCTCGCCCATGCACTCGGA	104	19789218	0.794096	3	39	466	FBgn0261283
G8452.1	chr3L	+	19789337	19789373	TGGCCACCCACTCTCGCCTCGGACTCTGCATGTTTAT	116	19789364	0.77262	3	63	604	FBgn0261283
G8457.1	chr3L	+	19790217	19790236	GCTACGTTGGGCATTCACAG	12	19790226	0.641218	3	20	40	FBgn0261283
G8462.1	chr3L	+	19791265	19791301	CGAAACTAGGACTGCTCTGTGGGAACTGGAACACATG	41	19791292	0.941272	4	45	157	FBgn0261283
G8465.1	chr3L	+	19791440	19791470	TAACCTGAGCTTGTGTAAACTTTTGCCATTA	40	19791449	0.786364	2	64	352	FBgn0261283
G8496.1	chr3L	+	19909204	19909226	AATTGGTGCCGGACTACGATGAT	22	19909217	0.927013	2	44	88	FBgn0028695
G8508.1	chr3L	+	19925165	19925185	TCAGGCACATTCTCCCGCGGC	35	19925173	0.741301	2	35	105	FBgn0036921
G8509.1	chr3L	+	19925226	19925247	ACATACACCTGGAGTGGGACTG	74	19925235	0.759509	2	54	205	FBgn0036921
G8532.1	chr3L	+	20235983	20236012	ACTTGGAGGCGGAGATTACGGGTGGATCTG	30	20235989	0.76855	2	60	150	FBgn0024814
G8532.1	chr3L	+	20235983	20236012	ACTTGGAGGCGGAGATTACGGGTGGATCTG	30	20235989	0.76855	2	60	150	FBgn0036959
G8537.1	chr3L	+	20307849	20307881	TGCCGGAACCTGCTACGTAGACGCTTCCAACTG	42	20307874	0.824323	2	42	252	FBgn0250791
G8542.1	chr3L	+	20342095	20342108	TCAGAGGATCTTAG	18	20342105	0.711009	2	18	54	FBgn0036974
G8552.1	chr3L	+	20374767	20374782	ATCTGGAGGCGGACAT	28	20374767	0.924219	2	28	50	FBgn0036980
G8569.1	chr3L	+	20503186	20503204	GTGGCCCTTTTCGCCACTG	14	20503196	0.668744	2	14	67	FBgn0052425
G8571.1	chr3L	+	20503416	20503434	GCGACCCATTTTCACCGTG	23	20503422	0.704948	2	23	92	FBgn0052425
G858.1	chr2L	+	9967668	9967680	CACTACCACAAGT	104	9967668	0.671432	2	43	118	FBgn0011272
G859.1	chr2L	+	9967799	9967819	CCCTGTGGTTCGCTGCCCCAC	30	9967809	0.79511	2	17	133	FBgn0011272
G86.1	chr2L	+	201393	201412	GATTGTCATCGCTACTGTCT	19	201403	0.732016	3	25	88	FBgn0016977
G8601.1	chr3L	+	21172899	21172936	AAACGAGACGCACTGTATCCCGCATTGGCCGAACACCT	25	21172928	0.772561	2	9	106	FBgn0021760
G8606.1	chr3L	+	21173901	21173923	ATACACACACCAAGGTGTACTCA	22	21173910	0.883828	2	34	54	FBgn0021760
G8633.1	chr3L	+	21518727	21518748	TCCGGATGCTACTTGGAACACC	24	21518736	0.751788	2	24	63	FBgn0037094
G8635.1	chr3L	+	21530586	21530613	TTTCTCAAAGATGCATCTGGTTCAGCCG	37	21530608	0.835971	2	37	252	FBgn0015283
G8641.1	chr3L	+	21533388	21533405	ACGCAGCTGAACCCCCTC	25	21533391	0.999747	2	20	19	FBgn0028663
G8669.1	chr3L	+	22069655	22069679	TCCGCGGTCATCTGGAGAACAACCC	42	22069679	0.659692	2	26	142	FBgn0000100
G8670.1	chr3L	+	22069814	22069833	CTCTGCACGTCATCATCCCG	36	22069822	0.850392	2	35	133	FBgn0000100
G8671.1	chr3L	+	22070026	22070046	GTCAACCAGGTCTACGACTCC	23	22070035	0.776909	2	23	68	FBgn0000100
G8672.1	chr3L	+	22070053	22070069	ATCTTTTCGCCGGAGAT	55	22070060	0.678181	3	51	274	FBgn0000100
G8675.1	chr3L	+	22070417	22070445	CTGGATCCCGATTGCAGAATGCCCTCTGC	68	22070428	0.862057	2	16	420	FBgn0000100
G8681.1	chr3L	+	22257119	22257141	TGTCGTGTGGGCTGGTCTACACA	18	22257127	0.706748	2	36	90	FBgn0015075
G871.1	chr2L	+	10057710	10057729	ATTCTAACTCACGACAGGGC	20	10057721	0.892838	2	20	60	FBgn0011823
G8721.1	chr3L	+	22943858	22943876	CTGGATCTCTCGGTGGGCG	31	22943868	0.732135	2	31	117	FBgn0037207
G8735.1	chr3L	+	24023953	24023979	CTGTAGTATGCTATGAACATTGTATTC	19	24023971	0.764862	2	38	171	FBgn0058045
G875.1	chr2L	+	10058873	10058884	TTTACCAAGGCT	29	10058874	0.707765	2	11	42	FBgn0011823
G875.2	chr2L	+	10058890	10058900	TCCTTCTACAG	29	10058900	0.765564	2	21	95	FBgn0011823
G8766.1	chr3L	-	251185	251212	ACGCACTGGGTATTTAGGATTCTTACGC	25	251203	0.700184	2	24	201	FBgn0024806
G8838.1	chr3L	-	502970	502980	TGATTAAAGGT	21	502980	0.73044	2	2	66	FBgn0001316
G8870.1	chr3L	-	507989	508004	CACTTGGAACGTCCCT	27	507994	0.902206	2	27	81	FBgn0001316
G8884.1	chr3L	-	622170	622188	TCGGGGAGTCTTGGACTTG	29	622178	0.688327	2	30	144	FBgn0263042
G889.1	chr2L	+	10233974	10233989	ATGACGATGTGGATCT	11	10233983	0.695149	2	10	45	FBgn0032198
G8908.1	chr3L	-	828750	828784	TCCCAGGATTTCGCAAGGCGGCTGCATAGATATCT	29	828758	0.794393	3	29	124	FBgn0035162
G8914.1	chr3L	-	830047	830068	CGGGCAGGGAGTTGGTCTACTT	11	830061	0.758893	2	22	44	FBgn0035162
G8923.1	chr3L	-	832305	832327	CACCAGGAGACGTTCGGAAAGTC	26	832320	0.683361	2	26	34	FBgn0035162
G8945.1	chr3L	-	1027843	1027871	AAACGGCCATTCGGACTCATCAATCCCTG	20	1027848	0.678754	2	40	80	FBgn0024277
G8977.1	chr3L	-	1498606	1498646	GGAGGGCGCACAGCTGGCGCTGGAACAGATGAACGGAGCCC	18	1498616	0.783435	2	11	36	FBgn0028577
G8979.1	chr3L	-	1499296	1499316	TTCCCTACCTTTCGCAGCCCC	23	1499307	0.729924	2	23	115	FBgn0028577
G8984.1	chr3L	-	1503790	1503832	TACTAGGGCGCGACGGACGGACGGACATCCACCTGCGCCTCAA	59	1503817	0.689253	4	59	127	FBgn0011204
G8985.1	chr3L	-	1504197	1504212	TCTCGTCGTGGGCATC	37	1504202	0.826229	2	17	72	FBgn0011204
G9002.1	chr3L	-	1558435	1558458	GCATCACGGATGCTTTTTTTCCCT	13	1558450	0.812555	2	25	105	FBgn0035232
G9018.1	chr3L	-	1664542	1664557	TTGGAGGACATTCTCG	32	1664549	0.834704	2	32	128	FBgn0035253
G902.1	chr2L	+	10331828	10331856	CAGCATTTACCCGATAGTCAAATTACCTG	15	10331850	0.789222	2	15	70	FBgn0032222
G9048.1	chr3L	-	1784991	1785021	CCTCAGCGACTACCGCGATCTGCTGGCCTGG	82	1785011	0.926633	4	58	233	FBgn0250789
G9049.1	chr3L	-	1785391	1785421	TGAACGAGAAGTGGAACAACCTGCAGACGCT	28	1785410	0.920967	3	28	43	FBgn0250789
G9053.1	chr3L	-	1786977	1787006	ATCGAGGACATCACCAACGTGGGCACCGAG	19	1786996	0.760853	2	19	27	FBgn0250789
G9056.1	chr3L	-	1787946	1787966	GAGGATAAGGTTTCCACACTG	26	1787957	0.746109	2	27	103	FBgn0250789
G9060.1	chr3L	-	1802654	1802674	GTCACCACATGCTCCTTGGAC	30	1802665	0.787396	2	30	120	FBgn0025820
G9073.1	chr3L	-	1872942	1872961	GCTGGACATTCTTGGACCCG	97	1872951	0.622088	3	83	346	FBgn0002183
G9084.1	chr3L	-	1957808	1957825	CACCACATTTCCTCCGGA	21	1957821	0.739335	2	21	63	FBgn0265988
G9092.1	chr3L	-	2154328	2154354	CAACTTTACGCCGAACTCGCATTCCTC	14	2154345	0.65955	2	28	70	FBgn0035308
G9093.1	chr3L	-	2169957	2169971	CACCATATCTCTCCG	16	2169971	0.879278	2	27	37	FBgn0026570
G9120.1	chr3L	-	2556810	2556829	CTGGACAAATCATGGGCTGG	54	2556820	0.768377	2	48	168	FBgn0010909
G9126.1	chr3L	-	2560193	2560221	TGGACTGGGAACTCCTGGGACAAGGACCA	70	2560193	0.796283	3	56	192	FBgn0010909
G9136.1	chr3L	-	2564478	2564506	AATCCGCTGGATCCCTTGGACAGCAGCGA	35	2564506	0.815096	3	35	94	FBgn0010909
G9145.1	chr3L	-	2585635	2585654	CTCCATCGGTCAACTGTTCA	68	2585645	0.824002	3	68	216	FBgn0010909
G9161.1	chr3L	-	2788991	2789013	CTGGCGAGGATATGGACGAACTC	40	2789005	0.677967	3	53	79	FBgn0263392
G9162.1	chr3L	-	2789112	2789130	TCAATCGATGTCGCCATGG	25	2789122	0.740514	2	25	80	FBgn0263392
G9164.1	chr3L	-	2790364	2790394	AATGGCTATGGACCTGGCAACTATCAAACCC	21	2790374	0.740937	2	16	53	FBgn0263392
G9167.1	chr3L	-	2791633	2791661	ACCGCCTGCCTGGACTTCTGCGCCCACTC	70	2791652	0.751711	3	48	241	FBgn0263392
G9205.1	chr3L	-	3221488	3221510	AGAACCTGCTTATCGGCTCCAAG	66	3221500	0.678366	2	43	251	FBgn0035422
G9232.1	chr3L	-	3373670	3373688	CACTGCCACATCTTCCCTG	31	3373680	0.817406	2	29	126	FBgn0027616
G9236.1	chr3L	-	3403161	3403179	GTAGCATTGGATCCACCAG	29	3403161	0.693906	2	29	87	FBgn0014388
G9239.1	chr3L	-	3403584	3403598	CGTCTGTCCGCGATG	19	3403584	0.990837	2	12	51	FBgn0014388
G924.1	chr2L	+	10410302	10410324	CCGGCGTCTTCATGGCTGCCCAC	61	10410312	0.916965	2	17	81	FBgn0003942
G9245.1	chr3L	-	3404822	3404845	GACGGCATTGAGGATCTCGGATCT	57	3404832	0.691592	3	57	239	FBgn0014388
G9255.1	chr3L	-	3459728	3459744	CGATGAAGATCTGGACA	11	3459736	0.610585	2	10	23	FBgn0026259
G9272.1	chr3L	-	3899476	3899496	TCCGTCTCCGTGGAGGAATCC	49	3899484	0.940206	2	49	168	FBgn0003943
G9273.1	chr3L	-	3901598	3901633	CTGATCTTCGCCGGCAAGCAACTGGAAGACGGACGC	51	3901621	0.851614	2	21	64	FBgn0003943
G928.1	chr2L	+	10423840	10423861	ACGTTTCGGAATCCCGGCACCT	11	10423852	0.971719	2	22	33	FBgn0032246
G9283.1	chr3L	-	4115476	4115495	TGCAGCCCGGCTCCATCAAG	34	4115487	0.9233	2	35	67	FBgn0035499
G9284.1	chr3L	-	4115565	4115585	CCGAGGAGCCCATCAACACAT	11	4115576	0.702664	2	11	11	FBgn0035499
G9290.1	chr3L	-	4131137	4131146	CTCCTCATCG	18	4131146	0.818847	2	18	36	FBgn0264693
G9294.1	chr3L	-	4137737	4137756	CTCCACCCACTTGCATTTGG	14	4137747	0.759904	2	11	73	FBgn0004574
G9299.1	chr3L	-	4138303	4138326	ATTCCAATGCCTCTACTCGCCGGC	50	4138317	0.813949	3	31	123	FBgn0004574
G9303.1	chr3L	-	4224936	4224967	TCGGAAAGGATACCGCCGATACCTTCGTGTAT	50	4224956	0.799749	3	34	105	FBgn0001257
G9308.1	chr3L	-	4225147	4225165	TGGACCTCATGGGCTCCAA	40	4225156	0.813594	2	40	120	FBgn0001257
G9309.1	chr3L	-	4225224	4225241	TCCTCTCGTCTGACGCCG	77	4225224	0.9092	4	71	308	FBgn0001257
G9318.1	chr3L	-	4226857	4226871	ATCCATCCTCGTCGC	50	4226865	0.619789	3	41	159	FBgn0001257
G9319.1	chr3L	-	4226919	4226945	CTACCCAATTACTCGATCCTTATCCCG	16	4226939	0.696008	2	26	78	FBgn0001257
G9326.1	chr3L	-	4248504	4248528	CACACACTTCAGGGGCATACGTCCA	17	4248514	0.855903	2	33	35	FBgn0041171
G9375.1	chr3L	-	4817180	4817192	TCCAGTCGGTGTG	12	4817182	0.779557	2	12	36	FBgn0261797
G9378.1	chr3L	-	4819123	4819142	GCCGCATCATCCGCGGTTGG	15	4819132	0.737426	2	14	41	FBgn0261797
G9388.1	chr3L	-	5163405	5163439	CAACACGACGAACACCAACACGAACATGGGTCCCA	18	5163421	0.986869	2	19	17	FBgn0052423
G9392.1	chr3L	-	5337265	5337284	CTGGCGGAAATGGAACTCAT	15	5337275	0.960517	2	15	45	FBgn0016031
G9397.1	chr3L	-	5338828	5338842	AACTTATCCGGATTG	39	5338842	0.765011	3	39	156	FBgn0016031
G9403.1	chr3L	-	5358100	5358115	ATCGTGGGGCCTGGAG	25	5358110	0.85494	2	19	36	FBgn0035601
G9413.1	chr3L	-	5744187	5744204	TTCGTGTCGCTGGAGGAA	23	5744197	0.8588	2	22	93	FBgn0263106
G9415.1	chr3L	-	5744464	5744494	ACGGTGAGGATGGATTGAAGGGCGGACAGCC	13	5744494	0.997966	2	13	35	FBgn0263106
G9416.1	chr3L	-	5744512	5744539	ACGAGGTGCTGTCGGACAAAAAGAAGCG	21	5744519	0.886819	2	21	26	FBgn0263106
G9426.1	chr3L	-	5757534	5757562	CCTTACGTCTGCTCAAGTCCGGCGCCAAT	15	5757542	0.762619	2	15	51	FBgn0035630
G9439.1	chr3L	-	5786095	5786116	ACGAACTGCAATATGACCTAGA	44	5786106	0.878099	2	45	131	FBgn0086694
G9446.1	chr3L	-	5800295	5800308	AAAATCAAGCTGGG	52	5800308	0.800641	2	30	68	FBgn0015806
G9449.1	chr3L	-	5803454	5803480	CAGCGAACTGTTCGACCTGGAGCTGCA	23	5803464	0.86241	2	23	41	FBgn0015806
G9455.1	chr3L	-	5898689	5898709	GCCAATCTATCACTGGCCTTG	25	5898689	0.77356	2	36	86	FBgn0035647
G946.1	chr2L	+	10859622	10859647	CCAAAGCACAGCCAAAGGTTTCACTG	17	10859622	0.873377	2	18	50	FBgn0027363
G9470.1	chr3L	-	6163754	6163777	GAACAACTTGGCTGACCCTTGGGA	17	6163759	0.630859	2	34	51	FBgn0035688
G948.1	chr2L	+	10860628	10860640	CGTGCTGCGGCTG	79	10860628	0.997799	2	158	79	FBgn0027363
G9493.1	chr3L	-	6198940	6198962	CTTTGCTGGCTTGCCGGACAACT	48	6198949	0.837027	3	34	299	FBgn0002526
G9495.1	chr3L	-	6200047	6200082	ACTTCAATGCTCCGCCAGACTTGACCACTAACTCCT	30	6200074	0.717676	3	48	138	FBgn0002526
G9506.1	chr3L	-	6203622	6203638	CTTATACTTTACATTTC	12	6203622	0.742728	2	24	84	FBgn0002526
G9516.1	chr3L	-	6206895	6206914	CTTCTACAACTTCCCCAGCT	11	6206914	0.600075	2	11	55	FBgn0002526
G9519.1	chr3L	-	6207673	6207690	AATGGAACCAATGGCTAC	29	6207690	0.99949	2	29	44	FBgn0002526
G952.1	chr2L	+	10990735	10990753	ATCGGCCACTCAATTCCCC	16	10990742	0.78815	2	16	48	FBgn0026147
G9521.1	chr3L	-	6208707	6208747	TCCACGGATTATGGCAAGACCTGGACGCCTTGGCAGCACTT	48	6208715	0.823328	3	37	228	FBgn0002526
G9522.1	chr3L	-	6210275	6210323	GCCGGAGAGGAATCATCCGCCAGAGAACGCGATCGATGGCACCGAGGCC	43	6210283	0.978123	3	70	70	FBgn0002526
G9524.1	chr3L	-	6210823	6210834	TATTTCAATCTG	17	6210825	0.728004	2	17	85	FBgn0002526
G9546.1	chr3L	-	6723713	6723734	ACTTTCACACGCGGATGATCTT	21	6723723	0.904543	2	42	105	FBgn0261934
G9568.1	chr3L	-	6944448	6944475	TGGACGCACCGGACGATCCAATAACACC	14	6944448	0.997469	2	7	11	FBgn0035720
G9571.1	chr3L	-	6947969	6947988	CTTCCAATCATGGCGCTCAC	20	6947979	0.960465	2	40	60	FBgn0035720
G9579.1	chr3L	-	6967136	6967153	AGACCACTGGCATCATCG	31	6967143	0.603682	2	31	62	FBgn0001104
G9580.1	chr3L	-	7233381	7233402	AAGCGACTGGCTGACTGGACTG	55	7233391	0.891398	2	44	170	FBgn0035753
G9582.1	chr3L	-	7233564	7233598	GATCAACTGGCTCTCCGATCGCCCACCGGCAAGAA	150	7233571	0.829849	2	27	635	FBgn0035753
G9583.1	chr3L	-	7233723	7233755	GGCCGCCAACCAGCCGGAGTCTACCATCGTGGT	43	7233747	0.90276	2	10	205	FBgn0035753
G9624.1	chr3L	-	7809600	7809615	TTGCGATGCGGGCACG	20	7809602	0.980181	2	40	20	FBgn0016694
G9644.1	chr3L	-	8107546	8107561	CTTTACCATTCCACTG	47	8107552	0.78161	2	47	235	FBgn0262716
G967.1	chr2L	+	11132210	11132225	GATGATTCAGGATCAA	45	11132210	0.937564	2	45	110	FBgn0032348
G9687.1	chr3L	-	8515698	8515715	TGGCTCAGGATGAGGCTG	20	8515705	0.937383	2	20	60	FBgn0035906
G9718.1	chr3L	-	9369794	9369820	CTCACCGTCAGTATTCCCAAGCCGCAG	33	9369814	0.827799	2	20	82	FBgn0001225
G9720.1	chr3L	-	9370055	9370077	CCAACCGCAACGACATTCACTGG	30	9370077	0.804274	2	30	60	FBgn0001225
G9739.1	chr3L	-	9421981	9422007	GCCCAACACCAACAACTTTGGTCGTCG	31	9422001	0.7568	2	16	107	FBgn0005533
G9740.2	chr3L	-	9422345	9422361	GCCTGACGTTGGACTTC	30	9422353	0.622202	3	14	136	FBgn0005533
G9751.1	chr3L	-	9503105	9503125	AACCAGGGCGGTGGCGGTGGA	39	9503125	0.897823	2	16	42	FBgn0010408
G9754.1	chr3L	-	9503585	9503607	CCATCCATCATGCTCGCGTCCTG	11	9503589	0.949995	2	10	52	FBgn0010408
G9754.2	chr3L	-	9503711	9503745	CCCTGCTGCGCCGTCTGGTCCGTATCGGTGTCCTG	29	9503745	0.932504	3	23	179	FBgn0010408
G9757.1	chr3L	-	9504315	9504345	AAGACCTACGTGACTCCCCGTCGCCCCTATG	34	9504319	0.828378	3	18	130	FBgn0010408
G9760.1	chr3L	-	9626082	9626108	AGCATTTGGAAACCTTCTTCGATCGTA	19	9626100	0.692341	2	38	133	FBgn0016081
G9767.1	chr3L	-	9661367	9661387	AGGTCGAGTGGAGTGTGGCTA	17	9661378	0.899576	2	34	51	FBgn0016081
G9768.1	chr3L	-	9663033	9663054	ATTGGCTCTCTTTCCGCTGGTC	24	9663041	0.691398	2	24	144	FBgn0016081
G9776.1	chr3L	-	9706690	9706722	ATCGCGACTGGCGACGTGCTCTCGGTGACCCGG	35	9706700	0.835054	2	35	139	FBgn0040475
G9786.1	chr3L	-	9836538	9836558	TCCAAGACGATCCAATCGCTG	63	9836549	0.878289	2	63	189	FBgn0004390
G9880.1	chr3L	-	12397494	12397513	AGCTCTGCTCGTACCCGCTG	46	12397504	0.742569	3	36	164	FBgn0052103
G9885.1	chr3L	-	12406845	12406861	ACTTCAACTTCGCCCAG	39	12406850	0.76758	2	37	119	FBgn0052103
G9896.1	chr3L	-	12504432	12504458	GCATGGAACTCACAGAGGATCGGATTA	30	12504446	0.946466	2	30	51	FBgn0002466
G9904.2	chr3L	-	12519191	12519218	CCCGAGGAGGAGGAGATCAATCTGGACA	54	12519218	0.93334	3	42	87	FBgn0004926
G9906.1	chr3L	-	12519403	12519434	GATCTGGACGCGGCATTGGGTCTGGAGGATGA	33	12519413	0.776289	2	21	162	FBgn0004926
G9912.1	chr3L	-	12726777	12726829	AAAAGAAGGACAGCGGCCGCGTGGGAAATCGCGGCAGGGGCAGAGGCGCCCGC	388	12726784	0.93691	2	272	151	FBgn0261933
G9912.2	chr3L	-	12726868	12726896	TTTATACTGCCGGACAGCCTGCCGCTGGA	958	12726880	0.786544	7	525	2282	FBgn0261933
G9912.4	chr3L	-	12727039	12727064	CACGAGACCGTGACCATCGAACTGAA	1464	12727050	0.78826	3	815	2452	FBgn0261933
G9932.1	chr3L	-	13478069	13478087	TTTGCCAACAATCTGACCG	18	13478078	0.665836	2	18	72	FBgn0036372
G9943.1	chr3L	-	13912652	13912669	ATTCACCACTTACCACTA	31	13912661	0.639464	2	16	139	FBgn0026376
G9965.1	chr3L	-	14747015	14747033	TGGATACGATTATGGGCAC	23	14747025	0.684537	2	23	90	FBgn0013263
G9965.1	chr3L	-	14747015	14747033	TGGATACGATTATGGGCAC	23	14747025	0.684537	2	23	90	FBgn0260233
G9966.1	chr3L	-	14747282	14747337	ATCAGGGCCAGATTCTCCAGGCAACGACCCAGACCAACGCAGCAGGACAACAGCAG	46	14747282	0.957583	2	46	138	FBgn0013263
G9966.1	chr3L	-	14747282	14747337	ATCAGGGCCAGATTCTCCAGGCAACGACCCAGACCAACGCAGCAGGACAACAGCAG	46	14747282	0.957583	2	46	138	FBgn0260233
G9993.1	chr3L	-	15063317	15063337	ATCCCGGATCTCATGGAGACT	40	15063331	0.787445	2	38	152	FBgn0086690
