# Supplementary material for: SmD1 Modulates the miRNA Pathway Independently of Its Pre-mRNA Splicing Function
Source: PLoS Genet. 2015 Aug 26;11(8):e1005475. doi: 10.1371/journal.pgen.1005475 (PMC4550278; doi:10.1371/journal.pgen.1005475)
Supplement: S4 Table — (XLSX) [file pgen.1005475.s017.xlsx]

## Sheet: Sheet1
S4 Table. SmD1-binding sites that map to non-coding regions
ClusterID	Chromosome	Strand	ClusterStart	ClusterEnd	ClusterSequence	ReadCount	ModeLocation	ModeScore	ConversionLocationCount	ConversionEventCount	NonConversionEventCount	FBgn ID
G10304.1	chr3L	-	18889469	18889485	CAATAAATGCGGCTGTG	22	18889478	0.901661	2	23	65	FBgn0086661
G10828.1	chr3R	+	1451105	1451121	TTACATTCTTACCTACA	1090	1451113	0.61507	2	8	7598	FBgn0086051
G11110.1	chr3R	+	5539372	5539395	CACTGACCTCATAACGCTAGATTA	251	5539384	0.901771	3	177	1155	FBgn0263477
G1112.1	chr2L	+	13244891	13244944	TACTAAAGATTTCCGTGGAGAGGAACACTCTAATGAGTCTAAAATAATCTTTTG	3118	13244933	0.709178	12	824	23289	FBgn0003935
G1112.2	chr2L	+	13244964	13244975	TAGCTGGGCCAT	116	13244975	0.8805	2	9	239	FBgn0003935
G11144.1	chr3R	+	5926677	5926694	CAGTGTGGTTAGCTGGTT	24	5926686	0.681355	2	10	128	FBgn0262459
G11201.2	chr3R	+	7048179	7048205	CCGTGATTATCTCAACTAGGGCGGACT	1507	7048197	0.694259	5	73	9194	FBgn0086055
G11205.1	chr3R	+	7048554	7048585	TCTACTCGAGTCTGGATGATGAAACGATGGTA	58	7048575	0.967347	2	28	273	FBgn0086056
G11209.1	chr3R	+	7049288	7049306	CCGACGTCCTTGGCCTTGT	34	7049297	0.662163	4	21	120	FBgn0065064
G11210.1	chr3R	+	7049409	7049429	CGCAGAGCAATCTGCCCCTCG	175	7049422	0.818039	2	108	349	FBgn0065064
G11792.1	chr3R	+	16648695	16648719	GTATCAATGATTTGCCCAGATAAAA	59	16648709	0.925292	3	48	365	FBgn0082986
G12061.1	chr3R	+	19652151	19652187	TTATTCCTAATGTGAATAACTCGTGCGCGTAATTTTT	387	19652161	0.859932	5	207	3997	FBgn0004187
G12449.1	chr3R	+	24427627	24427659	TTCGATGTGCTCATGCGGCGTTTGTGACTGTAA	18	24427637	0.843584	2	12	172	FBgn0082959
G12468.1	chr3R	+	24638303	24638325	CCGCACATGATTCTTCTCCCTGG	51	24638314	0.740166	2	37	320	FBgn0065070
G12938.1	chr3R	-	773702	773723	TTATTCCTAATGTGAATAACTC	73	773713	0.898687	3	61	544	FBgn0004183
G12938.2	chr3R	-	773737	773749	TACCTCGGCTGAG	35	773749	0.941082	2	11	62	FBgn0004183
G12956.2	chr3R	-	1020772	1020802	TCGCCGATCGTTCGCGATTGGAGTTCGGAAT	115	1020792	0.725409	5	75	530	FBgn0263018
G13025.1	chr3R	-	1422082	1422114	TGGTTAATTTGGCCAATAATCGTTTGGACAGCT	525	1422088	0.728888	3	25	5227	FBgn0082962
G13033.1	chr3R	-	1423778	1423799	ACTTGGTATACTGACTCTTGGA	26	1423788	0.921707	2	26	158	FBgn0086662
G13144.1	chr3R	-	3298848	3298867	TTTCATCCGTTGTAATCTTT	11	3298857	0.839917	2	11	110	FBgn0043853
G13145.1	chr3R	-	3300324	3300354	GCTTCGGATTTTCGTAACAAATTTGCTGTTC	74	3300336	0.832047	2	16	430	FBgn0065099
G13146.1	chr3R	-	3300436	3300489	CACCACCCCGCGGATTCTGGTCTCGACCGGAAGCCGTATTGGGCGGGGACGGGC	369	3300458	0.782971	5	172	711	FBgn0065099
G13146.2	chr3R	-	3300493	3300512	ATGCACCCCCGATCCGTCGC	174	3300503	0.713281	2	50	399	FBgn0065099
G13146.3	chr3R	-	3300540	3300567	TTTCCGCTGCCTTCCACTGGATGACGAC	451	3300549	0.64048	8	302	2749	FBgn0065099
G13147.1	chr3R	-	3300668	3300696	CTGTACATTGATCGATATTCAGGTAACTG	72	3300672	0.735012	4	48	594	FBgn0065099
G14296.1	chr3R	-	17448225	17448243	CACAGTCTGAGTTCTTGCT	434	17448234	0.636517	3	12	2812	FBgn0262434
G15051.1	chr3R	-	26033564	26033588	GCTGGCTGTCCTTCCAAAGCCAGTG	28	26033575	0.93943	2	5	79	FBgn0086665
G16112.1	chrX	+	10242237	10242284	TTGATGAGTTGAATCGTTCTGTCCGGCAGCGTGAGGATTTGCCCAGCA	99	10242252	0.885801	3	7	1185	FBgn0065046
G16534.1	chrX	+	16148880	16148897	CGGGACTTCGGCCCAACT	201	16148897	0.995159	2	16	391	FBgn0003920
G16985.1	chrX	-	658015	658031	ATAAACTGCCAGCGGAC	24	658023	0.913057	2	19	17	FBgn0086666
G17048.1	chrX	-	1376597	1376631	GGGTATGAAATTCAATGATTTCAACTTCACTGCTG	365	1376622	0.804607	7	37	3709	FBgn0044508
G17048.1	chrX	-	1376597	1376631	GGGTATGAAATTCAATGATTTCAACTTCACTGCTG	365	1376622	0.804607	7	37	3709	FBgn0086042
G17425.1	chrX	-	6425686	6425724	GGTTATCCTGCTCCGGCGGAGTGGGTTGCTGCCATGTAG	528	6425696	0.866835	3	32	1827	FBgn0065071
G17443.1	chrX	-	6636449	6636519	CACAGTTTTAAACTAGGTGGTTATCCTCCATGGAAGATCACCGATCGAAAGCTGTGCCCAAAGCAAACCCC	118	6636507	0.983384	4	42	431	FBgn0086602
G17444.1	chrX	-	6636737	6636757	TTTCAATGAGCTAGTCTCTAC	216	6636748	0.881827	3	30	954	FBgn0086668
G17445.1	chrX	-	6636885	6636909	CTCTTCTAAAATCTCGCCAACAACC	157	6636898	0.686861	3	22	870	FBgn0083013
G18271.1	chrX	-	17038204	17038235	GTCTCGCTTTTGGACCAGAACAATCACCATCC	84	17038219	0.843495	3	48	476	FBgn0082999
G18283.1	chrX	-	17040733	17040756	CCACTCGGTCATGGGTAGAATGGG	35	17040745	0.933643	2	32	129	FBgn0083012
G2441.1	chr2L	-	9893989	9894012	ACCTTAAACACCTTTTGCGGTTTC	592	9894003	0.896489	2	12	4757	FBgn0063391
G2442.1	chr2L	-	9894262	9894284	TTTACTGATGATTAACTTCAACA	875	9894274	0.908463	3	15	5682	FBgn0063392
G2443.1	chr2L	-	9894525	9894543	TTCTCTGATGATCTTTTAC	291	9894536	0.743328	5	33	2875	FBgn0063389
G2444.2	chr2L	-	9894895	9894906	TCAAATGATGAA	163	9894906	0.898183	2	113	374	FBgn0025881
G2783.1	chr2L	-	13211943	13211962	GGCCCGGTATTGCAGTACCG	243	13211951	0.681182	2	42	796	FBgn0004191
G2783.2	chr2L	-	13211988	13212023	TTAAACTGATTTTTGGAATCAGACGGAGTGCTAGGG	265	13212002	0.92651	6	85	762	FBgn0004191
G3187.1	chr2L	-	21177093	21177112	AGAACAATTTTAAAGCCAAG	13	21177093	0.844796	2	13	39	FBgn0263474
G3188.1	chr2L	-	21215140	21215159	ACCGTAACCAATGAAGTCCT	38	21215159	0.85377	4	37	95	FBgn0003930
G3640.1	chr2R	+	4983747	4983784	CGTGATGAATGACCCTATCATCATCTTTCGACTGAAAA	81	4983757	0.857046	4	22	548	FBgn0082943
G4105.1	chr2R	+	10509289	10509311	TTACTTGATGATTGTTCTTTTTC	22	10509289	0.846797	3	28	268	FBgn0082951
G4108.1	chr2R	+	10509608	10509638	AGTTCAATCTGAACAAAGTGCTGTTGATTTA	604	10509628	0.806908	2	3	6536	FBgn0082940
G4109.1	chr2R	+	10509882	10509904	AACTTAAAATTAAACCAAAAGGA	630	10509896	0.873317	2	20	2111	FBgn0082939
G4111.1	chr2R	+	10510549	10510572	TTAAATGATGAATACCTTTATCTA	818	10510549	0.816118	2	11	8169	FBgn0082952
G4111.2	chr2R	+	10510601	10510621	GCGGATATATTTTTCTGATTC	875	10510610	0.710644	3	12	8728	FBgn0082952
G4113.1	chr2R	+	10511042	10511063	CTATCTCAGGATTCCCTCTTCT	426	10511052	0.845309	2	28	2707	FBgn0082931
G4113.2	chr2R	+	10511087	10511105	GCTGTTCACTTTCCCTGTC	758	10511096	0.678823	3	41	5987	FBgn0082931
G4390.1	chr2R	+	13589477	13589500	AAATGATGTCGATTGGAATTATTT	628	13589490	0.85992	2	9	6204	FBgn0063380
G4392.1	chr2R	+	13589698	13589732	CCGCCCCAGTCGGAGAAATGATGTCGATTGGAATA	385	13589721	0.833645	3	16	2381	FBgn0063379
G4393.1	chr2R	+	13589944	13589973	AGTCGGAGAAATTATGTCGATTGGTTAAAC	2816	13589952	0.796326	5	41	25025	FBgn0063378
G4696.1	chr2R	+	17215778	17215795	ATGATAAACTACAAACTG	20	17215788	0.753057	2	17	63	FBgn0086024
G5791.1	chr2R	-	8086736	8086761	ATCATGACGGTCTTCATAAAACAAAT	53	8086749	0.913632	2	11	178	FBgn0083989
G5898.1	chr2R	-	9216924	9216934	TGATAAGGGCT	1013	9216924	0.839914	3	31	2032	FBgn0262391
G6611.1	chr2R	-	15614609	15614651	TTCTGACGGGGTTGCTCCTGCCTAGAGTTGTCGGTTTAACTGA	3449	15614642	0.887068	7	175	29956	FBgn0065076
G6804.1	chr2R	-	18961426	18961441	CGGTCACCTGTGGCTG	27	18961431	0.761265	2	13	95	FBgn0065073
G7215.1	chr3L	+	642261	642279	AGATCATTTTGAAAGCTGA	4124	642271	0.679533	2	10	24665	FBgn0262451
G7314.1	chr3L	+	1488964	1488989	GCGGGCCCAGAGAGATACTTCCGGAT	14	1488972	0.830581	2	6	46	FBgn0086670
G7439.1	chr3L	+	3090872	3090907	CTAATGAGTCTAAAATAATTTTTAGTAGTGCCCTGT	399	3090884	0.817995	8	186	2720	FBgn0003938
G8070.1	chr3L	+	13016680	13016705	CTCTTGTTGATGAAATTAATTGGTCC	762	13016680	0.876429	4	36	7590	FBgn0086078
G8311.1	chr3L	+	16646950	16646971	TCCCGCGCCCCTTGAAGCTCAA	16	16646959	0.864538	2	8	38	FBgn0041721
G8311.3	chr3L	+	16647067	16647090	CTCTGGGTGCCATCCCACGGCTGG	572	16647081	0.985212	5	650	2003	FBgn0041721
G8461.1	chr3L	+	19791086	19791102	GTGCATTGTAGTCGCAT	360	19791093	0.678162	2	3	2157	FBgn0262393
G8898.1	chr3L	-	827085	827106	AATGATTTGATTGTAATTTAGT	1122	827095	0.852643	2	17	12075	FBgn0086062
G8901.1	chr3L	-	827823	827841	TTTTGTGATGACATAGCTA	47	827835	0.980126	2	24	241	FBgn0086065
G8922.1	chr3L	-	831927	831977	CACACCACGAACACTGACTGTACTTAGTGCCAGATAAATCGTGATCACTGA	95	831969	0.960666	4	65	466	FBgn0083057
G8922.2	chr3L	-	831986	832003	GCTTTAATTCACAGGTTT	16	831994	0.693585	2	4	112	FBgn0083057
G9212.1	chr3L	-	3222477	3222500	TATATTCATCACCCAAGACTGAAT	752	3222486	0.875789	2	4	5176	FBgn0086072
G9267.1	chr3L	-	3893058	3893081	TGCGTGCCAGTGCGCTGCGCCCCG	324	3893071	0.90205	3	330	954	FBgn0083987
G9267.3	chr3L	-	3893186	3893205	ATTGCCGCCTTCGACGCCTC	26	3893200	0.826115	3	25	57	FBgn0083987
G9268.1	chr3L	-	3893224	3893250	CTCCGCCCCTGGACTTCTCCGGGGATA	109	3893242	0.810113	2	84	382	FBgn0083987
G9268.2	chr3L	-	3893274	3893298	CACGAAACTCAAGTGCGGACGCATT	154	3893283	0.785176	3	117	431	FBgn0083987
G9269.1	chr3L	-	3893304	3893321	GCTCGTCCTGGCACGTTT	34	3893312	0.829393	2	31	140	FBgn0083987
G9419.1	chr3L	-	5755982	5756004	GTTGCCTCAGTGTGGCCTCTGTC	90	5755993	0.958245	2	27	240	FBgn0083044
G9423.1	chr3L	-	5757102	5757131	CGTCTGCAGAGATCAACAGTGTCGATTTCG	38	5757120	0.96779	2	4	199	FBgn0082994
