# Supplementary material for: SmD1 Modulates the miRNA Pathway Independently of Its Pre-mRNA Splicing Function
Source: PLoS Genet. 2015 Aug 26;11(8):e1005475. doi: 10.1371/journal.pgen.1005475 (PMC4550278; doi:10.1371/journal.pgen.1005475)
Supplement: S5 Table — (XLSX) [file pgen.1005475.s018.xlsx]

## Sheet: Sheet1
S5 Table. SmD1-binding sites that map across exon-intron junctions.
chromosome	peak start	peak end	peak id	gene id	exon_junction_id
chr3L	851953	851971	G7242.1	FBgn0035169	FBsf0000099335
chr3L	9375300	9375326	G7880.1	FBgn0001224	FBsf0000099587
chr3L	9375300	9375326	G7880.1	FBgn0001226	FBsf0000099587
chr2L	22428368	22428387	G3249.1	FBgn0064225	FBsf0000101634
chr3R	16455625	16455644	G14216.1	FBgn0015279	FBsf0000102088
chrX	10391052	10391075	G17775.1	FBgn0085443	FBsf0000104706
chr2R	19932299	19932317	G6912.1	FBgn0011726	FBsf0000106461
chr3L	5757534	5757562	G9426.1	FBgn0035630	FBsf0000107145
chr2R	14029150	14029174	G4418.2	FBgn0265297	FBsf0000107319
chr2R	5051831	5051846	G5462.1	FBgn0033388	FBsf0000108420
chr3L	24023953	24023979	G8735.1	FBgn0058045	FBsf0000108576
chr2L	10859622	10859647	G946.1	FBgn0027363	FBsf0000109752
chr3L	19791440	19791470	G8465.1	FBgn0261283	FBsf0000113159
chr3R	21072369	21072385	G14755.1	FBgn0039300	FBsf0000121885
chr2R	7781018	7781044	G3857.2	FBgn0000556	FBsf0000125091
chr3R	22693481	22693500	G12362.1	FBgn0001197	FBsf0000125327
chr3R	7049158	7049175	G11207.1	FBgn0020910	FBsf0000126188
chr3R	27427321	27427361	G15147.2	FBgn0039858	FBsf0000127269
chr3R	18313462	18313484	G11926.1	FBgn0038976	FBsf0000127351
chr2R	3700786	3700810	G3454.1	FBgn0033226	FBsf0000128545
chr2R	10145225	10145252	G4084.1	FBgn0033918	FBsf0000129207
chr3R	22693391	22693408	G12361.1	FBgn0001197	FBsf0000129625
chr2L	5976745	5976779	G2032.1	FBgn0000308	FBsf0000131213
chrX	15646534	15646550	G18124.1	FBgn0030685	FBsf0000132544
chr2R	11811501	11811514	G6253.1	FBgn0034049	FBsf0000133514
chr3R	24975212	24975228	G12550.1	FBgn0014869	FBsf0000133880
chr2R	3700786	3700810	G3454.1	FBgn0033226	FBsf0000135266
chr2L	20334714	20334728	G1411.1	FBgn0003475	FBsf0000139090
chr3R	19856216	19856227	G14615.1	FBgn0020647	FBsf0000142619
chr3R	7049653	7049692	G11212.2	FBgn0020910	FBsf0000142776
chr2L	8356982	8357008	G2293.1	FBgn0032026	FBsf0000142967
chrX	17645060	17645099	G16696.1	FBgn0261570	FBsf0000143318
chr2R	14725104	14725123	G6544.1	FBgn0034400	FBsf0000144905
chr2R	3700786	3700810	G3454.1	FBgn0033226	FBsf0000146324
chr2L	20334164	20334193	G1410.1	FBgn0003475	FBsf0000150392
chrX	15832267	15832288	G18168.1	FBgn0045073	FBsf0000150850
chr3L	24023953	24023979	G8735.1	FBgn0058045	FBsf0000170246
chr2R	7781018	7781044	G3857.2	FBgn0000556	FBsf0000170398
chr2R	7781018	7781044	G3857.2	FBgn0000556	FBsf0000170697
chr2R	17537738	17537762	G4736.1	FBgn0034644	FBsf0000171660
chr3R	18613676	18613692	G11960.1	FBgn0039026	FBsf0000171861
chr2R	12923126	12923150	G4280.1	FBgn0023172	FBsf0000172006
chr3L	23088071	23088092	G10663.1	FBgn0024733	FBsf0000172477
chr2L	4457884	4457906	G1884.1	FBgn0261606	FBsf0000173434
chr2L	4457861	4457878	G1883.1	FBgn0261606	FBsf0000173607
chr2L	4457884	4457906	G1884.1	FBgn0261606	FBsf0000173607
chr2R	7781018	7781044	G3857.2	FBgn0000556	FBsf0000173780
chr2R	12923126	12923150	G4280.1	FBgn0023172	FBsf0000173827
chr3R	21072369	21072385	G14755.1	FBgn0039300	FBsf0000174236
chr2R	7781018	7781044	G3857.2	FBgn0000556	FBsf0000174353
chr2R	7781104	7781146	G3858.1	FBgn0000556	FBsf0000174636
chr3R	21072369	21072385	G14755.1	FBgn0039300	FBsf0000174832
chr2L	5976745	5976779	G2032.1	FBgn0000308	FBsf0000174978
chr2R	3629362	3629394	G5321.2	FBgn0050497	FBsf0000175298
chr2R	3629362	3629394	G5321.2	FBgn0266526	FBsf0000175298
chr2L	22428745	22428767	G3253.2	FBgn0064225	FBsf0000176988
chr3R	21072369	21072385	G14755.1	FBgn0039300	FBsf0000178045
chr3L	24023953	24023979	G8735.1	FBgn0058045	FBsf0000178503
chr3L	24023953	24023979	G8735.1	FBgn0058045	FBsf0000178723
chr2R	7781018	7781044	G3857.2	FBgn0000556	FBsf0000178919
chr2L	9896569	9896589	G2448.1	FBgn0004867	FBsf0000179746
chr2R	7781018	7781044	G3857.2	FBgn0000556	FBsf0000179976
chr2R	7781018	7781044	G3857.2	FBgn0000556	FBsf0000180131
chr2L	6924713	6924723	G600.1	FBgn0004838	FBsf0000181027
chr2R	7781018	7781044	G3857.2	FBgn0000556	FBsf0000181614
chr2L	20334164	20334193	G1410.1	FBgn0003475	FBsf0000182635
chr2R	7781018	7781044	G3857.2	FBgn0000556	FBsf0000183532
chr3R	26034089	26034110	G15054.1	FBgn0039757	FBsf0000183728
chr2R	7781018	7781044	G3857.2	FBgn0000556	FBsf0000184216
chr2L	5976745	5976779	G2032.1	FBgn0000308	FBsf0000184244
chr3R	18313462	18313484	G11926.1	FBgn0038976	FBsf0000185898
