# Supplementary material for: SmD1 Modulates the miRNA Pathway Independently of Its Pre-mRNA Splicing Function
Source: PLoS Genet. 2015 Aug 26;11(8):e1005475. doi: 10.1371/journal.pgen.1005475 (PMC4550278; doi:10.1371/journal.pgen.1005475)
Supplement: S6 Table — (XLSX) [file pgen.1005475.s019.xlsx]

## Sheet: Sheet1
S6 Table. SmD1-binding sites that map to pri-miRNAs
chromosome	cluser start	cluster end	cluster ID	strand	chromosome	feature	feature start	feature end	feature strand	GTF ID	sequence	read coverage	Coordinate	Mode Score	Conversion Location Count
chr2L	2746840	2746867	G307.1	+	chr2L	miRNA_primary_transcript_10KB	2727568	2747661	+	ID=MI0017696;Alias=MI0017696;Name=dme-mir-4914	CGCACCGCCTCCTCAATGGACAGCAACT	13	2746859	0.936171	2
chr2L	12722448	12722465	G1027.1	+	chr2L	miRNA_primary_transcript_10KB	12714957	12735025	+	ID=MI0028931;Alias=MI0028931;Name=dme-mir-9382	TTCGCCGATGGACAGATT	47	12722456	0.721872	2
chr2L	12722466	12722483	G1027.2	+	chr2L	miRNA_primary_transcript_10KB	12714957	12735025	+	ID=MI0028931;Alias=MI0028931;Name=dme-mir-9382	CTGCGGATCCACGTTCTG	47	12722477	0.699466	3
chr2L	12722626	12722646	G1028.1	+	chr2L	miRNA_primary_transcript_10KB	12714957	12735025	+	ID=MI0028931;Alias=MI0028931;Name=dme-mir-9382	TCTGGACACCCTGCGCCTTCT	30	12722636	0.837879	2
chr2L	12723110	12723149	G1035.1	+	chr2L	miRNA_primary_transcript_10KB	12714957	12735025	+	ID=MI0028931;Alias=MI0028931;Name=dme-mir-9382	GATCCTGAACTGCTTCGCGGACGGAATGCCCAGACAAACC	34	12723149	0.985955	2
chr2L	12726139	12726158	G1045.1	+	chr2L	miRNA_primary_transcript_10KB	12714957	12735025	+	ID=MI0028931;Alias=MI0028931;Name=dme-mir-9382	CTACAACAAGGTGATCGACG	23	12726147	0.907839	2
chr2L	12728203	12728215	G1052.1	+	chr2L	miRNA_primary_transcript_10KB	12714957	12735025	+	ID=MI0028931;Alias=MI0028931;Name=dme-mir-9382	CCATTCAACATTC	28	12728203	0.905977	2
chr2L	21261793	21261816	G1490.1	+	chr2L	miRNA_primary_transcript_10KB	21253933	21274034	+	ID=MI0017760;Alias=MI0017760;Name=dme-mir-4974	AGGACCTTCAGGTGAATGAATGGG	24	21261809	0.646754	2
chr2L	10848645	10848671	G2583.1	-	chr2L	miRNA_primary_transcript_10KB	10830345	10850476	-	ID=MI0017773;Alias=MI0017773;Name=dme-mir-4987	GACTACGGCCTGACCCTCACCGAGAAG	100	10848661	0.81065	2
chr2L	19568732	19568746	G3117.1	-	chr2L	miRNA_primary_transcript_10KB	19559490	19579561	-	ID=MI0000118;Alias=MI0000118;Name=dme-mir-2a-2	AACCTTCGATGCCTG	16	19568736	0.809565	2
chr2L	19568732	19568746	G3117.1	-	chr2L	miRNA_primary_transcript_10KB	19559897	19579972	-	ID=MI0000117;Alias=MI0000117;Name=dme-mir-2a-1	AACCTTCGATGCCTG	16	19568736	0.809565	2
chr2L	19568732	19568746	G3117.1	-	chr2L	miRNA_primary_transcript_10KB	19560182	19580264	-	ID=MI0000120;Alias=MI0000120;Name=dme-mir-2b-2	AACCTTCGATGCCTG	16	19568736	0.809565	2
chr2L	19569261	19569276	G3120.1	-	chr2L	miRNA_primary_transcript_10KB	19559490	19579561	-	ID=MI0000118;Alias=MI0000118;Name=dme-mir-2a-2	ATGGTGCTTGGAGACT	32	19569273	0.794385	2
chr2L	19569261	19569276	G3120.1	-	chr2L	miRNA_primary_transcript_10KB	19559897	19579972	-	ID=MI0000117;Alias=MI0000117;Name=dme-mir-2a-1	ATGGTGCTTGGAGACT	32	19569273	0.794385	2
chr2L	19569261	19569276	G3120.1	-	chr2L	miRNA_primary_transcript_10KB	19560182	19580264	-	ID=MI0000120;Alias=MI0000120;Name=dme-mir-2b-2	ATGGTGCTTGGAGACT	32	19569273	0.794385	2
chr2R	3674774	3674800	G3444.1	+	chr2R	miRNA_primary_transcript_10KB	3663827	3683948	+	ID=MI0017766;Alias=MI0017766;Name=dme-mir-4980	TTCCGGAAACTGGACCTGGACAATTCG	12	3674783	0.786796	2
chr2R	3675150	3675170	G3445.1	+	chr2R	miRNA_primary_transcript_10KB	3663827	3683948	+	ID=MI0017766;Alias=MI0017766;Name=dme-mir-4980	GTGGACAAGACGATCGGATTC	25	3675150	0.909817	2
chr2R	4341263	4341284	G3551.1	+	chr2R	miRNA_primary_transcript_10KB	4322487	4342586	+	ID=MI0005845;Alias=MI0005845;Name=dme-mir-986	ATCCGCGCTCCTTCCAGGACAG	12	4341271	0.853084	2
chr2R	16494246	16494268	G4623.1	+	chr2R	miRNA_primary_transcript_10KB	16483572	16503659	+	ID=MI0000127;Alias=MI0000127;Name=dme-mir-7	CTGCATCCCCCCATTCATCCTCG	21	16494256	0.800266	2
chr2R	8048027	8048042	G5771.1	-	chr2R	miRNA_primary_transcript_10KB	8036377	8056475	-	ID=MI0005847;Alias=MI0005847;Name=dme-mir-988	GGATTGGGTTGAGGCT	16	8048032	0.710815	2
chr2R	8048027	8048042	G5771.1	-	chr2R	miRNA_primary_transcript_10KB	8047658	8067749	-	ID=MI0000370;Alias=MI0000370;Name=dme-mir-281-2	GGATTGGGTTGAGGCT	16	8048032	0.710815	2
chr2R	8048027	8048042	G5771.1	-	chr2R	miRNA_primary_transcript_10KB	8047878	8067967	-	ID=MI0000366;Alias=MI0000366;Name=dme-mir-281-1	GGATTGGGTTGAGGCT	16	8048032	0.710815	2
chr2R	9216924	9216934	G5898.1	-	chr2R	miRNA_primary_transcript_10KB	9206907	9227006	-	ID=MI0000354;Alias=MI0000354;Name=dme-mir-184	TGATAAGGGCT	1013	9216924	0.839914	3
chr2R	9224478	9224494	G5902.1	-	chr2R	miRNA_primary_transcript_10KB	9206907	9227006	-	ID=MI0000354;Alias=MI0000354;Name=dme-mir-184	ATCGAGTGACTGGAACT	25	9224484	0.764969	2
chr2R	10102972	10102999	G6091.1	-	chr2R	miRNA_primary_transcript_10KB	10093307	10113369	-	ID=MI0000419;Alias=MI0000419;Name=dme-mir-308	GTCGCCAACGTCTCCCTGTTGGCCCTCT	17	10102980	0.668236	2
chr2R	10121139	10121156	G6098.1	-	chr2R	miRNA_primary_transcript_10KB	10110635	10130692	-	ID=MI0005877;Alias=MI0005877;Name=dme-mir-1016	GCATGGTTCTAGTCGATT	27	10121147	0.72109	2
chr2R	10122088	10122107	G6100.1	-	chr2R	miRNA_primary_transcript_10KB	10110635	10130692	-	ID=MI0005877;Alias=MI0005877;Name=dme-mir-1016	TTTGATTGATTGATACTGAT	16	10122097	0.718305	2
chr2R	15555087	15555111	G6609.1	-	chr2R	miRNA_primary_transcript_10KB	15538221	15558300	-	ID=MI0000126;Alias=MI0000126;Name=dme-mir-6-3	ACGGACGAGATCCTGGCCCTGGTGC	39	15555111	0.818334	2
chr2R	15555087	15555111	G6609.1	-	chr2R	miRNA_primary_transcript_10KB	15538374	15558447	-	ID=MI0000125;Alias=MI0000125;Name=dme-mir-6-2	ACGGACGAGATCCTGGCCCTGGTGC	39	15555111	0.818334	2
chr2R	15555087	15555111	G6609.1	-	chr2R	miRNA_primary_transcript_10KB	15538508	15558589	-	ID=MI0000124;Alias=MI0000124;Name=dme-mir-6-1	ACGGACGAGATCCTGGCCCTGGTGC	39	15555111	0.818334	2
chr2R	15555087	15555111	G6609.1	-	chr2R	miRNA_primary_transcript_10KB	15538663	15558731	-	ID=MI0000123;Alias=MI0000123;Name=dme-mir-5	ACGGACGAGATCCTGGCCCTGGTGC	39	15555111	0.818334	2
chr2R	15555087	15555111	G6609.1	-	chr2R	miRNA_primary_transcript_10KB	15538794	15558874	-	ID=MI0000122;Alias=MI0000122;Name=dme-mir-4	ACGGACGAGATCCTGGCCCTGGTGC	39	15555111	0.818334	2
chr2R	15555087	15555111	G6609.1	-	chr2R	miRNA_primary_transcript_10KB	15538927	15559026	-	ID=MI0000380;Alias=MI0000380;Name=dme-mir-286	ACGGACGAGATCCTGGCCCTGGTGC	39	15555111	0.818334	2
chr2R	15555087	15555111	G6609.1	-	chr2R	miRNA_primary_transcript_10KB	15539100	15559168	-	ID=MI0000121;Alias=MI0000121;Name=dme-mir-3	ACGGACGAGATCCTGGCCCTGGTGC	39	15555111	0.818334	2
chr2R	15555087	15555111	G6609.1	-	chr2R	miRNA_primary_transcript_10KB	15539211	15559279	-	ID=MI0000421;Alias=MI0000421;Name=dme-mir-309	ACGGACGAGATCCTGGCCCTGGTGC	39	15555111	0.818334	2
chr3L	636251	636268	G7209.1	+	chr3L	miRNA_primary_transcript_10KB	632208	652288	+	ID=MI0000387;Alias=MI0000387;Name=dme-bantam	TTTCTTCCACAGCCACAG	18	636251	0.66076	2
chr3L	642261	642279	G7215.1	+	chr3L	miRNA_primary_transcript_10KB	632208	652288	+	ID=MI0000387;Alias=MI0000387;Name=dme-bantam	AGATCATTTTGAAAGCTGA	4124	642271	0.679533	2
chr3L	648868	648897	G7216.1	+	chr3L	miRNA_primary_transcript_10KB	632208	652288	+	ID=MI0000387;Alias=MI0000387;Name=dme-bantam	ACGGTCAGCGATCTTTGGCATCTTCATCTA	72	648877	0.881243	3
chr3L	650485	650507	G7219.1	+	chr3L	miRNA_primary_transcript_10KB	632208	652288	+	ID=MI0000387;Alias=MI0000387;Name=dme-bantam	ACCGAGGAGATTCTCAAGGATCT	35	650499	0.77261	3
chr3L	8098341	8098354	G7752.1	+	chr3L	miRNA_primary_transcript_10KB	8094207	8114277	+	ID=MI0011590;Alias=MI0011590;Name=dme-mir-2501	AACGGTGTTAATTG	27	8098341	0.939247	2
chr3L	8111404	8111425	G7764.1	+	chr3L	miRNA_primary_transcript_10KB	8094207	8114277	+	ID=MI0011590;Alias=MI0011590;Name=dme-mir-2501	CACTGATGTGCTCAACTATCTG	22	8111413	0.681505	2
chr3L	8113599	8113627	G7770.1	+	chr3L	miRNA_primary_transcript_10KB	8094207	8114277	+	ID=MI0011590;Alias=MI0011590;Name=dme-mir-2501	AGGATGACATGGACGAAATGGCACCGGAC	43	8113599	0.969981	3
chr3L	19788095	19788117	G8441.1	+	chr3L	miRNA_primary_transcript_10KB	19781061	19801159	+	ID=MI0000364;Alias=MI0000364;Name=dme-mir-33	TCGACGCCGACCTGCACTCGGAC	32	19788103	0.979534	2
chr3L	19788419	19788446	G8446.1	+	chr3L	miRNA_primary_transcript_10KB	19781061	19801159	+	ID=MI0000364;Alias=MI0000364;Name=dme-mir-33	CCACCATACATCACATGGACGCCCAGCG	16	19788439	0.86773	2
chr3L	19788592	19788609	G8448.1	+	chr3L	miRNA_primary_transcript_10KB	19781061	19801159	+	ID=MI0000364;Alias=MI0000364;Name=dme-mir-33	TCTGCTCCTTTGCCCCAG	28	19788604	0.782277	2
chr3L	19789091	19789112	G8450.1	+	chr3L	miRNA_primary_transcript_10KB	19781061	19801159	+	ID=MI0000364;Alias=MI0000364;Name=dme-mir-33	ATTTACTTCAGCTGGGCACTCG	16	19789104	0.833322	4
chr3L	19789205	19789229	G8451.1	+	chr3L	miRNA_primary_transcript_10KB	19781061	19801159	+	ID=MI0000364;Alias=MI0000364;Name=dme-mir-33	CTTCGCTCTCGCCCATGCACTCGGA	104	19789218	0.794096	3
chr3L	19789337	19789373	G8452.1	+	chr3L	miRNA_primary_transcript_10KB	19781061	19801159	+	ID=MI0000364;Alias=MI0000364;Name=dme-mir-33	TGGCCACCCACTCTCGCCTCGGACTCTGCATGTTTAT	116	19789364	0.77262	3
chr3L	19790217	19790236	G8457.1	+	chr3L	miRNA_primary_transcript_10KB	19781061	19801159	+	ID=MI0000364;Alias=MI0000364;Name=dme-mir-33	GCTACGTTGGGCATTCACAG	12	19790226	0.641218	3
chr3L	19791086	19791102	G8461.1	+	chr3L	miRNA_primary_transcript_10KB	19781061	19801159	+	ID=MI0000364;Alias=MI0000364;Name=dme-mir-33	GTGCATTGTAGTCGCAT	360	19791093	0.678162	2
chr3L	19791265	19791301	G8462.1	+	chr3L	miRNA_primary_transcript_10KB	19781061	19801159	+	ID=MI0000364;Alias=MI0000364;Name=dme-mir-33	CGAAACTAGGACTGCTCTGTGGGAACTGGAACACATG	41	19791292	0.941272	4
chr3L	19791440	19791470	G8465.1	+	chr3L	miRNA_primary_transcript_10KB	19781061	19801159	+	ID=MI0000364;Alias=MI0000364;Name=dme-mir-33	TAACCTGAGCTTGTGTAAACTTTTGCCATTA	40	19791449	0.786364	2
chr3L	22943858	22943876	G8721.1	+	chr3L	miRNA_primary_transcript_10KB	22928216	22948307	+	ID=MI0028938;Alias=MI0028938;Name=dme-mir-9388	CTGGATCTCTCGGTGGGCG	31	22943868	0.732135	2
chr3L	3403161	3403179	G9236.1	-	chr3L	miRNA_primary_transcript_10KB	3402145	3422251	-	ID=MI0011292;Alias=MI0011292;Name=dme-mir-2282	GTAGCATTGGATCCACCAG	29	3403161	0.693906	2
chr3L	3403584	3403598	G9239.1	-	chr3L	miRNA_primary_transcript_10KB	3402145	3422251	-	ID=MI0011292;Alias=MI0011292;Name=dme-mir-2282	CGTCTGTCCGCGATG	19	3403584	0.990837	2
chr3L	3404822	3404845	G9245.1	-	chr3L	miRNA_primary_transcript_10KB	3402145	3422251	-	ID=MI0011292;Alias=MI0011292;Name=dme-mir-2282	GACGGCATTGAGGATCTCGGATCT	57	3404832	0.691592	3
chr3R	5926677	5926694	G11144.1	+	chr3R	miRNA_primary_transcript_10KB	5906848	5926939	+	ID=MI0000429;Alias=MI0000429;Name=dme-mir-317	CAGTGTGGTTAGCTGGTT	24	5926686	0.681355	2
chr3R	5926677	5926694	G11144.1	+	chr3R	miRNA_primary_transcript_10KB	5915744	5935843	+	ID=MI0000360;Alias=MI0000360;Name=dme-mir-277	CAGTGTGGTTAGCTGGTT	24	5926686	0.681355	2
chr3R	5926677	5926694	G11144.1	+	chr3R	miRNA_primary_transcript_10KB	5916658	5936756	+	ID=MI0000371;Alias=MI0000371;Name=dme-mir-34	CAGTGTGGTTAGCTGGTT	24	5926686	0.681355	2
chr3R	17138240	17138257	G11866.1	+	chr3R	miRNA_primary_transcript_10KB	17132438	17152587	+	ID=MI0017737;Alias=MI0017737;Name=dme-mir-4951	ACATAACCAATTTTCTGG	17	17138248	0.725848	2
chr3R	18313462	18313484	G11926.1	+	chr3R	miRNA_primary_transcript_10KB	18296535	18316660	+	ID=MI0017738;Alias=MI0017738;Name=dme-mir-4952	AACCTAGAATATTTATTGATTGC	25	18313462	0.993045	2
chr3R	18599184	18599206	G11954.1	+	chr3R	miRNA_primary_transcript_10KB	18589862	18609954	+	ID=MI0017739;Alias=MI0017739;Name=dme-mir-4953	TCCAAGAGCTTGGCTATCGGATG	20	18599200	0.785056	2
chr3R	25047030	25047045	G12591.1	+	chr3R	miRNA_primary_transcript_10KB	25031307	25051406	+	ID=MI0000363;Alias=MI0000363;Name=dme-mir-279	CGATGCGCTGCCCAAG	46	25047045	0.871338	2
chr3R	25047030	25047045	G12591.1	+	chr3R	miRNA_primary_transcript_10KB	25032906	25053002	+	ID=MI0005857;Alias=MI0005857;Name=dme-mir-996	CGATGCGCTGCCCAAG	46	25047045	0.871338	2
chr3R	25047675	25047691	G12595.1	+	chr3R	miRNA_primary_transcript_10KB	25031307	25051406	+	ID=MI0000363;Alias=MI0000363;Name=dme-mir-279	CCTCCCACGTTTGGCGG	23	25047691	0.835287	2
chr3R	25047675	25047691	G12595.1	+	chr3R	miRNA_primary_transcript_10KB	25032906	25053002	+	ID=MI0005857;Alias=MI0005857;Name=dme-mir-996	CCTCCCACGTTTGGCGG	23	25047691	0.835287	2
chr3R	10213298	10213310	G13771.1	-	chr3R	miRNA_primary_transcript_10KB	10212121	10232223	-	ID=MI0011291;Alias=MI0011291;Name=dme-mir-2281	AGCTTTGTCGTCG	16	10213307	0.616346	2
chr3R	11247123	11247134	G13885.1	-	chr3R	miRNA_primary_transcript_10KB	11233130	11253197	-	ID=MI0000134;Alias=MI0000134;Name=dme-mir-13b-1	CGATCGTATTCA	18	11247123	0.910966	2
chr3R	11247123	11247134	G13885.1	-	chr3R	miRNA_primary_transcript_10KB	11233264	11253338	-	ID=MI0000133;Alias=MI0000133;Name=dme-mir-13a	CGATCGTATTCA	18	11247123	0.910966	2
chr3R	11247123	11247134	G13885.1	-	chr3R	miRNA_primary_transcript_10KB	11233466	11253567	-	ID=MI0000431;Alias=MI0000431;Name=dme-mir-2c	CGATCGTATTCA	18	11247123	0.910966	2
chr3R	17448225	17448243	G14296.1	-	chr3R	miRNA_primary_transcript_10KB	17437601	17457743	-	ID=MI0005860;Alias=MI0005860;Name=dme-mir-998	CACAGTCTGAGTTCTTGCT	434	17448234	0.636517	3
chr3R	17448225	17448243	G14296.1	-	chr3R	miRNA_primary_transcript_10KB	17438219	17458293	-	ID=MI0000131;Alias=MI0000131;Name=dme-mir-11	CACAGTCTGAGTTCTTGCT	434	17448234	0.636517	3
chr3R	22695629	22695651	G14823.1	-	chr3R	miRNA_primary_transcript_10KB	22677071	22697129	-	ID=MI0005873;Alias=MI0005873;Name=dme-mir-1012	TGCACCAATACCAACGAGACCTG	16	22695630	0.999678	2
chr3R	22696055	22696074	G14824.1	-	chr3R	miRNA_primary_transcript_10KB	22677071	22697129	-	ID=MI0005873;Alias=MI0005873;Name=dme-mir-1012	GCGCTCCCTTTGGCTGCTGC	21	22696064	0.736464	2
chr3R	27042190	27042205	G15106.1	-	chr3R	miRNA_primary_transcript_10KB	27034996	27055094	-	ID=MI0017735;Alias=MI0017735;Name=dme-mir-4949	TCTCTCTCTCCCCGAA	33	27042191	0.75047	2
chr3R	27042378	27042397	G15107.1	-	chr3R	miRNA_primary_transcript_10KB	27034996	27055094	-	ID=MI0017735;Alias=MI0017735;Name=dme-mir-4949	TTGGATTCAATCGGATTGGA	77	27042387	0.805312	2
chr3R	27043067	27043094	G15111.1	-	chr3R	miRNA_primary_transcript_10KB	27034996	27055094	-	ID=MI0017735;Alias=MI0017735;Name=dme-mir-4949	TGACTGACTACCTGGTGAAAGAAGCTAA	179	27043076	0.955908	2
chr3R	27043162	27043189	G15112.1	-	chr3R	miRNA_primary_transcript_10KB	27034996	27055094	-	ID=MI0017735;Alias=MI0017735;Name=dme-mir-4949	CCGCCGCCTGGTTGGCATTGAAACCTTT	170	27043175	0.823254	6
chr3R	27043325	27043357	G15113.1	-	chr3R	miRNA_primary_transcript_10KB	27034996	27055094	-	ID=MI0017735;Alias=MI0017735;Name=dme-mir-4949	CCACACAACGAGTATCTGATTACTCCACAAACC	171	27043344	0.73124	4
chr3R	27043367	27043386	G15113.2	-	chr3R	miRNA_primary_transcript_10KB	27034996	27055094	-	ID=MI0017735;Alias=MI0017735;Name=dme-mir-4949	CCAGTCAGTTGCAAACTAGC	125	27043376	0.78369	2
chr3R	27044676	27044696	G15115.1	-	chr3R	miRNA_primary_transcript_10KB	27034996	27055094	-	ID=MI0017735;Alias=MI0017735;Name=dme-mir-4949	TCTCTCGCATTGCCCCAGTTG	33	27044685	0.848654	2
chr3R	27571000	27571025	G15158.1	-	chr3R	miRNA_primary_transcript_10KB	27569246	27589313	-	ID=MI0005875;Alias=MI0005875;Name=dme-mir-1014	GCTGGTCACCTGGACCCCGGCCGCCA	50	27571008	0.723135	2
chr3R	27571099	27571124	G15159.1	-	chr3R	miRNA_primary_transcript_10KB	27569246	27589313	-	ID=MI0005875;Alias=MI0005875;Name=dme-mir-1014	CGGTGACTTCTGCATTCAGGTCGGAC	26	27571099	0.956602	2
chr3R	27571202	27571221	G15160.1	-	chr3R	miRNA_primary_transcript_10KB	27569246	27589313	-	ID=MI0005875;Alias=MI0005875;Name=dme-mir-1014	TGGTGCCCATGGTGTGGGAG	105	27571212	0.82883	2
chr3R	27571250	27571272	G15160.2	-	chr3R	miRNA_primary_transcript_10KB	27569246	27589313	-	ID=MI0005875;Alias=MI0005875;Name=dme-mir-1014	CCGCCCGCCCCTTCTTCCCCGGA	119	27571265	0.711463	3
chr3R	27571608	27571634	G15161.1	-	chr3R	miRNA_primary_transcript_10KB	27569246	27589313	-	ID=MI0005875;Alias=MI0005875;Name=dme-mir-1014	TAATCTCGGCGACAATGGCGGCTAACA	74	27571620	0.960721	3
chrX	8984524	8984544	G16023.1	+	chrX	miRNA_primary_transcript_10KB	8975263	8995332	+	ID=MI0000135;Alias=MI0000135;Name=dme-mir-13b-2	ATGTCCTTGAATCCCGTGCGC	18	8984535	0.766188	2
chrX	8984893	8984906	G16025.1	+	chrX	miRNA_primary_transcript_10KB	8975263	8995332	+	ID=MI0000135;Alias=MI0000135;Name=dme-mir-13b-2	ATCGTCTCTGGCTG	12	8984906	0.901018	2
chrX	522874	522891	G16968.1	-	chrX	miRNA_primary_transcript_10KB	517724	537784	-	ID=MI0028921;Alias=MI0028921;Name=dme-mir-9372	GAGCTGGCTATTGGCCTG	30	522881	0.667661	2
chrX	1919549	1919581	G17096.1	-	chrX	miRNA_primary_transcript_10KB	1913037	1933127	-	ID=MI0017740;Alias=MI0017740;Name=dme-mir-4954	ACTTGTAAGAGCGCAAGGCACCACCCGCATCCG	33	1919566	0.933408	2
chrX	6982628	6982640	G17469.1	-	chrX	miRNA_primary_transcript_10KB	6969770	6989886	-	ID=MI0017742;Alias=MI0017742;Name=dme-mir-4956	TTTTTGAATCGAG	15	6982640	0.632098	2
