# Supplementary material for: SmD1 Modulates the miRNA Pathway Independently of Its Pre-mRNA Splicing Function
Source: PLoS Genet. 2015 Aug 26;11(8):e1005475. doi: 10.1371/journal.pgen.1005475 (PMC4550278; doi:10.1371/journal.pgen.1005475)
Supplement: S7 Table — (XLSX) [file pgen.1005475.s020.xlsx]

## Sheet: Sheet1
S7 Table. Oligos employed in this study
for RT-qPCR
reaper-F	TGGCATTCTACATACCCGATCA
reaper-R	CCAGGAATCTCCACTGTGACT
E2F1-F	TACGATCACGTCCTGAGCAG
E2F1-R	CCCTTGTCCAGACTGATGTAGA
socs36E-F	ATGGGTCATCACCTTAGCAAGT
socs36E-R	TCCAGGCTGATCGTCTCTACT
pri-bantam-F	AAACGCTCAGATGCAGATGTTG
pri-bantam-R	AGTCAAACCAAATCGAAAACCG
miR-8-F	AGAACTTTGAGCTTCCTCTGGC
miR-8-R	TTTGGTGCTGCTGCTGCTGTTG
pri-miR-33-F	GCTGTTTAAAGCCATTCAGT
pri-miR-33-R	CACCACACCACGTTTGTAT
pri-miR-34-F	TCACATCGGATTGTCTGGAA
pri-miR-34-R	GCGTCTGGTTGAGCAGTTG
pri-miR-184-F	CCTCTTCTGGAGCTGCGTTGA
pri-miR-184-R	AATGTATGTAGGATGCGGTCCG
miR-276a-F	AAAAGGGAAACGCGCTGCCAAG
miR-276a-R	CGTTTGTCCAGCGTTTTCTCATC
miR-317-F	ACGGTTTGTGTCTCTGCTGAGC
miR-317-R	CTGTGGGGCATTCTCGTTATCC
U1-snRNA-F	GGCGTAGAGGTTAACCGTGAT
U1-snRNA-R	CCCGGCTACCAAAAATTACA
U2-snRNA-F	CGGCCTTATGGCTAAGATCA
U2-snRNA-R	TAGCACTCCGTCTGATTCCA
U4-snRNA-F	GCAGAGGCGATATCGTAACC
U4-snRNA-R	AAAAATTGCCGTAGTGGACG
U5-snRNA-F	TGGTTTCTCTTCAATTGTCGAAT
U5-snRNA-R	ATCGGGGCTCTAAGCAAAAA
U6-snRNA-F	TCTTGCTTCGGCAGAACATATAC
U6-snRNA-R	TGTGGAACGCTTCACGATT
RP49_F	ATCGGTTACGGATCGAACAA
RP49_R	GACAATCTCCTTGCGCTTCT
Drosha-F	GAAGACCAAAGATCGTGCCG
Drosha-R	CACAATACAGGAGACCCTTGTCCA
Pasha-F	ATCAGCCAGGAGATCAACCG
Pasha-R	GCCCACGGTCATGGTAAACTC
Dcr-1-F	AATACCTCGCAGCCGCTATTG
Dcr-1-R	GGCGTGAGGAAGTTTAACCG
Loqs-F	GAAGCGGAGGAGACGGCAAT
Loqs-R	CGGATTACCAACGGTCTTGTCG
AGO1-F	CAGGTCTCGCTCTTCAATTTGG
AGO1-R	GCATCATAGGGTATCTGCCG
GW-F	GTAGCAACTGCCAGCACCAGT
GW-R	TGCCTGATACTGTACTAGGACCG
SmD1-F	CCAAATTCCAAGTAAACTAGCCG
SmD1-R	GCCGTTCTTCAGTTCGATGGT
for RT-PCR
CG13887-F	CGCATATTTCATCACGGC
CG13887-R	GCGATCAAAGTCCACACC
for Northern blotting
esi-2.1 probe	GGAGCGAACTTGTTGGAGTCAA
Bantam probe	AATCAGCTTTCAAAATGATCTCA
miR-184 probe	GCCCTTATCAGTTCTCCGTCCA
miR-2b probe	GCTCCTCAAAGCTGGCTGTGATA
2S rRNA probe	TACAACCCTCAACCATATGTAGTCCAAGCA
miR-33-5p probe	GACAATGCGACTACAATGCAC
miR-317-3p probe	ACTGGATACCACCAGCTGTGTTCA
let-7 probe	TACTATACAACCTACTACCTCA
probe_miR-8	GACATCTTTACCTGACAGTATTA
